# Supplementary material for: Integrative Approach Reveals Composition of Endoparasitoid Wasp Venoms
Source: PLoS One. 2013 May 23;8(5):e64125. doi: 10.1371/journal.pone.0064125 (PMC3662768; doi:10.1371/journal.pone.0064125)
Supplement: Dataset S1 — All identified L. boulardi venom cDNAs in Fasta format. (FASTA) [file pone.0064125.s004.fasta]

>comp2224_c0_seq1
AATTGTTTTACGACTTAATGCACACGAAAAATTTTTCTAAAAATTGTTCAAATAGATTAGAGAAAATGAACAGTACTCATAAAGGGGTGTTCAATGCTTTAAATGGACTATACCTAGTAGGTCTTGCATGGGAAACAGGTCAAGAACTTTTTAACATATTTTATAAACAAGTAACTGCTGAATATGAACGCAATAATCTGTCAGCTGTAATAAGTTTTGAAGATTGCTTTTCAATTATGCATTACATTAGTCATGGCTTTGAACGAATAATGGCTGAAACGGATGAAGGTAGACAAATGAGGAATGCATTTTACAGATTAGCAATTGTACAATCCAAAGATCCAAATAAATATCATAATTCTATATTGTATCGAGGACAAAGCGAACTTGATACGTGGTATGAAAAACGTTATGTTAAAAATACAACGGAACGATTGAAAAGATTTACTACAACATCACCAGATGATTACGTAGCAGCTACATACGCACAAGAGAGAAAAAATGATACTAACATGACTTCAACAATTTACGAGATGCATTTTCCAAGTCCATTTTTAAGTGCAAGTATTGACAATATGACATACTTGAAATATGAAAAACAAACAGTTCTGCTTCCAGATACGACATTATTTGTTAACAATAGGACAATATTGGAAAAAAAAAAATTTTTCCTCCATGGTGATCCTGATGCTGTTGATTTAAAAATAATTGTAACTCATGATGATGAAAACTTGAGTATATTTGAGCAACAGAAACGGGTAATGATAAAATTGAAAGAACTAAAAGATTCTGGTACAAAATTTTATGTGGATTGTTAAGTATCTTTCTTTATATTTTCATAATAGAAAGAGGGCGATAAAATCGAAAATTTTCATTTTTAACTCACTATTAGAAATTACATTGACTTTTTATTTACGTTGTAATCGAAAAGAATATTTTTTTATTTCATTTTCCTTTAAAGAATGTTTAAAATTAAAAAAAATAAAATTACATTAAAGTCCTTTGTATTTTCGGTTGGTTTGTATTTTGTTTGGTTTTGTGGGAAATATTTTCTCGTAGAATATTACTTTCGGAGAAAAAATATTAGAATAATTATATTTTGTAGAAAAAAGATTAGAAAGAATATTAATTTTGCACAAAGTGAGATTCAATCAAATCTAATTTCTGGCAAATTAATTTTCATCTAAATAAAATTTATGCAACATTTATAATCGATTTTATAAAATTTCTGCAAAATTAATATTTAAAAAATTTAATATTTTTCAAAGTAATAATAATAATAAATTTTTTGCAATCAGAGTTGTTAAATGATAATTTTTTATTATTGTTCGACAAATCGATATTCTTTTAAGCATTCAGTTATTTACAATTGCCTCTTTATTGCTTTAAAATTTTTAACATTTATTAAATTTTATTAAAAATATTACTATTTTTGGATTAAAAAAATTGTTCTAATATTTTAGTATTTAATTTATAGAAACT
>comp479_c0_seq1
TGAAATAAAAGTTTTAATGAATACTAAACATAAAAGATTGCAGCTTACTTTTTTATTGACAAATGTTTATATATGTTCGTCGATAGCTTTTAAAATTATACATTATTTTAATAAAATTTAACCGAATCATTTGAAAGAAAATTTCTTTGGAATAGTATTTAAATTCAATCGATTTGAAAAATACATATAGGATCAACAAAAAAATGTTAAAATTGTACTTCGTCTTATTTATTGGAATACTTTCATTATTTCCTCATTTAAATAACGCGGAATGTTGTTGGAAATATGAATTGCAGTTTACAATGAAATATAATGAAGCCTGCTCAAATTTCGGTGCAAAAGTTTCATCTACTGGTATAATAGAAGGAAAATCATCTCCTTATAATTCCAGTCATGATGAAGAATGTGTTATTTACGTATGTGGTAATGGTCAACCAATAACAGAAAAAAAATATTTTTGTGGAAAAGGATCATGCAATGTTTTTGGTTGCAATTGTGATGGCGGTTGTATAGAAGGTAATCCAATTGTCAAATTTCGAGAATTATTTAAAGATATTGTGGACCATGCCGAAATTTTTGGGGTATAAAGAAGAGAAGAAAGAAAATTTTTAAAAAATCTTGTTAAAAATAGACGATAATCATTAACATGTATATACGACAAGTGAAATTAATAATAATAATAATTACAATTAATAAAATGAATAAATTGTATTACTTACAATGAAAAATATACAATTC
>comp2506_c0_seq1
TTTTTTTATTCATAATTACAGTTTAATCTTTTACTTGATAAATTCATTTTGTATAATTTACAGATAAAGATAAATGCTTCTGACTTTTAAATCAACATTTGCAAACAGGAACTCTCCACCTTTCGACGACTAGTCAAAATTTTTCCGAACTATTTCCTATATTATAAACATTTCTTCTTTATTTATTACAGAACAAACATGAATTAAAATCTAAAGATTAAATAAAGATACCGATAATTAACATTATTTAGAGAGTCGGGAAGCAGAATTACAATTATAAATTAATCTTCGGAAGAACTTGATTTGTCAAAAAGTGAGGAGTAACTGAATTTTTAATTACTCGGGTTATTCGGATATTCCTATATTTAGTAAACAATTAACACTCTAACAAAATGAAGTGAATCGATAAAAGTACTTTTTTTTTATTGTTTTGCATTGACAATTTGAACAAAACCTGGTTTTAATGAAGCTCCTCCTACCAAGAAGCCATCAATGTCTTTTTCTTTCGCTAGATCTTTGGCATTATCTGGAGTTACAGAACCTCCGTAAATAATTCTTAATGATTTTGATACATCATTACTAACATTTTTTGTAAACCATTGTCTTAATTTATCGTGAACCTCTTGAGCTTGTTGTGGTGATGCTGTTTTTCCAGTTCCAATTGCCCAAACTGGCTCGTAAGCTAAAACAACATTGTCCCAAGATTTAATCTTATCAGCAATAGCTTTTGTTTGACGATATACAACTTCTTCGGTTTTATTGCTTTCTCTTTCCTCTAATTTTTCTCCAATGCAAGCAATAACCTTGACACCAGAATCTAATGCATGAGCAACTTTCTCAGCAATTAAATCGTCTGTTTCTCCAAAAACATTTCTACGTTCAGAATGACCAAGAATAACCCATGGAATTTTATTATCTACCAGCATTGCTGGACTAATTTCTCCGGTAAATGCACCTTTTTCAACTTTGTATGTATTTTGAGCACTTATACTTACATTCTGAGGGAGAATATCTCTAGTGTATGTTAAATAAATTGATGGAACTCCAACAACTACCTCGACATTAGGATCAAGGGGTCCAGCTTTTAAAAAATTAACAATTTCGTTAATTTCTTTTTTATTTCCATTCATCTTCCAGTTACCACCGACAAAAAATTTTCGATCCATGATTAAATTTTTTAATTTGTTAAAAAAATTCTTTAACGAATAAAGTTCCTGTAGCCTAAACGACCTTTCGACCTTCAAACAATGTTGCCAATGTT
>comp4025_c0_seq1
TTATTGAATGCATTTTTCCTAACAATTATATATACCTTGCGTGAGTGCGCTTATGATCATTTTTTCGTAATCATCAATATAATATATACAGAACGTAATCGACGCCAGCGTTGTTGTTTCGTTTACAATTCAACAAGAACACGGCAGCAGTTTCTTGAGTGCAATCGCCTGGATTCGTTCCTTTCCCTTCTTTTAGTTCACGTGTCCCGTCTGATCAATATAATAGTGTGTTAATCATATCAACAAAAGGTTTGATGATATTTTCTTGGTTTGTTTTTTTTTTAAATAAAATATTAAAACTGCATAACATCATATCTACAATTTTTCGATTTCATCAGAATCATGGGAGTTGAAGACATAATGCTGTCGGACGTGGAGGAATTACCATCAATCAAAGTTGGTAATTTCGTTCTTCAATTTGAACTTGGTCCACCGAGTCCTGAACTTCAAGAAGTTGCAAGACAAGAACTCAGGGAATCTCCAGAATTACAGAAAGAAGCAATGTCTCGATTACAGGAAATTCTTAGAGCCGAGCCCGATCTCTATTGTCCATTGGAAAATGAGGCTTGGCTCATAAGATTTTTGAGGCCATGCAAATATTATCCCGAGTCAGCAGCGAAATTAGTGAAAAATTATTATAGTTTTAAAGTAAAACATTCCAATGTTTATTTAGGTCTTAAACCAAGTAACGAGAGAAATATTTTCGAACACAATATTCTCACTGTATTGCCAAATCGTGATCAACATGGAAGACGAATGTTGATAATAGAATTAGGCAAAAAATGGAAACACAATAAATGTAATCTCGATGAAGTATTTAAGGGTTGTGTTTTATATTTGGAGGCAGCAATGTTGGAGCCAACGTCACAAATTGCCGGTGCAGTTGTTATATTTGATATGGATGGATTGTCACTACAACAAACAATGCAATTCACACCACCATTCGCTAAGAGAATAGTTGATTGGCTTCAGGATGCTGTTCCATTGAGAATTAAAAATATACATATCGTTAATCAACCTTATATATTCAATGTGGTCTTCAATCTCTTTAAACCATTTTTAAGGGAAAAACTCAAATCAAGGATAATATTCCATGGTACTGATAGAAAATCTTTGCATCAGCATATGTCACCAAAAAGTCTTCCAAGTTGTTACGGAGGTACTTTAGATATTCCAACAATATCCGGACCACAGTGGCTGGAACTTTTACTTAAATGTGACAAGGAATTTGATGCTATCAACTCTTACGGTTACAAGAAAAAATAAATTTCACGAAAATTCTTTTCTTTGGAGAAGACTTCTTTTATAGTTGAAGATTAAAAATTTCGAATTTAAGAAAAAAAAATACATATCCTTCAACTGCCTTTAATTGCTCATTTTTTTAGTGTATATTTCTATTTATATTGTGTTTTTAATATCGTGATAAAAATATAGCCAATTGTGTGGCAAAAAAAAAAAAAAAAAAAA
>comp14589_c0_seq1
TACCATTTTACAATTGTATTGAAAACATAATAGGAAAAAACATAGAAGATGCAGTTATGAGTTGTTCTCTAGATGTTCTCACCCTGATCCCTGTAGCGGGTCTTGCTGCAAACTATGCAACAAAAATAACCACCAGCTTAGCAACTAGATTAGGCGAAAAATATGTAATCAGTACAACCCTATCAAGTGCCACTAAATTTAATTCATTATTCCAAATTTCAAAATTAATTACTAAAACCGTTGCGCAGGAAATTTTTACCAAGTTTTTTTTAAAAGATTTATCTATTACCTTTCTACGAGTTATAGATCCTGGATTTGAATTAATCAACAGCTTAGGAAAGTTTGGCTACCAAAAATTGCACAACATTTATAACACTATGATTCAAAAAATTCCAAAGATCAATACAAATTTAAAATTGTTATTAACAACTGTGT
>comp1134_c0_seq10
TTACTAATTTGAATTAGTGACTCAATTTTTTCTTCTGAATTAGTAAAATTTTACTAATTATTAGTAACTTTTACTAACAATTAGCAAAATTCAACCAATTCAGAAGCAAAAAGTGAGTCACTAATTCAAATTAGTAAACATTTTTACTAATTTAGATTTAGAGAGTATAATTAAATTAATTATTCCCTTAAATAATTATAATAATAAAATAAACATAACCTCAATTTTCGCCAGACTGAATTCACTTACATTAAAAAGAAATACACTTTTTACAGCATGTCAATTTAATTGCGCTAATAATTTATTTAATGAAATTAAATGAAAAAAAATGAAACCCATCATTGGTTTCAAATAGAAAATTCCAATGTATATTGGGAAGAAGCTTCTCTAACATTGTGTTTGGAAAAAAGTGTATCAATTATAATACGACTATTTTCGGATAAAAAATGACAATTCTACACTAAGAATCGTACTTTTTCACTTTTCATATACATTCATGTGAAATCGATCTACTACATTTATACAACCTGCATTGCTTACAATAACAATTGTTGCATTTTAACTCACTGTTGGTAGAATCGCCATCACGATAGTAACAGTGTTGTAAAGCATATTCATCGTCTTTCTTGGATGTTCGATGATAATCTATAAAATTAAACCCACATTCAATATTCTTTTTAGTGCATGAATAATATATGCGAATGTTTGGTTTGCCGTGTGATATATCAGTATTATATGGAAGCTTAATTAAAATTTCTATGCAATGTTTTACATTTGACACTATTGTTTGCAAATCTAGTATTATTTCCTCTTTGTAGTTAATAATGTTACTGCTTAAAGTGTCAGCAATATCCTCTGTTTTATTTCCAAAAACTGATAAAATATTTAACATTTCATTTCTAAAATTTACATATGTATTACTTCCATTACAGGGTATAGATTGATTTAAAATTTTCTTTTGATTTTGATATTTTTCTTGGACTTGTTGTAGTAAATTTTTAGATTTATTAGCATTTTGGACGTTTAATGATTCAATTAATATTTCGAGACTG
>comp12513_c0_seq1
TCTGGGGACTTTCTAATAAAATTGCATCTTTTTCCTTTAGCTTCTGTAATTCGTTCATATATTTCTTAAGACATTCATGTTTTGGAAATTTATCATGAAGAAAAGTCATTTTTACCACTATTATTTCCTTGTAATAACTTTTTTCGGATTTCACCTGATCAATGTGAAATTTACTACCCGGTAGAAGAACCGTTTCCTTTTCATGATTGAATCTATCCATTGATTCCAATTTTGCTCTTATATATGGTTGGGAAAATTTCATTTCATATAAAATTTTAACATTATCCATTGAACTGAACTGAAATCTGTATGCTATTTTTTTTTCCGTCGTTGCAGATGTAAATCGATTGAATTCTATTTCGTTACCTTCACGAAACAATTTGTCAACTACTTCCTGGGGTCTAGTTTCACCACGGTAGAGAATTTTTTCAAATTCTTTAGCCGGATCTTCTGATTGTCTAATGGCCAATCGGTACAATGCTGCTCGCATTGATCTCGTTTCTATTGTATCTTTTTCCATTCTACTGTAACCACTTCCCATATAATTGTGTATAGCGGCAAAATCCTCAAAAGTTACCGATTCATAGGCTTTTTGTGCTTCAAAAGTATGAAGCAAAATTGATGCACCTGTCGCTGGATATTTTTCCGAATAAATTGATTTCAATCTTTCGTACGCTTCATTGTAACTGGTTTTTTTCTTGTCCATAATTTCCGAATATATTATGTGTTGAAAATAATTATGATCCTGTATTTTGTATTCATTACTCCATTCTGGTAAACCCTTTTGACCGTTTTGGATCATTTCTCTCCAATCTTTAACAAATTGCAATTGTTTTTCACCTTCACCTGGAAATACATATTTTCTTAATTCCGTTAGTACATCATCTTTATTAAGTACTCCGTATTCTCGAACGTAATCTAATGCCGCTTTCTCAATTTCTTCCCGTTTGTCTTTTAGGGTATTTCTTAAACAAAGATGTTCCGTCGGAGTTCTTCGAATCCGCTTTCCACAGTTCTCACTGTCATGAAAACTCTTTATTCCAAATTCTGAATTTTCATTTTCTATATGCTCGTTTTTAACATGCAACACCTTTTTCATAATTTTACCCTTTTTCACATCCAGAGCCATACAAAGATTTCCATCAATTAGTTGAACCACCATTTCCCTATTCTCCTCTTCCTCAATTTGCCTAATTTGCAGATCACGTTCATCAAATGAATCAATAAACCTATAACCATAGCCAGAATTTTTTTTCGACAAAGAATTTACATAGACATCCATTTCGGAGAATTTGTCACCCAATTTGATAAATGTATTCAAAAATTTTTCCTCACATTTTTGTATCATTGTCCTCAATGACTCAAAGTTGGAATATTTTCCCAGTTCCGTTATTAAATTTCCCAATGATCTCAATCCTCCTCGACCAATTTGATAAATAAGTTCAAAACCAGGATCGATGACACGAAGTATAGAGATACCGAGATCTTTAAATGTTTCCTTGGTAAATAATTCGGTAAATTTTACTGCCTCGACGGCTGTGATTTCGCTAATTTTTTCCAAAGTTGTACGCATACTTTCTCTGAGTGTAAATGAAGCAAATGTAGTACCTGCTATTGATAGCAAAGATCTCGTTGTAGCTGTTGTAAATTTTTCGAGAATTAGCTCTAGATCGCCTATAAATGGTATCATTGACATCGTATCAAGTAGACATGATGATAAATCATTGTTATTATTCGTTTTAAATCCATGAACACATGTGTAAAATGGAATGAGTGATAATCCAAAATCTTCCCACCATTCCTGTTTTGTTTCATCATATCCCTCGTTTCTGAGACTTTTATTAAAATTCTCAGCTCTTTCTTCAACAATTTTATTTATAAAATCATCAAAATTTTCCTCTACTTCTTTTTCTACTTTTTTCATTAGATAATCTGGAAAAATCATTGTAGTTGACATTTCTAATTTTTTACGAAAATCATCAGCAGTACACTGTATAATTGAACCTTTGGAAATTATGATTTTATTTTGTGTAGAATTAACACTATCTGTAGTATTAGGATTGGAAGTATTAGTAGTAGATTTAGTGAAACTAATTTTATCGGTAGCTTGTTGAATTGCTGTAAATTTTTTATCATCACGAATTATGGCATAAAAAACAGTGATATTAGTTTCAGGAAAGTAGAATTTAAAAAAATCATCACTTTTCTTAACAAATTGTTTTTGTTCTACCGTATAACCATTTAAATAATCGTCAATTAATCCTCTGTAGATTTTAACTTTTTGATTGTTCATTGATT
>comp3592_c0_seq1
CTAAATATATACAATATTTAATCCCTTCAATAAAAAAGGAAATTTGTTTTAATTGAAAGTACAAGATAATGCCTATTTATAAACTGTCAAACTGATTGAAGCTTCAGTATCTTTTAAATGGTTTAGTTTAAAAGTACTTACATTTTCCTGTAGTAATAAAATTAAAATGTGCAGAATTCGTTCACACAATATTAATATAATGAAAAGATTTTTTATTTTTCTGGGACCTCTTTTATTGTTCATTTTTCTCTTAAGTTTGACTGAGAGCAATGCTTCTAATGTGAAAAAACCGAGAAAAATAATAATAGACACCGATGCAGGAGCTGATGACGCTGTTGCTATTCTCTTAGCTTTAAAATATGAAGCAGCTAATAAAAATGACATTGATATTATTGCAATTACTTGTACATATGGAAATACTAAACGGGAAAATGTTGAAAAAAATGTTCTTAAAACTTTAATCATTGCAAATAGAACCGATATTCCAATTTATGGAGGTGCAGAATCGCCTTTAGTGAAACATTGGGAAGATAATCATTATTTTGGTCTTGATGGATTTGGTGATTTTCATTTTGATCAAAAAATTCCAATTTCCGTTAATAGATCCAAACATGCGTCTGTTGCACTTATTGATTTAGTTAAATCTAATCCAAATGAAGTAAGTATAATTGCACTTGCACCTCTTACGAATATTGCAATGGCAATTAAATTGGATCCAACTTTTATTAATTTTGTCAAAGAATTCTACATTATTGGCTCCAGTATCTCTGGTATTGGAAATGTGAGTCCAAATGTTGAATTTAATTTTGGTGCTGATCCTGAAAGTAGTTTTATCGTATTTAATTCTTCAACAAAGCCTAATATTTTAATACCATGGGAACTCGCCTTGGAATCTCCAATTACAAAAAAATGGCGAAATAATGTTTTTGGAGAACTAAAATCAAAAGCAGTGAAATTTTTAAATCAAGCTGAAGCTATTGTTTTAATAAATGCCGATTCTTGGATATCAATTGATGCAATAGTTATAGCCACTTTTTGTTGGCCAAATTTAATAATTAATTCATGGACAACAAATATTACTCCCGTTTATGATGGTGCTGCACAAGGCTCAGTTCTTGTTGATTATTTAAATATTACTGGAAAACTGCATAATGCAAAAATTATTAAATCATTTAACGTGGAACTTTATAAAAATAAATTACTTCACTATTTTGAAAATTAAATTAAATGATTGAAGTAAATTTAAATAAAATTTTAATACACATGTAAAAATATAAAAGAGTTATATAAATTGAATTCAAAAATAATAAATAAATTTATATTAATTAAAAA
>comp1199_c0_seq1
TTGAGCGAGAAAAAATTCTCGGGTCTACTGGACCCATGGTGCCAGTTAAGGTAGATAGATTAAAAAAAAAAAAAATTTGCCGCCGGAAGATGTAATTTTCACAGTCACGCGTTAACAATCAATCAAGATGGAACGTTGGAATAATAAAGTTGCCGTGGTAACTGGTGCAAGTTCAGGAATTGGTGAGGCACTAGTTAAAGAATTGGTGAAAAAAAATGTCAAAGTTGTCGGTTTAGCGAGAAGAATTGAAAATATGGAAAAAATAAAAAATCATTTAAAAAATGAAAAAGGTGCTTTCCATCCAATTAAATGTGATGTCAGTAAAGAACAAGACATAATTAAAGCCTTTCAATGGATTGAGAAAAATTTAAAATCCGTCGATATTCTCGTTAATAATGCTGCAGTTGTTACATCAGATTTGTGTATTGAAAGTACAACGGAAAATTTAAAAAATGTTATGGATGTTAATTTAATTGGTCCAACTATTTGCACAAGGGAGGCTGTGAAAATTATGAGAGCAAATAATACAGCGGGTCATATTATTAACATTAATAGTATTGCTGGACACAATGTTGAATTTTTTAACAATTCAGCATTTAATATGTATAGTCCTAGTAAATTTGCTCTCAAAGCAATGAGTCGAGTTGTTGAATTGGAACTTCAACATGTGAAAAGTCCCGTAAAAGTCACTAGTATATTTCCTGGATTGGTGAAAACTGATATGCCACCAAAGGAAGCTTTTAAAGTTATACCCTACGTTGATGCTGAAGATATTTCTGATGGAATTATTTATGCTTTGTCAACACCTCCACATGTACAGATTAAGGAACTTACAATTACTCCTGTTCTTGGCTATCAACGTAAATAAATAATAAAAATGTATTTAATATATATAGTTTTTTAATTTGCATAAAATAGTTAATAGAAAATAAAAAAAAATTATTATACTAATATTATTATTTGCTAAGAAAAAAAATTGTCATGTGGCGTCCAGTTAACTATATTTACACATACATAAATATAAAAAGGCTTTGTAGTTATAGTTATAGGAATTGTTGCAATTTTTTTTTATATAGTAACTAAAACGATTTTTTAGTATTGCTGGACACAATGTTGAATTTTTTAACAATTCAGCATTTAATATGTATAGTCCTAGTAAATTTGCTCTCAAAGCAATGAGTCGAGTTGTTGAATTGGAACTTCAACATGTGAAAAGTCCCGTAAAAGTCACTAGTATATTTCCTGGATTGGTGAAAACTGATATGCCACCAAAGGAAGCTTTTAAAGTTATACCCTACGTTGATGCTGAAGATATTTCTGATGGAATTATTTATGCTTTGTCAACACCTCCACATGTACAGATTAAGGAACTTACAATTACTCCTGTTCTTGGCTATCAACGTAAATAAATAATAAAAATGTATTTAATATATATAGTTTTTTAATTTGCATAAAATAGTTAATAGAAAATAAAAAAAAATTATTATACTAATATTATTATTTGCTAAGAAAAAAAATTGTCATGTGGCGTCCAGTTAACTATATTTACACATACATAAATATAAAAAGGCTTTGTAGTTATAGTTATAGGAATTGTTGCAATTTTTTTTTATATAGTAACTAAAACGATTTTT
>comp33_c1_seq1
TGACGTTCCTGATCTTTAGCCCCAGAGTTCGTAACTCGCGGCGTCTTTCGGTTTTAGTTCGACTCGTCGTGTCACTAGTATCATCTGCAGTTCAGCTTGCCGATCGAGGACCAGGCATTATCATCAATTTCATTTCCTTTTTAAAAGTTAAATAAAACAACAGACTAAACATGTGTGACGAAGAAGTTGCCGCACTCGTAGTTGACAATGGCTCCGGTATGTGCAAAGCCGGATTTGCCGGCGATGATGCGCCTCGTGCCGTCTTCCCCTCGATCGTGGGAAGGCCACGTCATCAGGGTGTCATGGTTGGAATGGGACAGAAGGACTCGTATGTCGGTGATGAGGCCCAATCCAAGAGAGGTATCCTCACTTTGAAATATCCAATTGAACACGGAATTGTCACCAATTGGGATGATATGGAGAAAATCTGGCATCACACCTTCTACAATGAACTTCGAGTTGCTCCAGAGGAACATCCAGTTCTTCTCACTGAAGCTCCTCTAAATCCCAAAGCTAATCGTGAAAAAATGACTCAAATCATGTTTGAGACCTTCAACACACCCGCCATGTACGTCGCCATTCAGGCCGTACTTTCTCTCTACGCTTCCGGTCGTACCACCGGTATTGTCCTCGACTCTGGCGATGGTGTCTCACACACCGTACCAATTTATGAGGGATACGCTCTTCCTCACGCTATCCTCCGTCTTGACTTGGCTGGTCGTGACCTCACTGACTACCTCATGAAAATCCTCACCGAGAGAGGATATTCATTCACAACAACCGCTGAACGTGAAATTGTCCGAGACATCAAAGAAAAACTCTGCTATGTTGCTCTTGACTTCGAACAGGAAATGGCCACCGCTGCATCATCCTCCAGTCTTGAGAAGAGCTACGAACTTCCTGACGGTCAAGTCATCACCATTGGCAACGAACGATTCCGATGCCCCGAGGCTCTCTTCCAGCCATCCTTCTTGGGTATGGAAGCTTGTGGAATTCACGAAACCACATACAATTCGATTATGAAGTGCGATGTTGATATTCGTAAAGACTTGTACGCCAACACTGTTCTTTCTGGTGGTACCACAATGTATCCAGGAATCGCTGACAGAATGCAGAAGGAAATCACTGCCTTGGCACCATCCACGATGAAAATCAAGATCATTGCACCACCCGAAAGGAAATACTCCGTCTGGATCGGAGGATCAATTCTCGCTTCTCTCTCCACCTTCCAACAGATGTGGATCTCCAAACAAGAATACGACGAGTCAGGTCCATCAATCGTCCACAGGAAGTGCTTCTAAGCGTCTAGTCGCTAATTTTTGTCGATTTCTCACATTTTCGACTCTTGAGATTATAATAATCAATGTTATTATGATATTATGAAAAAGAAAAAAAAGTACCATACGATAAATCGATGCAAAAATGATGCTCATTAAAAATACGAGTTTAGGAGTATTAAAATTATTTGAAAAATTTCTTCTTTTTTTTTGCATGAAAGTGTAATGTACAGCTCTTATAAATGGAAAATTTTTTTTTTTGACGTTTATAAAATGATTGTAATAACAAGAGACAAGCAAATGAGTAAGAGAGCGCACATTCCAAAAAAAAAATTAAC
>comp1360_c1_seq1
TTTTTTTTTTTTTTTATTAAATATATATAATATATCAAATTGCAATTCATTTGGTTTTTGCTAATCACCGTAAAATTTCTTAGGTCTCCCTTCTTGTATTGACAAAAAAAAAATCACTTGTAAAAAAGTGATGATTAGCTTTTGGTGATTTAATTATTATAATTACTCATTATAAAGTTAATTGATATGGTTGTATATCAAATCATCGACATTTTAAAAGCGCATCGCGTATTATATTGTCGACTATTGTAATACGAGATACAAAAATATTATTGTCTCTTTAGTAAACATATGTATATGTACTGCAAAAGACACTGTTTTCTTTATGATATTTTTTTTTTCAATATATGAATTTCGTTCTGAGATGAATGCCTCCTTTGCAATAATAATATTATTATTGATGTCTCTTAAATTCAAAAGATAATAATTTTTTGCTTTATTATTTTAAGCATTTTCTATATAAATTTTTTATGCCTTGGACAGGCAAAAATTCGTTACCGTTGTGCGTGTAGTAAGGGTTTTCTTTTGTTTTTTTTTCTATTCCCACCTATTTCTGTATGTTGATGATTTTTTTTTCTATTTTCAATTAAGTACTTTTAACTTCTTTCTTGCACTCGATATTAACAATATCGACTCATTCAATGGCGAGGGATGAAAAATGTAGGTGTTTATATAAAGATGTCTCTCTCTTTTTTTTTAATGTTCAATGGGAATTTTAAAGATCAGATTCACCATAAAGAGCAGTGGAGAATGAACGATAATCGAGAGCACCTGGTGTTCCACCAGGTCCTTTAAATGGAGGCATTCGTTGTATACAATATTCTGCCTGATCAGGTGGCAATTCTCGTCTGAGTTCATCGGCTAGAATGTAAGGCTTGTCTCCAGCGAGAATACGGAAGCTGTCTATGACTTGTTCAGCAGTGTCTGTATCCGTGGACTCGCGTGTCATAAAATCTAAGAAGGCGTCAAACTGAACATAACCAGAATTATTGGGATCAACAATAGCGAGAATACGTTGGAAGTCAATATCTCCTTGTCTGTCTTTTCCAATCGAGTACCCCAAGGATACAAGACACGATTTGAATTCCTCAGGTGCCAATCTTCCTGTTCTGTTCTTGTCAAAGTGATTAAAACTGCTTCGGAATTCGTTTAGTTGTTCTTGCGTAATACCCTTTGAGTCTCGTGTTAGAATTTGATTTTCGACTTCATTAATATTACGATTGATTGAAGTGAGAAGTTGTTCCCAACCAACGCGTAGAGTTTCCATTGTATATTGTGTATATCTATTTTCAAAGATCATTCCCTCTTGGACGGCTTGGTGAATCTTTTCTAATTCCTCGAGATGAGCCTTATATTGATAAACGGCTTGCTCGTATTCTTTAAGTCGAAGAAGTTGATCTTCAAGTGTGCCCTGAAGTCCTAGTCCAATAGCGGACACAGCGTCCAATTGACGTTCTATCCAAGGACCCACGGCATTAGCTTTCTCTGCAAACTGTCTGCGTAACAACTCATTATTTTGCTGTTTACGAAGTTCTGCAGCCAATGTGCCGTCACGTTGTGGTACCAATTGCCTGACGTCACTCCATTTTTTAGTAAGATCGAGAGCAGTAAGTGTCGTATATGGATTTTCAAGACCTCCAGGAATCTGAAATTGTTTGACTATAGATTCCACTTCACGAACAAGGCCAACAATTGAATTATATTCTTTGTCAGCTTCACCGAGGGTTGCTTTAAACGCAGCATGAGCATCCATTAGGCCCTGAATTTCTTCCATGGTATGAACAATAAACATATCAACAAGATCTTCTCTGGTCCCACCCAACCAATTGTTAAACGGCGCAGCTCGTTTAGCAAATTCCAAATGCAGAATATCAATTTTCTCGAGAATGCGTTCAGCTTCGTCGAGGGCTTGACGTCTGCGTTGAGTAAGAGTTCCAAGACGATCCCATTGATCGCAAATTCGTTGACATCTTGAGTTCACAGAAGCACTGTCGTGATATTCTAGTGTATTAAGTTCCTGAGCGATGGCAGCAATTTGCTCAACACGATCCTGATGGGCAGCGAGATCAGATTCAAAAGCCTCATGCTTCTTCTTGAGTGCTTTCAATTCGTTAAGTTTACATTGACGGAAGTGTTGAGATGTCAGCATTTCCTCTTTACCAGCTGTCCAATCTTCGTGAGCGTCTGCTTTATGTTTGAATTTTTGTGCCAAATGTTCTAATCGTTCAAGGCGCATCATTTCTGACAAAAGCCATTCTTCAAACGCCTTTTCAGCAAGTTCCAAACCTTTCCATGCTTTATTGATATCGGAGACCATTTTTCCCTCGGTTGGCATATAAGCAGGACGATTGCTTAGTCTGAGTTTTGTTTGAAGAGTGTTGAAATTCGTTTCAAGTTTTGCTTTTTGTTCAACACGTGGTGGTTTATGTTTACGTCTATAAGTTCTGTATTCCTCCAATTTTTTTTGACAACCAGCTAATGAATTGTCAGTTTGTCGACTAGCGAGCCAGGGCATTGTCCTTCTGATCCATTCCAATAGATCAGAGGCCAGTCGTTCGTATTCTTCCATTAAACGTTCATTTTCTTGATTTACCTTCAAGACCTTGCAAATTCTGTTGGCTGCTGTTTCGGCCTTTTGGGCACCACTGAAGCAATGATAATACGAAGAAACATAGGTCATCACAGCCCGTTCATCAGGCATTGCTGTGTTTCGCATGTCATCGGGATCCAACATTCTAGGAATATCGAGGTATTTCTCGGCAACGTCAAAGGCAGTATTTAAATTTTCCAGAGGATTGTCTTTACTGAGTTTATTGTAATCAATGAGATCGGGACGATGACGATGAATGAGAGCGCAAAAAGCGAGACCATCTTTGAATGAAAGATGGAAATTTTGAACATTGACATTCTTGTAGGGTGCAGTTTTACGTTGACACCAAAGAAGAAGACCCTCTTTCGCTGTCATTTCTTCAACGGAAATATCCTGAATTGCGAACCTCAAAATTATGGTCCAAATCATTCCAAGTGTCATCTTCAAGTTACCGTCAACAATTTCTTCTGCTCCAATGGAGACGAGCTTTACGCCCTTGCTAGCAATATAGTCTAAGGCTTTGTTTACATTAGCAATTTTATGGAAGCGCATTTTTCCACGGTCAGGTCTTGGAAGGGTTTCACCAGAGATCACCTCAAGTAGGAGCATCAATTTCAATCCATTCCTGAAGTCGTCTTCGATTGATTCGATGGCAGTTCCAGCTTTCCGGAGATGTGAATTGCACCATGCTGTGAATGTTTTTTTTTGTTGTTTCTCCCAGGCCGGGTCAAGAAGACCCTCCCTTTCCCACTCTTCCTCCGGCTCCATATATCCGTCCCCATAGGCCTCCATGTCGTTCATCCTTTCTCGTTGATGTCGTGTGTTCCTTTAAAGTGATAACTTCCTGGTCACCGCCAAGCCCAAGAAGACAGTTCGTGGTCGTTCTTTCCCTCGCGTTGACCCCTCTGCCACGAGTCTGACACGATTTGCTCGCCGGCTATCGGCCGCCGCACAAGCCCCCAGACCCCACCTCCATCAAACACAGAAATAAGCCCCTTTTCCCCAGTAGTAGTGGAGGTCCCTTGCCCCAGCCCCCTTCACACCACAAGTGCACAGGCGCCTCACTTTCAAATTGAGAACGACATAGACGTAGGAAATAAGTTTTAACCCCTTTATTATTATTTTCCCTTA
>comp225_c0_seq1
TGCGTACGATTTTACTTTGAAAAATAACTTTTTACATCTTTATTTTTTAATGCAAAAAAAACGATACACGCACTGTTTGATAATTTTAATGTTTTCTTGGAACATATGAAGCATATAGTCTAAAACACAAACTTGTACGTTCATAATCTGTTCAACATTTGCATATAGCTAAAAGAAATAGAAAAAAATGTCTTTCAATACAATTAATTTAATTGTCATCATGCTTATTATTTCAAATCTACAAGTTTTCATAAGATCTACCCCAGCAGGTTTAAAATGTCCAGAACTCCATGTTAAAAATGGAAATTATAGATTAAATGAAAATGGAGATTCTGCAATACTAAATTGCGATAAAAATTACTTCCTATTTGGTCCAGAAAAAATAAATTGCATTAATGGAAATTGGACGAAAAAGCGTCCATTCTGTACGCATAATGATTGTATAGATGAACATCTAGATACAATTCTGAAAGATACAGGATACACTACTGTGTATGTTACACAAGATAAAGTTACTATTATTCATGAGTGCAATCAGAAGTTTACACTTGAGGGAAAACAAAATGTTACATGTATTGATGGAAAATTTTTTGGAAAACATCCTACTTGTGTACCAAAACAAAATTAAAAAATGAATTAACATCAATAATTATCTCAATTAAATAAATGTAAATTTTTATGAAAAAGAAAATGTTATTTTCAATCATTAATAATGTATTTTTTCTCAAAATAAACTAATGACCTGTTGGATTTGTTTCAATAAAGAGAAAATAAAAATTAAAAAAAAAAAAAAAAACAAACGAGAGCAAAAACAAGATCGATAATTATACATATATATTATAAATACATAATTATATATTATAAACTGGTAATTAATAATAATAATAATAATAATTAATAATGATCATCATTGTCGTCAATATTCATTACCTTCACGCGTTACTCAATGTAATACACGGGTAGCGCTTTAGTGATTTTTCAAGACAGAAAGTAAAGACTGGAATAACATTTGTTGATTATGTTCGTTTTTTTTCTTTTTTTTTTTGATTTTTTTATTTATATTAGAAAAAAAGTAAACTGGAAAATAATTTTTTATTGCAAAATATAAATGAATTGCAAAAGAAAAAAAAATATCGAACTAAAATATTTGTTTAAAAAAATATTTAATTGCACTGTCCTACAGTTAATTATGTTATCTGTACATTGTCTAGTGAATTTATCGATAAAATTTTTCTTATTTTCGCGGAAAAAATACTTTTTAAAATTTATTTTTTTTACAACCCTTGTCTACATTTTTCTTTTATATATATTATATAAAAAAATGAGAGGAAAAAAATCTTTATGATATTAGCCTTGGACCCAGACTTGATTTTTCTTATTAATAGTTATTTATTTTTTTTTTTCCTTTAATTTCTGTCCTAAAATTCACAGCGACATAATGCTTCTTCAAATTGTTGGTGTAAACCTGTACAAAAGTTGTTTTTCTTTTACTCTATACTTAGTACAATAATAATATATTTAAAATGTAACTTATGTAATCTTATTACTGATTAACGACGGCTGCATTCCAGCATGACCAGCCTTTGGCCGACCGAAGCTAACAGACAAATGCGCTCCATTCAAGTGTAAAACTCTTGCTTGCCTTCCCGAGTTCATCAAATATTTTTCTTTTTTTTTTTCTCTCAAAAAAAACTCCCATACACTCACATACTATGCAACACCTCTAATTCTCTAACTATATACTCTATATAAAATATCGTTAGTATAACTAAAACGTGTTGGGTCTAGCTGGAATGCAGGCCCCTATTTTATGCCTTTTATATCCGTTGTTTTGTCTCTCACTTCGTTTCTTTTTTTTCAATTCTTGTCTCAAAAAACAGTTTTCAGTCAATGATTTTTCCCCTTATTTTTCTCTATTTCTTTCTCGCGCTCTCTTTCTCTCTCTTTTTTTTTTACTAATAAAATCACACCACTAACTGTACTGTCATTGGTCGGTCAATAAGTTTGATTCCCAGCTGTTCACTCGGCGGCGCAATCATTGTTATTATTTATACGAAATTTTACACACTCATTCGACAGTAGCGAAAAACTCTTATCTTGAATTTCTAATTATCCGGTTCTGCACCATCTTCATGTTTTCTTTTTTTACCTCGAGCTGGTGACGATTCTTCTTCTTGCTCTTGATCTTCTTCATCAAAATCTTCATCATCGTCATCGTCTTCTTCTTCCTCCTCACCCTCTTCGTAATTTTCCTCATCACTATCATCTTCTTGATCTTTATATATCTCTGCCAATCCTATATCTTCATCGAAGATCTCGTCATCTTCTTCGTCAGAAACTTCTTCACTATCTTCATCGACATTTTCATTTTCATTTCCATTAACTTCATCGTCCTCTCCTTCACTATCTTCTACTTCACAATCGTGTACATCAAATCCATCCAAATATCGTAGACTTGGAATAAGACTGAAAACTTTCTCCCTATAATTATCCATATTTGTCGCTTCATTGTTGAAAAGATCCAAGCTTTTCAAATTTTTGAATTCTTTAAGAGGCTGTAGCGTATCCAAATCCTTAATTTTGTTCCCACTGAGATTAAGGTGAGTCAATTTAGGGCTCGTGTGAAGTAAATTCAAACCACCAGAGATTCGATTGTCACTTAATTCCAACTTCTTAAGATTTGGTAGCTTAGGGAAACCTTTTAAACTTGTAAGGCCCACATTGATAAGACTCAATTTTTCCAAAGCTACATATTCATCTGTTAATCCAACAATATTCGTACTCCGACAATTGTCCAATACAAAATCTGTGATTTCATTGGGTTTTCTTCCCCGTTTCTCGAGCTCTATCCGCTTTTCCATGGCCGGTGAATCCTTTCAGCAACTTGAAAAACCGATCACTGCACCTTGCTGCGTCGCAGTAATTGCTTTCAAACCGGGAATATGACGGACAGGACGACCACGATCGGCCACCAGTCGAACAGAACAGTACAGAGCCACCACCGTATTCGTGAAGCCAACTCAACGACGGTTCGATTCTCGCTAAACCCTTGCACACCAACCCAACCGACTACTAATGGCAAGCAAATGGCGGGGCCCCCACATGACAACAACCTTCAAAGCGGGAAAAGTTAGACATGTCTGGTTCCACTTTCAATCTTGACCAATCAGAATGC
>comp1789_c0_seq11
TGAAACACCCTGTCTTGATTCCAACGTATTTTCTCGATATTATTTTGTAACATGATTAATCTTTCTTTTTTTTTATATAAATCAGCCCAATTTTCTGGTTTTAAGTCTTCTAAAGATAATAACATTTCACGATAATTATCTTCTCCATACCAAAGTTTAGATTTGAAGTTACTTTCATCCAATCCTTCAGATAGCCTTGAAGTTGACGGAATGTTATCACTTTGTAATTCCCTTGGCACGTTTCCTTGTGACGTATCTGGATTCATTGGCGTCTTATTCCATTCATTCGTATTATGATAAACTATATAATCTTTTATTATTTTCCTGTCTTCATCTAAATTAAGATAAGGAATAAGTTTTTGAATAATCTCATGTCTTTCCATTCCAGACACATCAATATTTGTCAAACTTTCCTCAGAATAAAGGTCACCAGATCCCTTTGAAGTTTCGGGAATAACTTTATAAGTAGGTATTATTTTCGTATCTGCATTAAGATAAGGTAAGTCACTTCGGAGTAGATCATTTTCTCCCATTTCCAGTTTCACATTAGAAATTTCAGTAGTTGCTGGAATATATTCACGATAGAAAATTTTGTTTATGTCATCTTTTGTTGGCAACACGGGAACTTGAAATGGATTGCCTTCAATGGTTCTTAGTTCTGCAGTATTTCCAAATGATGATATGCATGTGGGTCCAAAGAAATTTTCACCGTTCGGATAATAGTATTGAACGAGTTTATAATTATTCTC
>comp483_c0_seq1
GAAATAATTCGAAGTGAACTTATAAAAGACAAAATGTAGAGCGCTGAAAGAAAAAGCATACATCAGCAACTAAAGTCGTGAGAAAAAAGTAACAAAGCGGGGGAAGTTCTCCACCTTAGCCAGTAACGCTGTCGCTAGACACACAGCAAACAGTTAGTCCCCTTTTTATTCTCAAGTCGGTCACATATATAATTGTCGAGAAATTTTTCTGAATACTGTAAGATTTGATAAGTCAAATAAATTTTGAACGATACATTGTGTTATATATAAAAGGGGATAAAGAAAATAGTTTTAAAACATTTCAGCCTAAAGACAGTTTGGAGTATCAAAAAAAAAATATAGAAAGAAAAAACACTTTTGGAATTTCTACTGCGGACTCACAAGCTTCAAATTTGGATTAATTATCTTCGTATCTTCTAGAAGGAACAACGAAAGAGTAGTTGCTTCAAATTAAAATTCAACAATTTCAGTTCCTGAAATAATAAAAATGATTTATTTTAATATAAATAAATGGATTTTCATGATTTGTATTATGCTCTTTATTGCAAATGTCCAATCTAGAGAAACTGTAACTAATGGAAAAGGTGATGAATGTTTAATAGAAAGAGGGGATTTCAATGGAACGGTAGGGATAATTAATTTTGGCGGTTACGTATTCATAGGTTACAGTTGCGAGAAAAACTACACACTGATTGGACACCCTCGAGACATGTGTTTTGATAATTATGTCCACAAAGTCCTCTTAAAATTTTGTAAATTAACAACAACATTCAACTGTCCCCCGTTTAAGTATAAAAATGCCGAAGTTACATTTTATAATAATGGTAACCTTGCTGAAATAAACTGCAATCCAAATTATTACTATAACAAAACGAATGAATTGGGGAGGGTTGATAAATTTCGTAATAATTTTGAACTGAAATGCGTTAATGGAAGTTGGACTGAAAATGATTTTAATTCTTGTCAACCGATAACACTCTAATTTTACATGCGTGGCTGATTTTGAGTGGGATTACCCAGAAAATTCTACTACTTGCAGGGTTGCGTACGTAATATACTTGACGTAAATTACATGGTTTTTTACATGTATATTACGTATGTAATTTACGTGCTTAGTTTTTTACGTAATTTACTTTTTCAAAATGGCCGCTTAAACTCCGTGATCCTGAAAATAAAATTGAGTGGCACAATTGCAAATTGCGAAAAATAAAATGCGTAGAGGTGGAAGGCCGCGAAATTCTTTTTGGAAGGAATTGTCGTATGTTTTGGTGAAACTCGATGGGAAAAATGCAGCATTTTGTCCTGGGTGCAAGAGAACTATGACAAATACTCCTTTTTCATCAGTTTTCAAGCGTGAAAATTTTAAACTTTGCCAAGGAATTGCTTGGCGTTTTCGATTTTGTGGATTCATATCCATATACTTATTTTTTAAAAGTTTTAAAATAATTAATTTGTTGCTTTTCTGTGATACTAATATTTGTTTACATATTTTTTATTGATCGCCAGACCGCCGCCATATTTTTTTACATTTATTACAGGTTTTTTACGTATATTACATTTTTTACGTAATATACGTCAAAAACCTCGAGTGACGCGTCACTGTGCAACCCTGACTACTTGTGAATTAAGGCAGTAGACGCCCGATCGCACTTTTCTATAGAATTCGATGAAATTTAATATGATAACAATTAATTTTGAGATCTATATATTCTATATGTATAAATATTTCTACAATTTAAAAAAAAGAGAATAATTATCACTAAACGCATATATTTAAAATTTAAAAATCTTATAAAATTTTAGTCATTTGTATTTTGTTTGGTGAAAAAGAAAAATGTACACGAAACAATTGTAAATTGAATTTAATAAATGATAATATTAAAACAGTAAAAAAAAAAAAAA
>comp1222_c0_seq1
CAAAATAACTATGTATTGTCATAATGGTAAAGAAGACGGGTTCTTTTTCCAAATTTTAAATAAACTACATACGTAAAATTTCATACAGAAATGATATCATACAAAAATGTATTTTACAATTCACTCATTTTTTTCAAAAAAGAATATTCTGGAAAGAAATTATTGAATCAAATTTGGTTTAGGGGCGATGGCAAAATTATCGACCGAAGCGCTTCACTTGTCACTCGTGAGTTTGTGCGAGACTGTAGTGACATAACGTGCTTTTATTCTACAATAAATAAAATGTCGAAATACCGAATTGTTATGGTTCGCCATGGCGAAAGTGAGTGGAATCAATTGAATTTGTTCTGCGGATGGTACGATGCAGGTTTATCCGAAAAAGGAAAGAACGAAGCTGCTGCAGCAGGAAAAGCATTAAAAGATGCTGGATATAAATTCGATTGTGCTCATACTTCCGTGCTAACACGAGCACAAGTGACACTACAATCTATTCTCAAGGAAATTGGCCAGGAAGGTATTCCAATTCACAAAACTTGGCGCTTGAATGAACGTCACTACGGAGGTTTAACGGGAATGAATAAAGCAGAAACTGCAGCAAAATATGGTGAAGAGCAAGTACAAATTTGGAGGAGATCTTTTGATACTCCACCACCACCAATGGAACCTGATCACAAATACTACGACAATATTGTCAAGGATCCTAGATATGCTAACGGACCGAAACCCGAGGAATTTCCCAAGTTTGAATCCCTTAAATTAACAATTGAAAGAACTTTGCCTTATTGGAACGATACCATTATTCCACAACTTAAGGAAGGAAAACAAATTATCATTGCGGCTCATGGAAACAGTTTACGAGGCATTGTCAAGCACCTTGATCAAATGAGCAACGACCAAATTATGGGATTAAATCTTCCAACTGGTATTCCATTTGTTTATGAACTAGACGAAAACTTTAAACCCGTTGTTTCTATGAAATTCCTTGGAGATGAAGAGACTGTAAAAGCCGCCATTGCAGCAGTTGCTGCGCAAGGAAAAGCTAAATAAAAATTTATTTCAAAATTAACGTATTTGTAAAAAAGAAATACCACTTTTATCATCGAGTGATTCACTTAGCAGAATTTATGTATTTTTAATTTATAATATTTAATTTATACATTGTAAAAACTAAAAGTAAAAATATTGTTTTTCATTGTCTACCCTTTGAAATTAATGTTAAAATTTACTTTCTTCAATTCTTTAAATTGTTCTGATAATGTATATATATAATGTAAACTTGTAAAATCGAAATGTTACAAATTAAAAACATATTAAATGTTCATTATAAAAAATGTCGTTATAAAAAAGTGGAATGACAAATAAAAAATTACTTTAAATGAAAAAAAAAA
>comp5483_c0_seq1
TTTTTTACTTTTTTAAATTATATTTTTATTCAAGTAATACATTACATAATTATTTCAATAGTTTGCGCTTTTAATTTTTAAATTAATGTATATTTTTAAGGAATTTTCATTATCGAGCAAAAATAGATTTTTTTTTATATAGAAATTTAAATTTGTCGATTTATGCTTTTTAAAAATATTTTAATGTTATCAAATACATTGAATAATTATAATATATAACTTAATGTGTAAGTTGTAATTAATAATTATCTTCTATCCAGCCTTAGCTGCAGCTCTTTTGGATTTCGACAAAATTCCACTTTCTGTGCGATTTACAATTTTACAAACGGCACGACTATATACACCAAATTGTGTTTTACAAGTGCAATCCTCTTCTAATTCAAGACCAGCAAGTCCTTGTGCTACTCTACGTGCAGCAACTTGAACAAATTGTTTCTTTTGACTTGGTTTTGATTCCAAATAATTTTGAGCACTAAAACTTGCACCTCCAGAATTCACGGCAAAATTGGCACAAACATCATTATCAGAAACATGTAAATTATTCTTCAGCTCATTACTGCCTTCCAATGGTTTTTTCTTACTGTCAGTAAAGATGTAAGCATTATTATAATCAAAACCAACAATATTCTTTTGTGGTTTTCCGGAAACTTCAATATTTCCTGTTAAAAATATATGATGATAAGTAAGACCCATATCACGATATGTTTTATGACCCAGCAAAAGTCTAAGTTGTTGAAGCGATAATGGTAGAGGACTTTTTTCACAAGATGATGCAAAAACGCCAATTATTGCTTTAGCTGCACCAGGTCTAAATTGATAATCAACAGCTTCTTCATAAGCATCAGTTAATCTAAATGTTCCTAATTCAACATCTAATCGTTGTTCTAAATATGTCATTTTTTTCTCTATGTTACCCTCTTTCGCTTCCTGTAATGTAATTATTGGATCACGTTTTTCAAATTTAATATTCTTAACATCTCCATCAATATTAATATTACCACCGGTTGTGTAATGCTGTGGCCATTTCATTTTATTACTGAATCCAATAAGTCCTATGTGAACATCAGTCATTCCTTGTTGCTTAAGTTCATTTCTTAATTCTGGTATCATTGATGTAACTAATTCCTTAAAGACTTTTTCATTATCAGCCGCTTGTTCAACAACAAAAATAATATCAGCTTCTTTCTTTGGAATTTTTACACTAAATGAATCACCGACTGTAATACTATTTTGTCCCACTTTACAATTACTGCATGCAGTTGGAACGTTGACCTTGATACGTGAATAATAACAAGCTACATAATATGCACTGGCTACCATACATGCTCCTTTCTTTGAGCCAACTTTCACAGAATAGTCGCAAGCTTCTCGATAATGTTTTGGATTTACGTAATTGAAACAACCACTCATTGGTGAATTACCAGAAAAGTATTCTGTACAAATTGGTGCTCGTGGTGCCTCTTCCTTATGATCAACTGCTGTTGACGCTGGACAATTTGTACCAATTTTATAAGCATTTGCAAATTCTGTTTCACTTTCTGTAATCTTGCCAGATGGAAGAGTAAAATCATCATAAGGCTCATTATTGCCATCTCCAAATAATCCACGTAATCTTCCAATATAAAATCCAGATACTCGTAAGACACACATCATTGGACTGCCAGTGTTACATTTCAAATGAAGTCCATATTTTGATTTAACATTCAATACCGGAGGTGTTAAAAAGGCTTGTAAATTTTGTGTTTCACTTGGAAATTCAGCTGATTTGTCATTGACCAATATATTTCCATTAGATTTAATAGTAATACTTTCTGTAGGCTCTGTGACAGTGACACTGGCTAAATTTCCATTATTGAAATTTGCAACAACGGAGAAATTTCTATTTAATACGTCCTGTGATAAAATATAATTACAAGTGCCCGTTACAATAACATGACGTCCATCATATGTAAATACATGTCCTCCATCAAGAACCATTCCAAACATACTGAAAGGTGGAACAACATCCTCCCATAGTAAAGTTGGTCTGTAAGCATAGTATATATCCATAGGAGATGGTAATTCATTATTACGCAATAAATTCAAAACAGAAATTCTAAGAGTAGAAATGCCTGGTAATTTTCGTAAAAGATTAAAATCATCAGGAATTCTTGCTTCAAAATAGTTGAATAAATTTTCAAATGTCACTTGAGGTTGCAAAAGTTTCATAATTGATTGAACTGCCACAACCGTATGAGTATAAATATTTTTAATTTCCGAAACATCATCAACCTTTTCATGCTTAACGTGTTTAATGATATAATTATAAGTAATATCAAATAAATCCTTAAGCTCTTGTGTTGGTAAAATATTTTTAATAGTAAAACATAATTCTTCAATGGGTGCTAAAATTGTTTGTGGTATTTGATAATCGGCAATATTTTGATATTTTTCTTTAATTATATCATAAATTGGAAGTGCTTTAAGTTGTTGTACAAGAAGTCCAATAAATTCTTTAACATCTTTTTCAATTTGTGTCATGGCTTTAAATAAAATTTTAGCAACATCTTTTGTTAATTCCGACATAACTGTTATTAATTCTTTCATTTCTTTTTGATGTTCATTAATGACATTTAATAATCCTTTGAAATAAATTAATGCTAAATTTGATGCAGCATCAATAATTTCAACAGTAACTTGTAAAACTTTTTGCATTGATTCTTTTAATTGTGGCCAAATTGTTTTTATTGCTTCTGTTAATTTATCAATTATTTCATTATATTTCTTTTGTAATTCCACTAATTGTTCTGTTAAAAGTTTCATTGTTTCAGCCAATGATTCAAATACACCACCAAATAATTTATTTAATGTTGCTTGAATTTCTTTCACAGTTTCATCTGCATGAAGTTCTTCAACAAGTTTTGCTAATTCAGTTTGATAATGATCTATCAATGGTTTAAGATTTGGTTGTGCTTTTTTCAAATGTTGAACAAAATCTTTTAATTCTGATACAATTTCTTCGCCTATGTCTTCGATAATATTTTTAATTTGTTTTATAGCTTCAATAGAATGTTTACGAACATATTCAACTGTATCTACAATGTTTTCTTTACTGTAGCCAAAATCTGGTTTGAGGAAATTGCTTTCATCTAAATGAACTAATGTAAAGAATAAATTCTTCTTTTCACCTTCTTTATAGACATCTAAACGAATTTCAGCAATTTGACCAAGAACAAATTGTCCATTACCAACCATTTTTGTATTAGGTTTATCTTTTACATAGTTGGAAAATTTAAAGCTATTCCAATTCTTTCCTTCGAAATTGAAAACAATTGGTTTATTTGTCAGTACACTTAATTCGGAATCAATTTTTTGTTCATTGACAGTAAACATCATTTTTGAATTATAATTAATCAATTCTTTATTTGGTGACGATACTAAAAGATTAACTTCTTTATCATTAGCGGAAAAATCAAAACCAAAACTTTTTGGTTTTTGATGTTCATCTGTATAGAATAACATTGAACCCATTCCAACGGCCATTGTTGAAATTGCCAAATGTTCTTTTAATTGAATTTTCAATTTTTGTCCTTGGCTATTAATTTCCATGTACTTTGTATAATTAAAACCATGAGGAATTGGAACACGTGTCATTTTAGCGATAACATTAATTTTTTGTGATTTTTTAGCAAAAAGATCAATATCCAAATTAGCGTCAACTAAATTATCACCTCCATAGTGAATTCTTCCTTTAACTGTCATGTCTTTTGGTTGTGATGGATATGTAAATTTAGCGTCACCGCTAAGTGATGCAGAATTTTTTTCAGCATTAAAATGTCCACTAACTGATAATCCAGTTTTATCTGTTGGTTTATTTTTTCTATCTAAATAAAATGCAGCATCCATTTTATAAGCTCCAGTATATTTAGTTTTTGGTATTTCGTATGATGATATCACGGCTAATTCACGATTTGGTAGTGTGAGAATTGCACCTGCTTCTTTTGAATTGGCATATAAATGAGTAGTGTATTCAGTTTTATCTTTAGAAGAATGTAAATACAAACTCGACGTATGATCATATGAAATATTATCTATCAAATATTTGGTACTTGTTTTTAATCCAAATTCAGCAGGTACGTTAAATTTCTTTAAATCAACTTCAACTGTTAATTGATGATTAATATGTGATTTCGGGTCACTATCGAGTAATGATTGTAATTTGAAATGTGCACAGTCTTTACTCTGTTCGCAATAACTATTGAAAACATAAATTTCTTTATTTGTGACTTTAAGTTCACCAACAACGGCTGAAGGACCAAAACTTGCATTCAATAAAATTGCACTTCCAATTTCATTGTCAACTTCTTTTGTAAGTTCTTGATGTATATATTTGAATAATGAACTTTTTGTGTTTTCACCAATTTTCAAACTACCTTTTCCTTCAACAATTACTTTTCCAGCTTCTACATGCTTTTTATAATCCGTGCTTCCACTGATTATATTTTTTCCATCGCTTGTTACAGTTACAATAATTTTTCTTCCTGTTTTAGCGGGTTTATTTGCTATTTCTGCGTGAATTTTTCTTTGTTTCATTTTATCGCAATCGAAATTTACAGTTATGATAAAATCATCTACACTTTCCAATTTAACATGATAATCAGATGTTACAACTGCTTTTGGTGAATCAAATTTAAGTTCACCTTTAAATTCTCTTTCACCAAGTTTGTTATATTTAGATAGTATCTCAGTTTTTCCAGCAGGACACGTGAAAATTAAATGCATACTTGGCGAAACGGGATCTATTTTCACTTCACTTTTCATTGTATATTTATTATTATTTGCATTGACAGAAATATCGGTATTATGATTTTGACCTTCATTATCTTTCTTGTGACTAAAAACAATATCCAAATTTTTCATTTTTTCAATTGGAGTTTTAACTTTAATATTATTTTTAAAGAATGTCATATCTGATAAAAATTCCGTATTTACATCGACACTTGTTTCTTTGTCTCCGGATTTTACATTTAATGTTGCTGAACCTTTTTTCGAATCTGTTGTTGGATCAACTTTATATACACCATCAATGGTAATTGGTGGATTATTTAAAATTGTTAAAACAATTTTTGCTGAACCTGAATTTTTATTTTTTGTATTTAAAAGAATGCCTGTTTGTTTCAATACGGTATTTAATTTCACAGTTTTATCATCATTATAAACCAAATTTGTCGAATGAATATACTCCATAAGACTCTCTGTATCTTTTGGTAAAATAATACTATGTGATGAATCTAATTTTAAATTTTTTAATTTCTCATTTGGTAATTTAACTTCAATAGAACCGGTATAAACTGATGGTTTATCAACATTATTTCCTTTGGTGAATTTTCCACTTCCCTGAAATGATGTATCAGTTCCTAATGATGATTTTCCCGTCCATGCTAAATTATTTGGACCATATTCAAGATTTAAATCTAATTGAAATGGTTTTGGTATAACTGATCCCATTAAATTAACTCCAATTTTAGCGACTCGATCTCCTAATTTTTCGGCATTTTTATTTTCAACAGCAACACTAATTTGAATATCTTTATTGTCATCATTAACAAGTTTTAATTGATGTGTCACTTGGAATGTGATTTTTTTCAAATCAATATCTTTTCCATCTTGATTATAAATAATTTTTCGCGTTGGTCCACCTTTTTTGATAGAATGTGCCAATTCAAAATTAACATGTGTTAAATCAAATAATTGTGAATCGGTGGGATTTCTTTTTATCATTCGTTTTCCTGTAAATGTAATATAATGTCCATTTGGTAAATGAACATCAATATCACCATTTAATGTGCCATCCATTAATTTCCCTTGAAGATTTCCTTTAACATTGATTTCTGTTTTATATGACATTAATTCAATAATATTTTTTAAATCAACTGATGTTTTTGTAATATCAGAAATTGTTGATAATTTAATACGTTTACTTGGATCTTTTTCAGCATCGTAGAGAATTTCAATATTAGCTGAATGTTGTGTACCACTAATTGTAACATCAGCAGTGCCTTTTATTTTTCTATGTACTTTTGGAATTTCAATATTTATATCAGCACTACCTTTACCATTTTGATAATTATATTGACCGTTTGCTAATATATATTTTTTCAAATTTAAAGCAACACTTCCTTTATGATTAACACGTTGTATTTTCATATCAAAATCAACATATTGTACACCATCAACGCCAATTTGAGCGTGTGAATTAATTTTTTGCATATTAAATTCTAATCCAGTGTCAACTTTAATTTTTTTTCCATTTAAATGAATATTTCCATCGAGTTTAACATTAATGTCATTTGGTTTAGCAATATCGTGTGTCACTATAGCGTCGGCTTCATATTTTCCCCCAGGTGTTAATTCCAATGAATTTTCAAATTTACTCTTATTATCATTTATCATTTCACGTTTAGATTTCAATTCTATTTTATTTTTCAAAACATGTGCTTCCAATTCAATTTGATAGTCACCTGGTTGTGTAATACCAGTTTTTCCCGATAATTTTGTTCCAAGTTTAAATTTATCATATTCAAATATAATTTCACTTTGCAATGATTTTTTTGTGAAAGCACCTTCCAATTTAAATAGAAAATTTAATGCCGAATAATGAAGTTTATTTGAAAATCCAAGTGCAAAATTTTTTGAATCAAAATTATATGCAGCACGTTGATTTAAAATTAATTGATTTTTTGAATGTTGTGATTCAGGGCCGTGGGCAAATTTAAAATTTTGTTCAAATTTATTTTCTTCTCTTAAATAATCCCAATCAACACGAAATGCAATATTTGGATCTTTTTGTGGTACTGCTGCTATCATTAATATATAATTATTTTCTTTTAATCGTTGTCCTTTTATTTTTAAATCTAAAATTTCATCACCATAGGAAATTTTAGCATTTAATCCACGAATATTTGGTGTTGCTGTCATTGTTCCATCTAAACCAATGAGAGCCTTATTATTTGTTGTTAATACAACTTTTTCGAATTTATATAATTTTCCACCTTCATGATCAGCTACTGTGACAATTCCATCTAAAGTGTATTGTTGAATTTTTGTACCAGTTTTTGTGCCTGTTAATTTTTCAATATGTTCAGGAATTTTGTATTCTAAAATAGGTTTATATTTTCCTGGACTTTCAACTTTAACACCAATTTTGCCAAAATATTCTATTTGATCGTGATGAACTGCAACTGTTATTGAACGTTCTTGATCATTGTCTTTCAAAATTACTTCGGCTGATGCTTTATAATAGGGAATTTCAAATGTAACTCTAGCAAGTTTATCAGGTTCAACTGCACCTTCAATTAAAAATTTCAAATATCTATTACTTCGGCTATTTGGAGTTTCAACGAGTAATTCCAATGATCTTGATTTTGGATTCTTCGTATTGTAAAATACTTTAAAATGATAATTGGTCACATCAATATTATCAATATAAAAAGCTAATTTTGCTGGTCCACTTAATGGAAACAATGGTTTTTTTCTCATTGATTCAATACTATCATAAGGCAATGTGACTTTTCCACATAAACTAAAACCAAATACACTTGCAGATTGATCGAAACAATCAATATATTCACGATTTTTACCATGAAACTTTGGTGCAATATAATTTTCACCCTTATCACCAGAAGTCATTAAAATTTCACTTGAGAGACTTATTAATTCTTGTTTACGTTTAAGCATATTTAAATTAACATCAACACCTTTTCCATCAAGTATTTTTACAGTTATTTCTGAACCTGTTGCGGTATGTAAAGTTGATACAAGTTTCAATCCCGATTCAACATCAAAACCATGAATAATTAATCTTCCTTCAACTCTAATCGATGCACTTGGTTCTAATGACAATTTAACTAATGCATTTTGTGGATCTTTTATCATTCCAGGAATATC
>comp1766_c0_seq1
TTACATGTGTCGAGTATTTCCAAATCCACCATGTCCAGATTGACTGGCACCTTTGTTGAAACCCATTTGTAAATTCACTTGACCTTCACTGGCACGAAGTTGATCTTCAGTAAATGTCCTTTTGTTCTCCTCGGACATTTTTGGTCCTAGAGTTGGTCCATTGTATTCAGGATGTTTTTGTGTCAATCTTGCTAACGCGAAAAGGCAAAGAGTAACTTGAGGGATGTTTCGTTTTTCAAAGAGATCGGCTGTCTGGAAGATTTCTTCCTGTGGTACTCCGTAGTTTTTAATAGCTGCCTGGAATCTTTGAACGTTTTCCATAAGTTGAAAATTTGTTCCTTTGGTTTGAATTTTTTTAACCGCTCCTGGTGTAAGTTTATTAACAAGTTGGCAGAGAATAACTCCATCCTTTAGAACGTCGTCATAATTTCCAGCTGGTAATTTCTCTCCAATAACTTGTTCAATCCAATTTAGAATTTCAGCTTCTTGTTCCTTATTACGGGCCGGCATTTTTGATGTGTTGACGTTTGTATGTATATGAGTGTTGAAAAATAATATAAAGCAGAAACTTTTGAACAATATTGTCGAATAGAATAAAGGTAGAGACTAAAGTCAGATACTGTGAGTCGCGATGCTATATGGTAGCATCCCC
>comp1789_c0_seq8
CAGCTTAAGTTACCACCAATTCTTTTCGCTTTATATTAATTTATTTTTACTGGGAAGTTCCTTGCGAAGTAAGTTGTCCAGATTGTTTTGAAGTTGACGGAATATTATCAATTACCAATTCTCCTTGAACAATAGGTTGTCCAGTTTCCATCGATTTTCCAAAATCAATAACTTTGAAACTTTCTCGTGGATTTAGATTAATATAATATTTATCATTAGTTGAAAATAATGTATTTAACTTTTTTACCGAATTAACCATTCGTCCCTCTTTTGTAATTTCAACATCCTGCAATACCAATGTGAAAAAATCAAATCCATTAACGGGTATAATTTCTTTCCCGAAATTCCGCAATTGGATTGTGTCAAGCATATAATACACTTCCTTTGGAACTTCGAAATAATTAGGATCAATGTACACTATTCCAGATGGATTTTTAATTTCATATTTCACCAATAATAATAGGTTTAATTCAGTAGTCAAGCGAACATTTTTTATAGCATCTTCAGCATTAGAATGAACAAGCACATTTTTTGTTTTAAATTTCTTACGAAAATTTTTAATTGATAACATTTCTTGCCAAATTTTGCTATTTACTGGGAAAGCACCATAAAGTATGTTTGGAATTTTAATAAATTTATTATCACACTGTCTGAGGGCCAATCTGTTTAGTGCAGCTGAAAAACATCTTTGTGCATGTAAATTTTGTGGTAAAGTTTTTGCCAAATGTGAATACAGTACATAATAATCCTCAAATCGCATACTTTGCCGAATTGAAAGTAACTTATACATTTCATACACAGTTTCAACATTCTGTAAATGAGTCTCATCAAAAATATAATTTATAGTTTGTTTTGCAATTTCCAAATTTT
>comp1646_c0_seq1
TTTTTTTTTTTTTTTTTTTTAAGATGATGAAAGTGCTGCAACACCGGGTAGAACTTTGCCTTCGAGAAGTTCCAAACTTGCACCGCCACCAGTACTCACGTGACTGACTTTGTCCTCGGTTTTCCATTTTGCAGCACATGTTGCTGTATCGCCACCGCCAATAATTGTTACTGCACCTTTACTCGTTGCTGTTACAACATTGTCCATCAGGGATTTTGTTCCCTTGTTAAAGTTTTCAAATTCAAATACACCGGCTGGTCCATTCCAGACAATTACTTTTGCCCTTAAAATTGGCTCAGCGAAAATTTCCCTCGATTTTGGTCCAACGTCAAGACCCATCCATCCATCGGGAATTCCAGTTGCAACATCAGCAGCGCCAACGGCAGCATCTTCGGCGAATTTATCAGCGGTTACAAAATCAACTGGTAAATGAATTTTCACACCATTTTTCTCTGCTTTTGCAAGAAGATCGTTAACAATTTTTGCACCTTCTTCATCAAATAAGGAATTTCCAATTTTCATGTCTTTGGTGACTTTTAAAAATGTATACGCCATACCACCGCCAATTATCATTTCATTGACTTTATCCAATAAATTATTGATCAATTGAATTTTATCAGCGACTTTAGCACCGCCAAGAATAGCCAAAAATGGTTTCTCAGGATTATCGAGGGCTTTGGCGAAATATTGTAATTCTTTTTTCAAAAGAAAACCACTTGCTCTTATGTCAAAACCATCGCCCATCATTGAACTATGAGCACGATGTGCCGTACCAAAAGCGTCGTTTATATAAACGTCACCTAATTTTCTCAATGATGCACGAAATTCAGTAACTTTGTCCTTGTCGGCTTTAATCTTACTACCATCGGGTCCAACGCCTTTACCCTCTTCCTCAACATGAAATCTCAAATTTTCCAATAAAATAATACTTCCTGGTGCTGGATCAGCGCAAGCGGCTTCAACCGTAGCACCAACACAATCATCCAAAAATAAAATATCCTTTCCAAGAAGAGTTTTTAATTCATCGGCAACTGGTTTCATTGTGTATTTTAAATTTTTATTACCATCAGGACGACCCAAATGGGACATTAATACAATTGATTTTGCATTCTTTTCTAAAGCATATTTCACCGTATCTAATGCGGCGACAATCCTTTGATTATTCGTTATTTTACCATCTTTTAACGGAACATTGAAATCCACTCGAATAAGAACCCTTTTGCCGGTGAGATCAACTTTATCAATACTCAATTTATTGAGAGCCATTTTTGTCGAATTTAATTGTCTATTATTATTCTTAACACTTACAAAAATTCTTGATAATAGATTGTAATGAATAAATGGAAAATTAGAGGAATTTTTTAAATTACAATTCAACTGACAAGGAATAATTAAATTTCTCCGTGTGTGACACAAAATGACAAGGTCAAATAAAG
>comp81_c0_seq1
ATTTTTTTTGGTTTTTTTTTTTTTTTTTTTTTGATAAAATAATTCAATTTATTTTGTTTATAACATTTTACATAAATTTTGAGGAAATAATCTATAATTTAGAGTTGTATAACAATTTCTATTCAAAAAAATTATAAATATTTTTTAATTAAAGAATAGAGAAAGTTTTCTTTTCCATATAGCATTTCATTACTTTCAATCCAGTTTCGCAATCATTTGCTCCTTTCATTGTTTTGCATTCGTTAATGATTTCTTCTGCCTTATCCTTAGGAACTGAGTCTGGGACTTTAGAACGAGCAACTTCCTCATTAATTGTTCCATCGGCATTCATAATTCCAATTTTTTTCAACAGACAAGATGAGAAACAGGCCAATTTAGTATCAGACTCGTCAGCTTTTCCTTCTTTGGCATTTTGCACCACAGCGGGATCAACTCCAGATTCTTTAATACATTCTGCCTTATATGCAGCAAGCTTTGCTTTTTGTTCGTCAGTGAGACCGGCCAAGGCACCGACGAAGAAAAGAGTGAAAATTGCAAAAAATGCTTTCATTTTTATAAAAGTAGTTTTTTGTGAGATGTGCCTTGTTTGAGAATGAAAACCAAAAGATTACTGAACATAGAACGTTTGTTTCAGAGACTTTTATATGATTC
>comp1611_c0_seq1
AATAATAATATTATATAAATATTTACTTTCCATATATTAATGTAATGATTTTCAATATATTGCAATGCTTGTCTCATAAAAATCATTTTTTTTTTTATGAAAAAAGACGTAAAACATGTAATATAATTATCGCATAACAAATTTATTATTTTTTTTCAAAGTCAAATATATTTATATATATATATATTAATAGCTAACGTAATACAATAATTATTAAAATATTAAATAAAAAATTATAACAATATAGTGAAATATAGTTCCTGTAGAGGAGTGGCTGTGAGAATTGATTATACAGAAAGTGATACGAAGCTGTTGTACTGAGTGATGTTGCGTTTTAAAATATCCGCACAAGGACCCAAAACCCTTTCGAATCGTGCTCTGTCCAATTTAACGCATTTTAAAGGTCCTCGGGCAACGACTGTCGCCGCTCTTGGCCTGTCTAGCAATAATGCTATTTCGCCGAAATAATCTGAGGGTCCTAGTCGACCAACTTCAGCAGATTCTTCACCTTCTGAACGCTGTTGAAGAACCACAGCCGTACCATCTACAATGATGTAAAAATCCTCACCGGGTTCACCTTGCCGTACTATCGTTTCTCCATCTTCAAATGTTACTGGCTCCAAAGCATCCGCTACTGTTAATCTTTCCCACTTGTCAAGAGATTCTAAAATGGAAACTCTTGAGAGAAATTCTTCGTACAATTTCCGTTTTCTAATTGTCGAGCCCATTAGAATTCTACGATACGAATCCCTATCGATTCCCCAAAGTTTAACATCAGTTTTTGCTCTAACAGTCGCTGCTCTTGGTGTTCCATAAATCAGAGCCAATTCACCAAAACTTCCGCCCTCACCAATAGTCGTTACCAATTCGCCATTCACGAAAACTTCCACTTCACCTTGATCTATTACATAGAAATTGTCGCCTTCATCTCCTTGACGAATAATTGTTTCTTTTGGTGAGAATAAAACAGGAAACATTGCATCGAAAATATCGGAACGTTCTTTTTCATCGAGATGAGCGAATAATACATTTTTTGCTATTGCCTTGCTTAAAGCATTCATGGTTTTATAATCTTTAGGCACTACTTTTTTCACATAGCTCGTGGCATCCTCTTCAGAAACTGGTTCAGCGGAAATTCCTCCTCTTCTTCTTGGTACCTGAGGACCTTGTTGACCCGCCGGCATATCCTCTGTGTCTTCTGGACTCGTGGCAATTTGCTGCTTTGCATCGTGAGCTTGTTCCCTTTCGAGTCTTTGAAAATATTCCCGTAAAAATGAAATTGGATTTTCAGGCTTGCCGACGCATAATTGTACAATACAATCTTTCAGAACCTGCTGAATATTATGTCTCTGCACATAATCCTCGCACTCACGTAAACTTTGCTCTTCCTCTAGATTCGCCGCCATGTTGTTATATCAGAAAAAAAAAATCCAACTCCAGGTCTCGATTCGCAGCACTGTTGTTGTCTTTCTATCTAATGAAATTTGTGATCTAACAAAAATAATTTTTAAATGAATAATAACGTTCTAATTTTATAAATTTTCATATACTTTAATACCATTGCAAATTAAATAAATTATTCTTTATATTATATATATATATGACGTGCGTTAAAACACTGTTAACATACTACGCTTTCAATATAGTAACCAAACACTTTGACACATGTATCATACACGTATATATGTCAAATAAATATTATATGTCAGTG
>comp8713_c0_seq1
ACTAGAATTAGTCAAAAAAAAAAAAAAAACAAGGCTCATTTTGGAGTAAAAATAAAGTACCCAAACTTGGAACTTCGAACTCCTACCGGAACCTAAAATTTTTTTAAGAAATGGGTGCAGAAATAAGTTTTTTGCAAATTGACACTTTCCAAGACATTTTAGCATAAAAATAGTTATCATAAAAAAGAAAGTGTGTAACCTTCTGAGAAATTTGATCTGCACCTAATTTTTTTTTTAAATTTAGGTTTCGGTAGGAGTTCGAAATACCAAATTTAGGTACTTCATTTTTAACCCAAAATAAAGGGTTTAAGGAAATAAAATTGATGTCCTGAGTTAAAACAATTAAAAATGCTAACTTGACTGGACTACAACTTGGGGAGAAAATATTCAAAGCTCATCTTTGCGGGAATATAATAATTCAAACATAGGTATATATACTAATATTCGTTACACATTTTTGGTAACAATGTTATATAACATTTCTAGAACACAATAGTCACAATTTATCTGTATTTGACTTTTTTACTAAGCATCTGGTCTAATAGGTACTTTAACTATTTTGTATGGAATTAATCATTTTTTAGTTTCTTTTACCTAAATATGTAGTTAAATTCAAAAAAATACAAATCCTTATCTATAAATTACATTCTTAATTCTTTAAACTACTTTTTTATAGGCATAAACAGTTACAGAACACATTTTCAAACAATTTGTATCAAATCTAATATAGAGTTTTGCTAGGTTATTACTCTTCATACAAGACATAATTAAATGTTTAAACAATATTGATTACAAATACAATTTTAAGAATTGATTTTGTTTATTTGTTGCATGATACTTTTATACCATTCATCTTTTTGAGTACTTTTGTATGTGCAATTTAACACCACTTTAAAATAGTTAGATATTATTGTATTGGGAATTACAACTATATGCTGAATACGATATTCAAAACCAGGTAAAAGAATTACTTTCTTTTCCCTAACCGATTGATTGACATCAACTTTGATTTTCGCTCTTGCGTAAGGAGCATTAAATATTATTTCATATAAAATGTTTTGGAATCCAGTTGCTGGAAATGCAGAAAATGTCATGGCAGTTATATTATTCGTCGATGTTAAAGTAAATTTTGATAAAGCAATTATATTTCCCACTGCTATATGTCTGTCAAAAAATTCGTTAGTTACAGATTCAAAACAATATAATTTTGACTCAAATTCGTCGTTACTGTCGTCAGATTGTCTTATTGCCAATTTATATAGAGCGAGTTTCATTAGTTTTGCTTCATTTGTATCGCCAGTTATTCTCTCATGACCAGTTGTGGCAAAATTACGTATGGCATAATAATCTTCAAGTTTAACTAAATAAGCTGCCTTCTGATTATTAAAATTATTTATTATATTTTCCACTGACGTTCCTTCTTCAATTTTACATCGTTCTCTATACGTGTAATTTGAATTTATTCTTTTTTTACCTTCTTCAATTGATATAAATCTGTTATCCAAACTTGGGTCGTACAATAATTCATTTAATAAACCAGACTGGTCAATTAGAACGTATCTAGCCCAAAAAGGATTTTGGAACCTGTCGTCTTCTAACCAATGTTTAAAGAATATTGTTTCTGTTAAGTTATCTGGAAAGTAATATTTTCTTAATATATTTCGCATTCGTTTTTCAACTGAGGTATCATTTTTATTTTTTAATAAATCCCTTATTATTTTCGAAAAATAGTTAGTCTTTTCAATAAAACGACGATGTCTTGAACAGAACATCGTATTTTTCTTTTCTTGTACATATTCATCTATATTACAATAATCATCATTATGATCATGACTCGAAATACCGTAAAAGGATATGTTAGTAAATTCAATTGTAAGATGATTATTAATTTCATATATGAAAATTTTTCTTTTATTTATTTCTATAAGTTTATCATTTTTGGATTTAACAAATATTTTTCGTTGTTTTGATACATTTTGAAGAGGAGAAGAAAATATTACATCTATAATTTGATTTGTATTTACAAGACTTTCATTCATTGTGTAAATATATGTTTTTAGATTATTTGATGAATTCTGTACAGGTGTAATAAATATTTTTTCTTTTATTGCATAATAAGTTCTCAATTGCGCTATTATACTTTTATTGTTTGTATAGTTAATACTATGTACAAATTTGTAACCATAACCAGTAACATTATCCCAACTGTTTACGAGCAAATAAGGTTGATTTGATTGATCATATAAATTACCAACTTTTATAGTAAACATACTTTTTGGAAGTTGAAATTTTTTTAGCATATTGTTGACAAATGTAAATGATTGATTAATCTTCTTTTCTAAGTAATTTATTATTGTCTCCACAAATTGTATTTCCTTTTGAGTAATGCACAAGGTCTCAAATTTAGGTTCTTCTATGTGTAATGATAATGTATTGTAAACTACATTCATTGGTGTATCGAATTTTGATGAAAATATTGTTTCGCTAGTATTCTCTGGAAAATAATTTGTTACAGTTGTATTTACAATTTTCTTGATAAATACTTGTTTGATAGTGGTACCCAATGATGATAGAAGATTTTGTGTACTTTCATGTATTAAATGTAATAATATATGTTCTGGGAATTTTTGAAGAAATTTTGCATCATCTTGCTCACACACGTGATTTTCGACATCATTATAGTTGCTACTGTTTGATACACAAGGGTAAAATGGTACGAAGGACAATCCAAATTCTTTCCACCATTTACTTTTTTCAGGAGTATTGTTAGAATAATTTAAGTATGATATAAAGCGATCCTTTTTATACTTCATTAATTCTTCAAGAAGTTTGTTTGTGCTTTGATTCGCAAATTTTAGAATAGTACGGTTTGCAGAATCTTTAAAGTTATCTAATGATGGACCAATTATTTGTCGAAAGCGTATTGGATCATCAACTTCTCTAATGAGTTTAGCAGTATTGTTTTCTCGTATTAAAGCGTAGTACCATGGAACCACTTTGTTAGGGTAAGA
>comp31_c0_seq1
TGGCGGTTTCCGCTGATCACGACAGTGCACTCCGCAAGATCGTAGTAGACGGGAGCTGTTGAAGTACGCCGAAGCCGATTTTCCAGGCCACTAACTGCACTCAAAAGGTGAGCTGGCATCACGATATAAATATTGAGTACATATATTGAGAATATTTGTGCTCTAAAAACTCGATTATTGATTCTCGATCAGCAGTGTGGTCACATTTGAATAGAGCCCCTATTGTACAGCTGACACAATGTCCGTGGACAAAGAAGAATTGGTGCAGCGCGCGAAGCTTGCTGAACAGGCAGAGAGGTACGATGACATGGCAGCGGCAATGAAGGCCGTCACCGAGACGGGAGTCGAATTATCAAATGAGGAAAGGAACTTGCTCTCGGTCGCATACAAGAACGTTGTCGGAGCGAGGCGTAGCTCGTGGCGAGTAATCTCATCAATTGAGCAAAAGACCGAAGGCTCCGAACGTAAACAGCAGATGGCTAAGGAATATCGGGAAAAAGTTGAAAAGGAACTTCGCGAGATTTGCTACGATGTTCTGGGTCTCCTCGACAAGTACCTGATACCCAAGGCCAGCAATGCTGAGAGCAAAGTATTCTACCTCAAAATGAAGGGAGATTACTACAGGTATCTAGCAGAAGTTGCCACTGGTGACTCCAGAAATGCTGTCGTAGAAGACAGCCAGAAGGCATACCAGGACGCGTTTGAAATCAGCAAGTCGAAGATGCAGCCGACCCACCCCATCAGGCTAGGCTTAGCTCTCAACTTTTCAGTGTTCTATTACGAAATTTTGAATTCGCCAGATAAGGCCTGCCAATTGGCCAAACAGGCGTTCGATGACGCGATCGCGGAACTGGACACATTGAACGAAGACAGCTATAAAGATTCCACGTTAATCATGCAGTTGTTGCGCGACAACCTCACTCTCTGGACCAGTGACACGCAGGGTGATGGGGATGAACCACAGGAGACCGGCGACAACTAACCCTCCTAAGCTTAAGTCCTATCCTTTCTAATCTAATAAGAAAACATCCTATTCTCTATCGTCCCCCGTCCTCTCAAGAGCTCACCCACCTACCTACCACTCAACAATCCATCCACCCACCATCTGTCGTTTTGTCCTTCGTGTAACCTATCCTCTTTTTTTTTTTTTTTTTTTTTAAGAAGATACATTTCTTCGATCAAGTGTGACTTTTTTTTGTAGAACTTTGTGAAAAATTGTTCTACATTTAGGGGACGAGTTGAATTTTGTTGATTGAAGTGGCATTTGTTTTAATTCACGTTGCTTTATTAGAGTTCAAAGATTTTTGAGAGCAAATTTTTTTTTCTATCCTGAAGTTCTCTATTTGTGCATTCAAAATGTTAGTTCAATTAATTTTTTGTATTTATAAAATGTATATTCCATTTTGAATTAGTTGAAGAAATTAAATTTAATGCATGAAAGATAGAAAATATTTATGTCATTATTGAAATGTCGCTTTTTCTTCAATGAAAAAAAAATGCATAAACTGATTTTCTTTGATCTGATGGAAAATTTGATTAATTTTTTTTTTCTTTCAATTTGTTAATGTATTAAAAAAAAAAATAATTTTTTTTTTTTTTTTTTTTTGTTGGAATTTCCAGTTTATTATATAATAATAGATGACAAAGTTAAAGATGTTTACTTTTTAGCTTTCTTCTCTTTGGATGCAACTTTTGTCACATCGTCTGGATTTTCTGAAGCATCTTTCGCGCGTTTCGCTCTAATTCCAACTAAACGTGCGTCTGCTCTGGCTTTGCGAAGAGTAACATAAGCTGAGAATTTCTTATCCTCATCTGTTAATACACTGGCTTTAGCCTTCGCTGGGGCTTGATGTTTGAACGGCATAATTTGTCCCTTAAATTGAACAGCTACCTTTTGTTCTTCCTCAGTTGCTTCTCCCTTCTTGGGCTTCTTCTCATTCATTGGGAACAGAATCAATTTGGCTCTGTATTCTTTAAGTCTCTGAGCATTCTTTTGCAGAGATTCGACGGATTTGTTTCTTCGTCGTGGATCAACTGCAATGCCAATAGTTCTTGCGAAATGTTTATTCAAACCACTTGCTTTTAATTCAGCAAGAGTGAAACCTTTTCCAGCTCGAATTTTCGAGTGATATCTGACAGTTGGGCAGTGAACCACTGGTCTCAAAAGTTCTGTTGGCCTGGGAGCAAGAGTACGTGCTTTTTTAACTCTATTTTGCTTTCTACGGAATTTTCTTGCTGGTTGGTTAAACCAGGTCTTTACGAAACGTTGCCAATCCTTGTGGAAATGGCCATTCGGGATCATATTATTTCGCTTCCCCATTTTTGCACAAGTTGTTTATAATACGCTGACCAGCGAAAAAAGAGAGGTTAGGTACAAAGTACTA
>comp236_c0_seq1
AAAATATGCGCTGATAGATATTTATGCGCCTATAAAACTGTAGACAATTGTTAAATATTGATACATTTTCAGTTTGACATTAGTATGAGTTCCTAATCCATCGGGTGTTAAAGCATTTTTTACAAGTAATCGCAATATTAGCCAAAAATGTCTAACTGGATAAGATTTTTTGTGTTGATTCTCAGCATTTTATTTGTCGTAAACACAAGTTTATCACGTTCTATTTTCAAGAGAGATAGAAATTCATTGAGCAGTTCTGGGTCTTCTGAAAATTCTAGTGGCGGTTCAAGCTTTTCTGGATTAAGAAGAAGAAGAAGCAGCGGAATGAGTGATTCATCTAGTCGAAGTCGGAGTTCACGCAGTAACGAATCTTCATAAAAGAGTCAGCAATATGGCTTTTACAACATAAACTAGCATATGACTGAATTCCTCTAAAAAATGAACATCATATGTAACTTGTTTATATTTTAATCCTGTAATTTGTCTTATTGACTGATTTACTGAATGAATAAATAAATAAAAAAACTAAAAAAAAAAAAACCTGATGAAAATCAGATGAGTCTCAAAAAAAAAAGAAGTGAGAGACAAAAAAAAACATGCAAATAAAAAAAAAATGATCTAGATAAGAATTTTAAATGAAAGAGACTTTTAGGTGCAAACTATTGTAATATATTTTAGCAACAAATGAAATAATTCTATATATATATATATAAAAAAAACGCAACTGAATATTGATAATGAACAGATGCAATGACAATGATTATTAAAAAAAAAAATAAAATAAAATGATATTAAAATTATATTGATGAGTATATAGAGGTACGCAAGTGTGAACTATGTGTTTTGTACTTGTAAGCAACTTTATAAAAAATAATTGTAAAAGATACATTGCTAGTATAGCATAATTAAAAAAATTTGAATTTTCCAAAAAATGGAGAAAAAAAATAAAGAAGATAAAGTTTCAAAAACAAAAAAAAAAAAAGGG
>comp617_c0_seq1
AAGAAAACAAAAAAAAAAAAAAAAATAAAAATGAAAACAATATTAAGATATGAATTTACTGATGCAAGCTCACGAGCGTATATAAGAGATTGTGGCCCAGAATATAATAGCGGTATTACGAAGGAACTGGGGCAGTCTTGCTTTGACACGCGCCTTAGACGTTCCTACCTGATTTATTTTCATTTTCGTTTTTTAATCACTTTCAATTGAGAAAGATGTGGTGGCAATTTCTTTGCATACACATTTTACTGGTTACATTGCTTTTATTAACAGTAAAAAAAACGGAAGCTTGCTCATGTGCACCAGCTCATATTCAATCTAAATTTTGCACTTCTGATTTTGTTGCTGTGATTAAAGTCAAGGGGGTAGTACAGAGGAATAACTCAGATCTAACACTTTACAGGGTTAAAATAAAGAGAGTGCTTAAAAATTCAAGAGATAAGAATCTCTTATTAGAAGATGAAATTTATACACCATCATCAAGTGCGGCGTGTGGTGTTCATCTTGAATTAAAAGAGAATTATGTCGTAGGTGGTAGTTTAGAAAGTGGAAAACCATATATAAATCTTTGTAGTATGGTAATACTATGGAAAAATACGCCAAAACGTCAACGAAAGGGTCTTAGAGAACTCTATAAACTCGGTTGTCAATGCGAAATTGCCTACACGTCATTTAATCGAAAAGGTTCAGTATTGGAGAAAGCAAAAGGAAAAAAATGCCTATGGGAAAGTGAACCGGGACCATTAATGTGTCAGGAATTATATGGAGTTTGTTTAAAGGGTTCCAATGGATGTTCATGGTCTCCATCGAAATCTTATAAAACATGCATTAAAGAGCATAAACGTAATCTAAAACAGCACAGATCATAGGAAGTTGGCATGTGTGTATGTATATGATTCACACGAGTTGGAAATCCTCGTTTTTGCAATTTATACAATCGTTTCAGTCATTTAATTTTCATATATATACGCAATTACACGCGCGCGTACTCTTTTGAATTCCCTCTTTTTAATGTAAAATTTATTTTCATTTCACTCTTAATTATTCTTCAACTTTTTCTAAATATAAAAAAATGGAATTATTTTATGTGCAGTAAAAAAAAGATTGGAAATATATTTTTTTTTGCATTTAATTTACATCTTTTTTTTGTATTTATAATTTTCTCCGATGGTTCTTTGCATTTTTCTTATTAGTCGCGATTTCATGGAAATAGAATCATTGCCCGAGTATATAAGAAAAACGGAATCGTGATGATTTTATTTGGTTTTTTTTATCGAGAATTTTATAACTTTAACACGAATAATAATAATAAAAATTATTATTATTATGTACTGGCTAAATTATTCTACGATAAGAAACATTGCATTTTACAATTTAATAATAGAAAAATTTTGAATTTTAGCTTCTTTCTTATTTTGAAAAAAAATTTTTAAAAAATATTTTTTTGGTTTTTCAATTTTTTTTATTATAAAATTATTGTATAATTAGTCAGGTATTTTTAAACATAAAATAGTTTCTTTTTTTTTTATTTATATCTCTTATTTTAATAACTTTATTTTCTTTATGTTTTTTTTCTCATTTTTCCTTATTAAAGAAAAATTTATGACTCTATTATGTGAAAAGTTTTTTTTTTTTTTTTTTAAATTT
>comp11956_c0_seq4
TATAATTTTTTGAATAATATAAAAATTGACGTTTATCAATTTACAGTTAGCCGTTCCAGACGTTGTGGAAGCTGCAAAAGATGCAGATATTCTCGTTTTTGTAATTCCTCATCAATTCATTCCACCGCTTTGTGCTAATTTACTTGGAAAAATTAAACCAACCGCAGTAGGATTGTCCTTGATTAAGGGATTTGCAACAGGAACTGATGGCAGTATTGAATTGATCTCGAAAATTATTGAGAAACATTTGAAAATTCCTTGTTACGTATTAATGGGTGCCAATTTAGCCAATGAAGTGGCCGAGGAAAAATTCTGTGAAACAACTATTGGTTGCAAAGATAAACGTCTGGCACCACTACTCAGGGACATCATTCAAACATCAGATTTCAGGGTCGTTGTGGTAGAAGATTGCGAAGCTGTCGAAGTCTGCGGTGCACTTAAGAATATTGTAGCATGTGCAGCAGGATTTGTGAGTGGTTTAGGATTAGGCGACAACACCAAAGCGGCAGTAATAAGACTTGGTCTTATGGAAATGGTTAAATTTGTCGATACATTTTACGGTGGTTCTAAATTGTCCACATTTTTTGAAAGCTGTGGTGTTGCCGATCTCATCACCACTTGCTATGGAGGAAGAAATCGTAGAGTTTGCGAGGAATTCGTAAAATCTGACAAATCAATAAAACAACTGGAAGATGAACTTCTGGGAGGACAAAAATTACAAGGTCCAGCAACAGCAGATGAAGTGAATGGAATGTTGAAAATGAAAAGCATGACCGAAAAATTTCCATTATTCACTGCCGTTCATCGTATTTGTACTAAGGAAATTAAACCTGCGGAATTAATAAATCAAATCCGCAATCATCCAGAACATGTAATGAGAATGGAGGGAGTCATTGAAGATCCAGATAATTAGAAATCGACATTTCTGTCTTCATTGTACATTGG
>comp1645_c0_seq15
AAAAAAATTCATTAATATTCTCGCTTGTAAAACGTTCACTTGTTTGTTTTCTGCATTGTCAAATAATTATTAAAAATTTTTTGTGAAAATGAAGATTATTACTACGCTTATTTTGCAATTAATTTATTTTAAAAATTATGTTGAATCTATTCCAATCTATTCTGCTAAACATACGATGAAATTTATAAAAGAAGCAGGATATTACGCCGAAGAACATTCTGTTACTACCGAGGATGGTTATAAATTAAAAATGTTTCGAATTCCTGGTCTTGAAGGATCGAAACCAGTATTTTTGCAACATGGCTTGTTTGCATCCTCTAATACTTGGGTTATCTCTGGAAAGGAATCATTAGCATTTGCTTTGTCAGATAAAGGATATGATGTTTGGATGGGCAATTTTCGAGGAAACATTTATTCTAAATCTCATATTAATTTAGCTCAAAAAGATGAGGAATATTGGAATTACAGTTTTCATGAAATGGGAATTTACGATTTGCCAGCAATGATAAATTATATAACAGAGTCTACTCAACAAAAATTAATTTATTTTGGATTTTCATTAGGATGCACAACATTTTTTGTGATGGCTTCTGAAATACCAGAAATGTCTTCAAAAATAAGTGTTGCAATTCTAATTGCACCAGTTGCATATTTAAGTAATATGTTAGGTTTTTTTGAAAAAAATGTTATATTACGTGGAGTTAAATATGCATTAAATCATCCACGGATATCTAATGACATGTTTGAAAATAGTTTTCAATTAAGGCATAAAAATAAAGAATTAATTCTTGACAGTAATTTTGCACTTAAAATGATGCAATGTGGTCAAACACACTTTAAGGAGATTTATCTGAAATCAATCAAATGCGAATTAAACGGTGGAAGTTCACTGAAAAATATAAATCACTTATTACAACAGTTGACTCAAAACGAATTATCTTATTATGACTATGGTTCAGATGAAAATTTAAAAATTTATAATCAGGAGAAGCCTAAAATTTATAATTTAACGAAAATAAAAATTCCTATTGTTCTTTTTCATTCAAAAGGTGATGAACTAACACAAAAAAAGGATATTGAAAAACTGACCTCTAAATTACTCAATATTAACGAAAATGTTGAAATAAATAGTAAAAAAATTTGTCATCTAGATTTAGTTTGGGGAAAGAATGTTACTAAAACTGTTAATGATCCATTGTTTGAAATTTTAAATAAAATTTAAAAAAATTAGAGAAGATATATTAAATATTAATATAATTTTTAAATGATTATATGACGATGTTATTTTTAATACAATTTTTCATGTATTTGAAAAAAGGATTTAATTATCAATAAAAAAAAATAAATTAAAAAGTTGAAAAAAAAAAAAAAAAAAAA
>comp435_c0_seq1
ATTTTTATTTTCATCTTCAGAACCATCATAAATATTAAAGTCAATTATTATTTTATTTGTGAGAAATGTAAAGAAGTGATCATTAGAAGAAACAGAATGTTATATTAGTGTTTCAGTGGGAATATAAAATAAGTATTTGTAAGTGTGATATGATGACGTAATTGTTATCCGACTAAACCTAAAGTCTTCTCAACGACCTCAACATTTCATCCAGTCGTGTTCTTTCAGCTTTGAAGGCTGTAAGGATGAAGCTGTTTATCGCGTCAACGTTAGCCATTTGGCTTTTGTTAGCATATTTAAATAATGAAGTTAGTGCTGTAGATCCTCATGAGCATAATAAAGTGGTTTGCTACTGGAATTCCACTTCCTTTGAACGTCAAGGACCTGGAAAGTTTATTGTCGAAGACCTTCGACCGGCTTTGTCACTATGTACACATTTAATTTACGGATTTGCTGGAATTGATGCAAATACTTTTAAAATTGTTCCATTAAATCGAAATTTGGACACTGGCGATGGATATGCATTTTATAGAATGGTAACACAAATGAAGAGGAATTTCCCCGATCTCAAAGTTTATCTTGGAGTTGGTGGTAATGCTGATCCATACGAGGAAACACATAAATATTTAACTCTCACTGAAACTTCAGAGGCGAGAACAAAATTTATTAATTCAGTTGGTGAAATTTTATCAGACTATGAATTTGATGGTATTGATTTGGGATGGCAATTTCCACCAGTTAAAGTAAAGAAAGAACGCGGTACATTTAGTTCAATTTGGCATAAAGTGAAAAAAACTTTTGGCTATGGAAAATTCAAAGATGAAAAAGAACGGGAGCATCGCGATGGTTTTACAGTGCTTGTTCGTGATTTGAAAAATCAACTTCGTGCTAGAAATAAGGCACTTACATTAACAGTTTTGCCACATGTTAATTCGAGTGTTTATTACGACGTGAGACTTTTGGCACCGAATTTGGATGCTGTTCATCTGTTGACATTTGATCAAAAAACACCGGAACGTAATCCCAAGGAAGCCGATTTTCCAGCTCCACTTTATGAAAGCTACGGACGTGTTTCCGATGATAATGTCGACTATCAAACGAGAAATTGGTTGGAAAATGGAATGCCGGGAAGTAAAATTGTAATTGGTATTCCAACATTTGGACGCACTTGGAAATTAACATCGGAAAGTGAAGTATCGGGTGTACCACCACTTCATGCCGATGGTCCAGGTGCTGAGGGTCCACACACTCACATACCAGGAATTCTTGGATACGCTGAAATTTGTTCAAGAATATTGGAAAGTGCCGTTGATCGTTTAAGAAGAGTTGGCGATCCATCGAAAAAATATGGCAGTTATGCTTATAAAAAATATAATGATCAAACAGGAGAGGAAGGAATTTGGGTTGGTTACGAAGATGTCGATACAGCTGGAAATAAAGCACTTTATGTTAAGGCCAAAGGATTAGGTGGTGTGGCAATTTTTGAATTGTCCTTGGATGATTTCCGTGGAATTTGCAATGGTGACAAATTTCCAATTGTCAGAGCTGCTAAATTTAAATTGTAAAAAAAAGAAAATAAAATTTCAGATTTTTTGAAAAATTAAAAAAAAAAAATTAATTTCAAAAATTAATTTTAAAATTTCACTTAATTGTAAAAAAAAAATTTTTTATTATATATAATAAATGTTGATGATTTTTAAAAATTA
>comp6993_c0_seq1
CAGTTTCAGGTACTGCTTCTTCAGCTACATTTTTGACATCAAATTCTATATTTTTTAAATTAGAATTGGGTTGATAATTGCCTTCAGACTCCGTACCTAAAGGTAAGTACTTACGTTTTTCACTTTTAGACATAATCCTACTTGTTGTTAAACCTTGAACAAATTCACTTTCAGATGTTGTCATTTTATTCGTTTCTTTGTTCATTCGACTGTCAATCATTGGATTAAATAATTCCTCTTTCCTATGTGCAGAGATTTTAGACTCTGGCTTGTTGGTACTATTCAATATTCTACCAATAATAATTTCATTATATTTTTTTTCATACTTTATCAGTTGATGTGTTACAGGTGCTGAAGTAGAATCTTTTTTATTATTATTCTTATTAACAAGAAATGTTGTTAGTCCAGCTGCACCCATTAGCAATATCAAACTTGGGAATATCATTTTTCTTTTCTAATCAGAAAAATTGATTTTAACAATTGAGGTGTTACAGATGCTGGAGTAGAATCTTCTTTATAATTATTCTTATTACGTAAATCTTAACAGAACAATTGCGACTGATATTGACTCTCTACAATAGTTCTTATTTTTTATATGAC
>comp4081_c0_seq3
AACTTCCGCTTGTAAACCGAAAAACTCTTGCATTGCTAATGATACATTTAAAACGAGTTTTAATTAATGAAAATAGCGTTTCGCAATCGAGATTAAACTTATATTATAGAAGAGCTTTTATTTCTTATTATACGTCTGCAGATAATCAGAAAAAAATTATTGATGCTTTTTTTTCTCTTCCATTCGATTATTGGAATTCCATTACTGATTATGCTTCAGTTAT
>comp516_c0_seq1
TTTTTTTTTTTTTTTTTTTTTCACTTGTTAAATCTTTTATTTTCTTGTCATTTATTTTTGGATATATTACATTGATTAATTCATCGCAGAAATATCTTCAAAATTAAAATATTCTACCCCTTCTTCTCTCTTTCATTGCCATCTGTTCTGAAGACGCACTTTCTGAAGACGCACTACCTGAAGCACTCTCCATAGAGGACTCTACATCATTTTTTTTCCGTAAAAACGGTTTATAGGCAGTAACGGTTTCATAATCGACAATGGAATTCCAGTACTTGAATGGAAGATCTAAAAATCCCGAAATAATTTTGTGCAAAGAATCATTATAGCTTTTCAAATGCTCTTTGCCTGGTATTCTATTATCATTGATTTGAATCAAAGTTGGTCCAAATATCGTTCCAATATTTCTCACTACTGTCAGATCGTAATTACTTTTTTTTGCAATTTGTTTTAAATGAATAATTATCAATGCAAGTGTATTTCGTCGTATTTCTGGAAGGTTGTCAATGAAAATTTTAAGTTTTTTTTCTTTATCTAATGCTTTTGAGTGTTCTACAGCAGCTGACAATACATACATCGAATTCGGAGGAATAATAGACTCTTCCAGATTACTTAGAAAGTATAGGACAGTTTTGGCAATAACTTGTACTGAATATAACGATAGATCCACATTAGTATTTTCATCAAGCAATTTTTCCATCAATTCTTTAGCAGATTCTATACCACCGCCTACTAAATACAGTTGTTCAGTCTGTTCCTTGGATTGTACTCTACTATCTAATTCTCGGAAGCATTCTACCAATATTGAAGGTACATATGGTGGATTTTCAGATTTATATTTTTCGATTGGCCCCAAGTTATCGTCATCTAAATCAACATGGATAACTGATGTTTTTTTTTTGTGCTGGTAACACACACAAACTATCCTTTATCAGGGCAATGATAAATAAAGACAGAAGTAGAACATTTTTTGTAGAGGTCATTTTTTCAAAATCTGAAGACTTGTGAAAATCACAATAATATTTGAACTGATTTTATTTTTATTTATATAATGCTGATATATGATTTCAACTGTAATTGTAAAACACAAAATTCAACTGTAGGCAGTGGGTTGCAGGTAAAGTCTATTTGAAGGCTAGGCGCCAGGCTCAATCGGTGAGGCAGTGGGAGAACGCTACACAGAGAAAACGAAACGACGCGCTGATTGCCTTATAACAGCAGTTCCACATGGGAGCTTCTTTGCTACTGTCGTACCCCCCCTTTCATTTACCCAATGCACTCCCCTCTACGCCATCGTGGAGGGGAGTGCATTGAGTATGTACTCAATGCATTACTCAATATGATAATAATCAGTGAAAATTATTTTTTTGATTGTTGAAAACTGAATTCAGTATCTTATAACTTATGAATTAGGGGTGGATATCAAGGGTAGGGGGTGAGTTTATTATTATTATTATCTATGTCTGTATAACTTTCAAATAATTGTTTATAATTTAGAAGCAATTAGAATCTATAGATTGTTTTTAATCATTTACAAAAACTTTCACCGTCAAGGGATGATTATTTGACTTTAAGGGTGTTTTCAAGGGGTTATTGTTCCTTTTCAATTTTTAAGCAACCAGGCAATGTTTATAAATAAATAAAAAGTA
>comp413_c1_seq2
TTTTTTTTTTTTTTTGTTTAAAAGAATATTTATTTTAGGTTATGTGGTATTTTTTTGACGATTTTTGCAAATCATGGAAAATAACGAGTAACCAATGAGGTTTCTTTTCTCTGAACATGCGCAATTGCATTTATTTGTAACTGACTCAAAAAAAATAAAACATAACCTTAATTTTTTCTATTTTTTAGATTATAATAATAATAATGTAGCGTAAAAATGAGAAATAGAAAAAAAAATTGAGGTTATGTTTTCTTTTCGAGAATATTATATCGATAATTTATGTTTAGTGAAAATTCTATTATCGCTTACAATTTTATGTAAATTTTTAATTTACATTAAATTAGTTATTTGTTTCTTTTTTCGCGAATAATTGATTTTATTTTGTTTTTGAATTAAATAACTATAATTTTATTATAGTTTCATTACAGTTTAAGGCCATGTTAAAGTACAATTTTAACATGGCCTTAAGATACCTTTTTGCCTTTGATTAATGATCCACATAAATGCTGTACTTCCGGTTTGATGACATTTTTGAAAAGTCGTGACACTTCTATAATAATTTTATTAGTTCGTGGCTGATTACACCATGAACTGGTAACATTATTATAGAGGTCTAACGACTTTTTAAAAAAAATATCAAACCGGAAGTACAGTATTTATGCAATTGGGTGTATGAAAAAAAAAAATCGAAAAAAAATTGAAATGTCCGCTGGGAACGTGGCTTAGCATTTTTTTATTCTATGTTCAATAAATTTCATTTTGCCACTCTGGACAAAAAGCCTACTTATAAAATAGTTCGAAAAATTGTCAACAGATAGCGTTTCGCCTTAACGAACATCGCAATATTTAGAAGGCGTTTCTTTTTTTTATAAAAATAAATATACTAATCTTTAGTGGAAAATTAAGTTAAATTATTGATGCATGCAAAAAAAAATAATTACCTAAATAAATAGGAAAAATATTAATTAGTTTCATAATTAATTTTCTATTATATATATAAATATATATATATATATATATATTAGAAAAGATAATTCTGCAAACTGCAGTTATTCAATTAATTAATTTTGAGGACAAGTGATAATTTATAGGTTAAGTTATAATTTTTTTTTGCACCTCTTTTTTTTCCCAATGAATTATTAAAAAAAAAAAACCCAATTACATATTTCTATTGGAAAAAAATTCAAGATACATTCCTGAAATTAATTTTCACGATTATATGCGAGAATAAAAGTTGAGAACACTGGTATGACATAAAGTGCGCCGGCGTGAGCGCAAAAGCAAAAGGAACTTTGAGGCCGTCATTCGTTTTTAATCGTGACTCACAGTCGATTTCCACCCGGGTATCTATCAGACCTTGTTTCTTATCCCTCACGATTTTTCAATTTTTACTACGTTGAAACGAATTTTATCTACAAAAGCACAATATGGCAAAAGAAGTTTACGACAAAGCTGTACCTGAGTTGAAGAAAGAATTGAGCGAAATCGCACAACAAATTGTCGCTCCCGGTAAAGGAATTTTAGCCGCTGATGAATCCACCACAACTATTGGAAAGCGTCTTAAGGACATCAATGTCGAAAATAACGAGGAGAATCGAAAAGCTTACAGACAACTTTTATTTACAACTGCAAAGGATGTGATTAGTCAACATATCTCGGGAGTGATTCTCTTTCACGAGACACTCTATCAAAATAGCGACGATGGAACACCATTCGTGAAACTTCTTAATGAACGTAATATCTTGCCGGGTATTAAGGTTGACAAGGGTATTGTGCCATTATTTGGCACCGATAACGAATGCACAACTCAGGGTCTCGATGATCTTCAGGCACGTTGCGTTCAATATAAAAAGGATGGATGTCACTTTGCCAAATGGCGTTGTGTCTTGAAAATAACTAAAGACACACCAAGTAAACTTGCAATTCTTGAGAATGCCAATGTTCTTGCACGTTATGCATCAATTTGTCAAAGTGCAAGAATAGTACCAATTGTCGAACCTGAAATTCTCCCCGATGGCGATCATGATCTCGCGAGATGTCAACAAGTCACTGAGGAGGTTCTCGCTGCCGTTTACAAGGCATTGGCTGATCATCATGTCTATTTGGAGGGAACTTTATTGAAACCAAATATGGTAACACCGGGACAAAGTTGCCCAAAGAGAGCAACACCTGAGGAAATTGCATGCGCCACGGTAACAGCTCTTCTTCGTACTGTACCACCGGCAGTTCCCGGTATCACTTTCCTTAGCGGTGGACAATCCGAGGAGGAAGCATCAGTTAATTTGAATGCAATTAATAGACATCCGGCAAAGAAACCATGGGCATTGACATTCAGCTATGGACGTGCCCTTCAGGCATCTGTTCTTCGCGCTTGGGCTGGTAAAAAGGATCAAATTAACGCTGGTCAAGATGAACTCATCAAGAGAGCCAAGGCCAACAGCGAATCGGCACTTGGAAAATATGCAGGAGGTGTGGCAGGTGCAGCTGGAGATGCAGCTTTGTTTGTCGCAAATCACGCGTACTAAATGAAAAAAATTTTAAATATAAATTGTAAAAACAAAAACAAAATTCTCGAAAACAAAAAATAATTGAATAGGTATTTTATCTGTATAAAAAAGAAAATGAAAATATTTTCCTTTGAAAGAATTTAAAAGGGGAAGAAAAATTCATTTTCATCTGTTTTTTTTTTTTTTATTTTGTTTCAAAATCATCGTTGCTCGAATTTTTTTTTCTCTGATTAATTTAAAGAGAGGAAATTTTAAATTGTTTCTATTTTTTTTTTTTAGTAATTTTTACAATTAATTCCTCGCTTTTTGTATTTTAAAGAATTTCGTTTATTTTATATTTTGTTTTTTTTTTTAAATACGAATTGCGATGGAATTTTTTTTTTCGTGACTGTCTCAAGAAATAATTGTCTAATATAAAGAAATAAATAAAACAGAAAAATGTTAAGCCTCGATAAATTCGATTTTTTGACAAGTTTCGCGAGATTTTTGCAACAAATTCTCTGTCATAATTGTTATATAAAAAAAATAATTAATATCAATTTAGGTGAATGTTGTCTTGAAATATTATATTTTCTCGGCTTAATATATGAAATAATAATTATAATAATGATGATGATGAAGAAAAAAGAAAACTCAGTACTCACGCGCACGTGTACAACAAATTTCTGTCATTGTGACAAACAATTGTATATTATATGAAAAATCAAATAAAGAACAAACGGATAAATTCACATGTTACATTAAATGTTGTTGATTAGTCGACGAGTCGATTATATTGTATTTACAAAATAAAATTAATTATAAACATTATCTTGTATTAAGAGATTTTACGTCACTAATAACTGATATCTCGTATGTAAATCAATGTTTTGTCTGAATATTTTCATTTCAATTATAGATCACTAAATATAAAATGTGAATGATAAAAAA
>comp4291_c0_seq2
TTTTTTTTTTTTTTTTTTGTTGATAAAAACATTTTTTATTCATTTTAACATCTACAAATACATAAAATTCTTATTGCAAATATAATTATTAAACTGAAAAATATTTTTAATCTGCACTTAATATATTTTTAATGTTTCAGAAATTATTTTTTATTATTATTGGTATTATGTATTTGCTATTATATGTTATGTATATTCGACATATCGAAGGGTAACATTAAAGTAATCAGAATATGATTTTTTCATAACGAATATAATATTTATATATTTAGTTAGATCACTATAAAACTGAATTAGTTAAATTAAAATCATCAGATTTTATCAGATCATCAGATTAAAATCAATTCAACATCATCAGATTAAATTTAACAAAAACATGTTTAATTAATGCCCACCACCTATATCTTGATTAATAGTATCTATATGACACATACACTGTGTCTATTATTATAAAAACAAGAAATTTTACTAAAATCTAATTACCAAATTCCGAGTAAAACTTGGTATTTGTAGAAAATAATTCCTGAAGATTCTTTGCGATATTAACCATTCTTTTTTCCGATGGACTTACACGATCCTCTATTTTCATAATCAGCACTTCCACACCTTCAATTGTGTCAATATATACATTATTCTCCAATATAAATTCAGACCTCGATGTCATGACATAAAATGGATGAGTTGCGTCGGAAATGACACTAGTAACGTCAGCAAGACCAGCCGCATTTTTCAATCTAATATCCATTATTAATGGGATTTGATTTGAAGTACGCGCCATCTTCAGACAATTATCTAATTCCATTTCACGATCTAGATATAACATAGTATTTTCTTCAAATGTAATCCATTTTTTCCTCTCGAGTGATAAAAGGTGCCTAGCATAATCTTCACTAATCATTTCAGCACGATGAAACATTAAATCTATTCTGCGTGTGTCACTTTGTCTAAGCGCTAGTCGATTAATTGCAGCATCCATTCGTCTTTGTCCATCAATATTTAATAAACTCTTTCTCTTCGTATAGGAATATAAACTATAATAATCCTCAAATCGAAGATGCTGTCTAATATCTTTAATCTTATCATATTTAGAAAAAGCTTCACTTATATCTTGAGAATAAGTTAAACCATATATCTCCAGAATTCTTATTTTTGCATCATTTTCTGCAAAAATATTATCTAAATGACTTTTAAGTAACACGTCCTGAATATACGGATGAAAACCTATTTTCCAATCCTCATATAAATTCGTTAATTTACCACTTAATATTTCATTGGCCAATTCATTATAAGTTGGAACATTTTTATTTGGTTTTATTCTTAAAATATACCCTTCGAGATTTCTTCTTGCTGATTTCAAGGAAGTCAGCGGAAGACTGTTGGATAAGATGCTGGCGTGCTTTTCAATCTCACTCAATCTTGGTAATTTTTGATTTTTTTCCATCTGCAACAATTCTGTTAAATCATTCTCTAAAAATTGAAACCAGTGACTGAATGACATTCTTTTTTGCTCTAATTCGATATTCAAAATCTTGTTACTTTCAATAAAAGAACTATCCTTTACTGTAAATACTACGTCGCCAAATGTTATGTAGTCACTTACAAAGTCTTCATGAATATGAGATAAGTCTACAATTCCATATGGAGAATTAATTGTTAAGCTGTATTGTACTTGTGTTTCTGAATCCTTTAATTTTAATAGTGGCATTGATTCTTTATTTGTCAAAAGAGTAATGTCATTAAAGAAAAAATCTTTTGTTTTCAAATTACTTAATAAATTAACATTTTCTATTCCATTCATTATTTGAGTGTGATACAGTTTACGTGATATTCTTAACGGATATCCATTATTCAATTGAAAATGAGCCAGAGAATTTAACGCACGACGGAAATTATATATTTTAGTTCCTTTTGTCATCATAAATTTTAAACCATTGTTTCTCCATAATTTTAATAAATTTACATATTCGTTGTATTTTGCGAGTTTCAACATCGTTTTATAGTACACTGGAGTATTTTCAAAACGTTTCATTGAAGTCCCGGAGTGAAACACCAATTTTTGCATTTTTTCCCGATGTAAAGTGTTCTCTAAACCTTCGGATACTGTATTTACTTTTTCTTTGCTTAAATTTGGATTTTGCTGTACATTTTGTCTTGACGTTCCGTGGATACTATCCAATAAATCTTGTGTTTCATGTTGATGTGATGCAATATTTTCTTTAATTTCTGACATTGTATCTAATTTTCTTTTATTTGGATTTAGATTTTGATTTTCTTTCAATCCTTCTAGTATTTCTTTTACATATTGTGAAGAATGATCGTAACCCTCTGGTATTATTTCGACTTTTTCAATATTTACTTTTGGTTTAATTTGTAAAGTTTGTCTCGACGTTCCGGGGATATTATCCAAAAATTCTTGCAATCTTTGCATTTGTACTGTTGAGAATTCGAAACTATTTGATATATCGCCTTCTTTAATCATTGAATTAATATAATCTACTTCTTCCAGCACATTGGTTGATACCGGAAGTGGATGAGGGTGGAGATTAGGAAGTTGTGGAGAATTATTTTCCAATGTACTGAGTTGTTGATTTAAATTTACGGGCGAGTTTTCCTTCGAAGGATTTATTTTCCATTCTATTGTATTATGATAGACATGATAATCACGAGTTATTTTCATTTCTGGTCCATTAGCCACCATATCCGCTACCATAAATTTAACTCGAAGAAGCAGATCATTTTTATCCATTTTTAAGTTGGGTCCAATTATATCGCCAGTTTCTGGAACAAATTGTTTGTAAAAAATTTCACCTGGTGATTTTACTGGAACAACTGGAAGCTTATATGAAGCTCCTTGCACAGTTCTTAATTCGGCAATCGTGTCAATTGATCTTATGCACTCAGGTCCAAATAAATGTGAACCACCAGGATAATGGTATCTAACAATGTCATAATTATTTTTCTTCAATAAAACCTTTGGTACTAATCCCCTTATATCAGTTAACAGATGCATATTTCGTTGCATGTTCATTAATAAGGTTTTTAGTGATAATATAAAATTTTTAGCTTGTGATATAGTTTTAAAAATTAATTCAAAATTTTTAACCAGTTTTCCTAACATTTTAAAACTAAAGCGGCCCATTGAGTGAAGTAATTCAAATCCAGGATCTAGTGTTCGAAGGGAGGCTATTGTTAAACCTTTAAAGAATTCTTTAGTTACAATTTGATTTGCTATTGTTATAACAGAATCTTTTGCAATTGTCTTTAACGCTGTAGTTAATGACATTTTGGTCACAATTCCGGATGTCTTTGCAACAGCGTTTACAAAAAAAACATTCTCAAAAAATGAACCTCCGACACTGTTGACTATCTTAAATGAAGTTGATGCAAATAAACCTATAAGTGGCATAAAACTTAAAATATCCAGGCTACAACTTAACGTGGCTCCACGTATGTCACCTGCTATTGAACTTTCAATACAATTGTATAATGGGATAAAACTTTTTACGACATTTAAAATTTTTTCCCCAAGAGTTTCCTCATAATATACATTTGTCATGTTTGCTATAAACGCCTTTGTCTTCATATTGGCAATTCTTTCAACAAAAAATTTATAATTTTCATTTTCATGTTTATACGTTGAGTATGGATTTAAGTTCATTTCATATGATTTGTCCTTATCAGTAACAATGGAATGAATAAATTTTGTTAGGTTTCCATTGACATTAACTAATGTCAATTCTCCGTTCATCTGCCTAATAGCGTAAAATTCTTTTATTCTGTTATCAGCTATTGCAAATAGTGTATAAATGTTCTCGTTTAGATTTATTATTTGAAGTTGGCAAGGATGACAAAGCTTTGGACGGTATTCTACATTTGCAGAAAACATAAATCCATTTAAATTAATTTTTTTATATAATTCACTATCTATAAAGACTTTCGTAATTGCATTTCTTTCAATTTCTTTGTACAGTTTTTCTACTTTTAGAAATTGCTTAAAAAATACATTATTTAAATCTGGAAAATGACTTGTTTTGCAATCCCGCTGGAGTATAGATTTTAGTGTCCAAAGGTACAGGGTTTTATACAAGTACACAAATGATTCTATATAGACACCATGGACAGAAGGAAAACAATAAAGAAGAAGTATTTCTCGGGCAATCATCGTCCGAGTTTTGGTATTATTGATTTGCCTTTCCAGTTTGTAAGGCAAACTATTCTCAATTTCTTTACTTACAATTTCATTCGTTTTGATATCAATTTCGGTAAATAAAATTCTATAAGCTTGTCTCCAAAATTCATCATTTAAATTAATTTTATTTATTCCTTTGCCTTTAGAGGCATAAAAAAATAAAGCTGCAGTTGAG
>comp6910_c0_seq1
AAGAAAAAAGGATTGGAACCGTTGAAGAAAATTATAGACAAGATTGGTGGTTGGCCAATGGTTATGAATACAACTGAATGGGAAAAAAAAGAAATCACTTGGCAAGATGTTGTTTATTATTATGTCGATATTGTAGGAGGATATGGTTTATTTAGTATAGGTACTACATATAATCCAAAAAATTCCACACTTAAAATGATTGCGATTAGTCAAGAAAATAAGTTTCTGCCTGACACCAATTATTTGAAAGATAGGAAAAGTAGTCATTATTATAATGAATATATTTCATACAGACATGGAAAAAACGATATTAATGATAATATAACAAAATTTCAAAATTTTCTAAACAAAGCAATTTCTAAATATTCAGAATCCGAAGGAATGAGGGACGAAAAAGAAATCGAAATTGACAGTAGGAATTTGTTTGAGTTTATTAAATCCTTGAAGAAGATTAAATTAACTCTAAAGGAAACAAGAGAATCTGGATATGAAATAGTGCGAATTAGCTATTTTCAGAATTTTTATAACCATAACAATACTAATGAAAGTACGATATCAAAGATTAATTGGCTCGAAATGATTAAAGCCCTTTACAATAATACTGATGTTGTTATTAATGAATCAGAAGAAATAATTGTATATGACAAACCTTACTTTTATAAATTAAGTCAACTGCTAGAAAAAACACCTCAAAAAACAATTGTCAATTTCATTCATTGGATCTTTATACTGGAGACCATTCCATTTTTAGATAAAGAAATAGTACAATTCATTGTTGACATGAAGAAAACTGCTCATGTAGGAATCATCAAACCATTAGAAAGGTGGGAATATTGTTTCAAAAGTTTGCCATTCAATTACGGAACGTCTTTTGAATTCATAAAACGTCAATTTCCTAACACGACAAAAGTATCCGGGACAATCATAGCTAAAGAAATCCAACATGAAATTGAAGTAGAAATGTCGAACTCCAATTGGTTGAATAATGAAACAAAGAACCTGGTTAAGGAAAAACTTAAGGCAATGAAGTTTGTAATTGGTTATTCAGAATCGTATTTTTCGAAATTTAATTCAAGTGATAAAAATATAAAAGATGAGATTCCGTTAGGTCCAGATTATTTCGAAAATCAAATCTCTTTTTATAAATATATAAGATTTACAAAAGCCAAAGAGTTTCGTGAACTAAACACCAATGATTCTGTACCAATTATTTTGTCACCACTTTCCTATAATGCTATTTATCAACCAAGCACGAATAGTTTGAATATTGCAGCTGCACTATTTTTACTTCCCACGTATAATTCGAATTTACCTCATGCGATAAATTACGGATATATAGGTTATATAATGGGTCACGAAATGACTCATGGATTTGATGACCAAGGACGAAAA
>comp209_c0_seq1
TAAAATTGAATTTCTTTTTATTTAGGTATTGTGATGGACACGTCAAAGGTTGTTTCTCCAATGAGAATTGTGTATTTTAATTACTCGTTGCGCTTGCTCGACCTTTTTGGGAATTGAAGCGCATGCGTTGAAACGTGAGTGAGCAGCGGGGCAAAAAGAGATTTCACCGATCGAGTTGGGCGCCAGAGCTCCGCGTATTCGGGTCGGTTTAGTTGGTGAAGAAGAATCAGAACAGGACACACACACAGGATTATTAAGGACAATGGCACTTTTCCGTTACAGCACGAGGCGATGCTTGGAGCTGCAGAAATTGTCCACTGCGATAGCTCTGCGTTCATTATCTGCAGAATCAACGGATTTAAGAAAAGTGATGGCTGAAAAAATTCCTGTCGAACAAGAACGAATTAAATCCTTCCGTAAACAATTTGGTGCGACAAAAGTTGGCGAAGTTACTGTCGATATGATGTATGGTGGAATGAGAGGAATCAAAGGTCTAGTTTGGGAGCCATCGGTATTGGACGCCGATGAAGGAATTCGTTTCCGTGGCAAATCAATTCCTGAATGTCAAAAATTATTACCAAAAGCTGCCAATGGTGCAGAACCACTGCCCGAGGGTCTATTTTGGCTATTAATTACAGGCGATATACCAACTGATGCTCAAGTTAAAGCACTGTCAAAAGAATGGGCAACAAGAAGTGCATTACCAAGTCATGTGACAAAAGCACTCAATGATTTTCCAAAATCCCTTCATCCAATGACACAATTTTCAGCGGCAATCACTTTATTAAATAGCGAAAGTGAATTTGTCAAAGCCTATACGAATGGTGTACACAAAAGTAAATATTGGGAAACTGTACTTGAGGATTCAATGAATTTAATTGCTAAATTGCCAGTTGTAGCGGCAACAATTTATCGTAATATGTACAAGGGTGGAAAGGGTATTGGCTCAGTTGATTCGAGTCGTGATTGGTCATGGAATTTCTCGACAATGTTGGGTTTCGATAATCCCGAATTCATTGAATTGATGCGTCTTTATTTGACAATTCATTCGGATCATGAGGGTGGCAATGTTTCGGCGCATACAACACATTTGGTGGGTTCGGCATTATCGGATCCTTATCTATCGTTTGCTGCCGGTATGAATGGTTTGGCTGGACCACTTCATGGACTTGCCAATCAGGAGGTACTTGTTTGGCTACAAAAACTCCGTGGCCAGGTAGGCGAAAATCCAAGTGACGAGAAACTCAAGGAATTTATTTGGAATACATTAAAGAGTGGACAAGTTGTTCCTGGTTATGGACATGCTGTACTTAGAAAAACCGATCCAAGGTATACCTGCCAGAGGGAATTCGCCTTGAAACATCTACCCAACGATAGTTTATTCAAGTTGGTATCGCAAGTCTACAAGGTTGTACCTCCAATTCTATTGGAAACCGGAAAAGTAAAGAATCCCTGGCCAAATGTTGATGCTCATTCGGGAGTACTTTTGCAATACTACGGAATGAAGGAAATGAATTATTACACTGTTCTCTTTGGTGTATCCCGCGCTCTAGGTGTACTTGCCTCTCTTGTTTGGTCCCGAGCTCTCGGTCTACCAATTGAAAGGCCAAAATCTCTTAGCACTGATCTCCTCATGAAGGCTGTTAAGGCTTAAAAAAAAAAAAACAACAACAACAGCAAATATCATCATCCCCCTCCAAGAAAAAAAAAAAAATAATTTATCTCCACTCGAAGTCATTGTAAATCATCGAAGATCACGTCATCGGAAGGATTCTTTTTGCCGAAGAAAAGAAAACAAAAACCTAGATGAAAAAAAAACTGTAGAAAAATTGAAACACCTGGCATAGTAGAAATTATTGTATCACCACGTGTTCGAAAAAAATAGCGAAACTAGAAAAAAAAACACACAAAAAGCATTGTTTGTGTTCAAAAACAAACATTGCTCACAAGACGAGTATTCATTCGTATCAGTAATTAAAGAAAAAAAAAAAAAAAAAAAATAACAATCGGCCCTTTTCAGGGAAAAAAAAAAAAAAAAAAAA
>comp9759_c1_seq4
AAAAAAAAAAAAAAAAATAAGCAAGAGAAGTTCTATTAACAAAAAATCTGCGGTCATTGAAAGTGCAGAATTACTATAAAAGAAGAACTAAAAGAGAAATTAATAAATGAAAGGAAATATTAATTGTAACAACATACAATGAATAGCACAACAATATATGCTCAATATTTATCAAATTTACAGCTTTTTCCTGTTTGTGTTTTTTTGGGTATCACCTTTTATAAGAGTTACTTTCTTTCACTAGATGAAGAAGAAGAAGAAAGTCTAGATTACCCTGAACTATTTACTTTTTTTGAATATTTTGATAATTTGGACAATGAATTTGAGATGAAAAATCAATTTTTACAAAAACTGCTAAAAGAAAGTCTACCTTCTCAGATTGAAGATTATGACATACCTAATACAAAAAACGTTGATGAAAAATATCAATACATCATCAAGACAAGTATAATCTACGTACGAGGTGTAGAAGATAAATCTTTAAGAATTGAAATATTCGACCAACCAAAGAATAAAATGTTCCAGTTTTATCAGGATTTTAGTCAAAGTCAACGTTTTCCGTTAAATTACATCGATAAAAGCCGATGTCTTTTGGAAACAGGTGTCGAATTTAGTTTTTTTATAACTAAAAGTATGTATGAGAAATATATTTCACCAATATTCCAAGGAAAAAATTCTCAAATGACAAGAAATTTGGACTTTCCCTGTTCTTTGGATGAATCTTTATACAATAGCTGGACAATGGCACTAAAACAATTTTGTGATAAAGGCATATTTGGTATAAGAAAAGATAATGTTTTATTGGACAGAGTTAAAAAAATTGTCGAGGTAATTAATAATTGTCAAATCGTAGAACTAGAAAAACAAAGAACTGAGAATAAAAAACAAATAAGTATGTTTTTTAGAGAAACATATTTTAAAAAATGTAATGCTTTAAATAATAGTATAAAAGAAGAAGATGTGTTTTTTTTTAATGATATTACTCTATTGACAGATGATGTCAAAGTTGGAAATATATATAGGCAAAAGTCAATCAATTCTTCAGGCGTTACAGATGTTGTTTTTCATATAACATTTAATTCTAAACAAGGACTTATCGATTTAGCTGCATTTAATGAAAGGTTTAAAAATCAATACATTGTATTTCCAGAAGTTGCGTTCATTGTAACATATAAAAGACAATTTAAAGAATTTCTACAAATGGATCTGATGGAAAAACCTCTTACTATAGCCAAATGGAAGTCGATTAGAAAGAATATATATATGTCATTTACCAATAAAGAGAAGTCTAAAAGAATGAAAATTATTGAGAATGCTGCATACCTTACATCCTTAAAAACTGTCTATAATTTAAATGAGACGGAAGAATATTTAAAACAATATATTTTAAACATTGATGATGAGATTATAAGTTCAGTTCCTTCTTATAGTATGCTAGTAAGAGAGATTCAAGAAGGAGAAGAAGATGAAGAATTAAAATTGTCACACATATATAAGCCTTATTTTATGAGTTCTAGTAACATTGTCATTGATGATGTGCTATTTAACAAAAAAAATACATTATATCCGGTTAATTATTTGAATGATGAAATTGTTATGATAAGATATGTTGCTAATGAGTTTATTGATTTGGATGTAATAGAACCTGTATTTAAAAAATATTTGAATGAACCTAAAATTAAGCACAACATTAACTTTTGGCAATACTATTTTATCATTAAAGTTTTTTATGAAAATGAACACGATGATTATTATATACGTGCAATTAATGTTGCATTATATTCACAGGCTATGAGGCAATGTGATGAGGAATCTGCCAATGTTGAAAAGATCTATTATCGTGCTGAGTATATACCTATTAATGAATTCAAAATTTTATCAGAAATTGTAAATGGTACGGTATTAAATTATCAAGAAACCTATGAAATTCATTATACTAAAAAAGAAGCATTGGAAAATTGTCTATTTACTAATTCTTCTTCTGTTGGTAAATTAATTATTCACAAACTGAGAATTAAAAACCAAGCTTTATTATTAGATTTAAATCGTATAATGAATAAAGGTTTAAAAATGAAGTACTTACTTACTCGAGTTATTGTATTGAAGAAAAATATCATGAAGCCGATAACAATTGAAGGTGAAGAAGTTATGGAACTGATAGAAACTGACGACTATATTCCAAAAGAGAAGAGAATAGTTCAACTAGCACGTCTGATTAGTGAACAATTTTATGACGACGAACTTACGACAATGGTATAGGATCAGACGATTGTGATGTTGATATAATAATGACTTGAAATCATATAATGTTATTTCTTTTTCCTTCATAATAAATCTGTGGCATTTTCACTTTAAAAAGTAGTCATCTTATTATAAAACACAATGATAGTCACTTTTATAAGATATTTTCCAAAAAACTATTAAAAACATCTTAAAATGCATTAATTTTTAAGATGTAAGAATGGTTACAGGATCTTTTAAACATTTTAAAAGTGACTATACAATGTAA
>comp2430_c0_seq1
TCCTCCTCTTCTTCTTCCTCCTCCTCTTCTTCCTCCTCCTCCTCCTCTGCCTCACCCTCTTCTGCCTCCTCTTCCTCTTCTTCTTCATCGAATTGAGGTTCCTCAAGATCGGCGTCACCCGATGCCTTCACATCTTCCTCGCCTTCCGGTGATTCGGGATCGCCAGTTTTCTTTCCAGGCCTCTCGCCAAACCATTTTGGTAGCTTCGTCTTTTGGCGACCAAGGAACTGCTCTTTTTGTAGGTTCCATTGTTTTTCCGTGGTATCCTTGATCAAGTCGGTGAGACCACCCTCGAAGAGTTTCTTTTTGTCATCGTAGGACCTAGTGTCAACACGACGCTCGTATTTGGAGGCGACTTGAATTTTAGGTGGGTATTTGCCAGTGAGGGCTTCTGGGTCCAATCCCTTTTTAAGGGCCTTATGTCTAAGCTGTTGCTTTTGTCTTTCCTTTAATTCTTTAAGATCGTAGTCTTGACGTTTTTGACGTTCCTCAAGATCGTATTTCTCAGTCTCGAGTTTGACAATCTGGTCCCAAAGTTCTTGGGCCTTAAATCGTAATTTGTCAATTCCCAAACCATCAATTTCCAATGCCTTAATACGAATGCTCAACGAGATTTTCTTTTCCTCTTCCAATTGCTCTTTCGTTTTGTTACGTTCCAATTGTGCCGACGACATGTTTCCAGCTATACTACTCTTGGTGATGGTGAAATTGGGACCTTTCTTGCTCGCTTGATCTTTCATTGCTTGCATCATTGCTTGACGTTTTTTCTCAGATTCTTCTAAACGTCTTCTCTTTTCTTCCATATCCCGTTGTTTCTTCTCCTCAATTTCACGTTGACGACGTTCTTCCTCTTCTTTCTTCTTTTGAGCCAATTTCTTCTCTTCTTCAGCGCGAGTCACCTTGCGCTTTGCTTGTTTCTCCTTAAGCCGTTTGAGCTCCTCTTCTTCCTTGGCTCTCTGCTTTCTCCATTCCGAAATGTATTCCTTGAGTTGTTCATCGAGATCGCTTCTCTTCTGTTCTTGTCTCTTCATAAACTCGACTCCTTCACCGGACTCCTTTTGGGATGTTCTACCCTCGAACTTCTTCTCCGGCTGCTTCACTTCCTCAACCTCCTCCTCGCTGGAGTATTGTTCCTCGTCGTCAGACATGTTTGTAGGTAGTTAGGGTTACTTTTTTTTTGGTGGTTTTTTCTTTTTTTTTTTATTTGGATAAGGGTTGAGAAAGAGAATCTAAAAAATTGAATGTGTCTCGGGCCTTAGCCGAGTGAAGAGTTGTTTCTTCAGTCACTAAAAAAACACAAGAGGATTCTCTTGGTGGAATGTGGAGTCCGCGCGACAGCTAGAGCGGCTCTGAAGTACGACCTCTTCGCCCTGGGCAAAACCAAGACTTGGATATCATTCTCACCACCTACTACAC
>comp4051_c0_seq1
TTTTTTTTTAATTTTTTTAATTTGACTTCAAATATGTCAACAAGACATAAATTTTTATTAATTGACAAGTAATTTACATAATAAATAATACTTGAAATATATTAACAAATACAATGGTTCATTTTTATATATTTTTCATTAAAAGTTGATAAATCGTTATTACGTTCAGGATACAGCGATTGCAGTTCAATGTCGCTTTCAAATGATGATTTTTAAGGGCGAACCTTTCCCCCAAAAAAGGAATCGTTTAGTTCGTCTTCATCAAATAAGGATGATAACCGATTGAACTTAATAATAGAAGCATAATTAATAATTTCATCCCAGTATTGGTATCCAAGATTCAAAAATCTTATAAAAACTTTAATAGCAATATTTCTGGATTGTACGATATCCATGGACTTTATTTTATTATATTCTCCATTAAATAAATTTTTTGCAAACAATCGAGCAAGGAAATGTTCTTTAATACTGTTATCTCGTATAACTCGTAGTAAATGGCACATGAGAAATGCGATAGTGTATTTATTTTTATTTGGAAGCTTTGAAACTACTTTACGCAATAAATTATTATTATTATTTTTAACAGCTTCTGAAGCTTCTTCGCACAGATTCACTTCAGGAATTAGACCATTATTAAATTTCTCGACAATATTGTTGACAACACATGCGGCAAATAAATGAATGTTAATTTCAGATAAAAGGAGAGAATTTTGGTACATCATTTTCATCAACTCGTTTACTTTTGTTAGCACATATTTCTTCAAGTAGATTCCTTCTTCTTTCATTCCTCTTTTTTCCACTTCCTGTATGCTTCGTATTACTACTCGAGGTATATAATCCTTGGGAGATAACGGAGAATTTTCTTTACTCTCATCGCTGCTCGTATCAGGCTGTCCGTTTAAATGGACAAGTGTACAGAAAAATAAGAGCAGACATTTTTTGAAATGAGCCATTTTTACAAAAATTAAAAAGAATACAAAACCAGAATTTGAGAATTCTATTTTAAATGATGCTAATGCGAATTCAACACAAATATGCGAATGACATTATTTGCAATGGGTATATAGACTATTTAAAGACATGCGCTTCGCACATAAAAAAAATATAACATACTCATCAAAGTTATAAAGTTAAGAACTTTTCTTTTATTCTTTTCTTCTGTTCTTAACATTTACACATTAGAAAAATAATATCTTATAAAGCATTAGAATATTTCAATAATTGAAAAAAAAATAAATACAGCAAACAATTGGCTCAATAACATTTTGTTCTTGAGATGTTAATCAAGTTAAAATTTTAAAGCAG
>comp1716_c0_seq1
TCGAGTTTAAATCAAAATATGTATAGACAGAAAAAAATTAATGCTGAAAGTGACAATAGCATGAGTTTTGAAAACAGAGGGAATGTCAATGAGAATTATAAATATAATAGCAATGAAAGACAGAATCAATTTAGAAAAGATATTTCGAGTTTAAATCAAAATATGTATGGACACAATAAAATTAAAGCTGAAAATGATAATAACATGAATTTTGAAAACAATAAAAATGACGAGGAACAAAAAAACAGAGAATATATCCATAAAAGAATTGAAAGTAAAATTAAAAATCGACTTCAAACGACTACTGGTTGGCAAGTGAGATTAAGTTATTGGTTCAATAAGATATATGAAATAGCAAACATTATTCATCCTTTAGAACTTTTAAAAGTCATTTTATAAAAAATGATAATGATTTATAAAATATGACAATTATGAATTTGTGGAAAAATAAGTGTTTAAATAATTATTTTAATAAAATCCACTAAATAATGTATATGTAAAGTTCTTATTTTGATTTCAATAAATATCA
>comp1750_c0_seq2
TATCGGAGACAATTTGATGCAGTTTTTTTGCTTTACAAGTGGTCATTCACGTTTTGTAAAAGGATTATATTTCTGAAAAGTCTATCTGCTGTCGAAAGTATGATTTTAGAACCCAAATGATGCAAGAAAAAAAATATAACCGCACGTTTAATTATTTAAATTTGATAACTGCATAATATCGAGGAATAAAGTTTTGACATGCTGTCAACAAATTTATACGTGTTTGGGATATTTCTTATTTCTAATTTAGCAATATTTGCACAATCAGACAAGTATCGTTTACCTAACAATGTAAAACCACTTACTTATAAATTATTCTTAAATCCTGATTTGAGTGCTGAAAATGGAACTTTTGAAGGGTCAGTTTCTATTTTGATAGATATTATTAGTACTACGAATAATTTGACCCTACACGCATCAAAATTAACAATAGACACTTCGCAAACTATTTTAAAAAGTAAAAAAAATCAATTTATACCTGTAAATCATACACTGGATGAAGATAACGAATTTTTGATAATTAATTTTGAAAATGACTTACATCGAGGACAATATGAACTTAATTTATCATTTCATGGAGATTTCAATAGTAATAATGAAACCGGATTCTATAAAAATTCTTATATTGACGAAAAAAATCACACAACATATTTTGCACTAACACTATTTGAACCAACTTTTGCTCGACAAGCATTTCCATGTTGGGATGAACCCGCATTAAAAGCCTCTTTTGAGATTGCTATAAAACACTATTCAAATTATACAGCTCTCTCCAATATGCCGGCAATAAAAGGCAAACCAATACATATGGATAATGGAAAAATTTGGACGGAATTTGAAAAAACCCCATTATTATCTACTTACTCAGTGGCATTCACGGTTTCTGATTTTAAAGAGATAACCAATCAACACAAGAACTTTTCCATTTGGACGAGAAGAAATGTTGCTGATGATCTAATTGAATATGGATTTAAAGTTGCAGTTGACGCAATGAAAAGTTTTGAAAATTTCACCAATATTCCATATTCCCTTCCAAAAATGGATATATTTCTTGTGAAAGATTTTCCCATTGCTGGAATGGAAAATTGGGGATTAATTTTAATCAAAGAAGAAGAATTTTTATTTCACAATAAAACTGATAATGTAATATTACATTCTATCGGAGGAACTATATGTCACGAAATAATTCATCAATGGACAGGAAATCTAGTTTCACCTGCATGGTGGTCCGACCTATGGATAACAGAGGGTTTGCCAAGCTATTATCAAAATTTAGTTTTTGACAAGATGGGAGTACAAGAGAACACTGAGGCAGAAATCTTGTATCAAATGTTGCGGGAAAGTTTCTTACTTGAAGAAGATCAAACTTGCCAACCTCTTCATCAAAAAAGAAATGATGCACTTAATATCTTTCATGATATTACAATACTTTATTCTAAATCGCCGATAATTTTTAATATGTTAGCCAGCATAATTAGCAGACAGGTTCTAAACAAAGGAATCAAGAAAATTTTAAAAGAATACCAATTTAGTACAATTTCAACGGATCAGTTTTTTGAAACTATTCAAGAATCTGTGAACAATTCCACTTATTTACGAGGTAAATACGACTCATTGGATGTCAAATCATTAATAATGCCTTATATTACACAAGTTGGATATCCAGTTATCGATGTATTTAGAGATAATGCAACAGGAATTATAAAATTGACTCAAAAATGTTATGTATGTGAAGAGAATAATTCCACGGATCTAAAATGGCCAATTCCAATAACTTATACAACAGAATCTTTACTTGAGTTTAATTTTTCACAAACTATTAATCTTTTTACTCCTTCAATGAATGAATTAATCATTAAAAATGTTAGTTTGAATGATTGGATTATTTTCAACATACAGCAAAATGGGTATTATCGGGTTAATTATGACGAAACTACTTGGCAACAAATAATAGATTTCATGAATTCCAAGAACTATACGAAAATTCATGTCAAAAATAGACTTAGAATTTTGGACGACGCTGGTTGGTTTTATCTTGAAGGAAAATTATCAAAAGAAAAATTTTACAAACTTTTATCGTATTGTATACGTGAGAGATCAATTTTAATTTGGGATATGTTGATTGATATTGTTGCACAAATTATGCTTTATATGAATGACAATATACTGGATTTCTCCAAAAATATTCTCGATACAATTGTAAAGAAAGAATTGTTTAAAGAAGGTGATCGACGATTATTAACAATTAAAGGCTACCTAAGATTCTTAAATGTGTGTCATAATGATACAGAGTTATGTAAAACATTTTTTTAATTAGAGAACCATTAAATAATAAATTTAAATGTAAATTATGCCCTTTGAGTATAATTCCTTTATTATATTTCGACTAAAGTGGTTGTGTACAATTTTTTTTTAATTAATACCTAATCAATATCTTAATTACTATACTAAATGATTCTGTAAGGTATCTGGAGAATAAAATAAAAAAA
>comp10381_c0_seq1
TTTTTTTTTGGTGTTTTTAGTTTTTTATTTCATCATTTCATATTTGTATACAAATTGACATGAATATAGGGTATGATTGAATGTAGAAAGAACAAATGAATTGAATGTGATACAAAAATTAAAAAAAAAAAAATAATAGCTGTTGAAATAATATCAATTGATTAAAAAAAAAAGTCGACGATAAAATTGTACTAAATTAAAAACTACTGCTAAAAATTTTCTTATATTTCTACTAATTTTATAATTCAGATAAAAATGTTAAATAAATAATTTCGATTAACTAAAAAATTAATTGCTTTTAATTAGAACTAATTTTTTAAACTAAAAGATAATTAAATTTCTCTTCTAACCGTAATTATTTAGTAGTTGAATTAATAAAAAATACTAAACTTTTTTATAAAAAGCAAAAATTTTTTTCGCAAATATAGAAAAAAAAATAATTTTTTGGCAAAAATTGAATATAAAAAAAAACTTATAAATATAAAAATAGTTAATAAAATTCTGAAAAATAGACAATTTTTCAAATTAATAATATCATCTCTAACCATTATAGAAATTTTTCTCTGTTTTTTTTCTTATACAGAGAAATCCTATTATAATGTTTATAGAAAATTATATATAATAATATAATTAATTATAATAAAAATTGACTACAATTCTTGTTCTTTATCTGGAACTTGTAGAAACTGTTGCCATTGTCTCTCGAAAATATCGTGAGCTTTTGATTTTTCATCAGCAGTCATCATACTGAATTCAATTGAATTCAATGCGAGTTTCTTTAATGCTCTCAAATCAGAAGATTTTCCCATAAGTCCCATAAATGCTTCATAAAAATCGAAACTTAATGCTTTTGCACCCCAGAGACCAGGATCGTCACATGAAACCACTACAGGATAATTTTCCGCAAAGAAAAAAGTTGCAGGATGATTTCTCATATCGCCCACAAGGGCAAGAACTTGATTAGAAATTGGATTCACTTCAATTGCAATATTTTTCTTCTTCACTAATTCCATTACTTTTGGATGTTTCAGTAATGCATATCCATGTCCAATTCTTTTTGTATTTAATAATATTGCGTCAATGAGATTTTGATCTGTATCTAGTCCATACCAGTCGGTTTCTCCCGCATGAAAAAAGAATGGAATATCTTTTCCGACAATTTGTAACTGATCAGCAAAATCAATTAAACGACCTCCTTTATCTTCTTGTCCAACCAAATCAAAACCAGCCAGAAATGATGGAAAATCGTTTTTCAATTGTCTTGCAGTTTCCAAGTATTCTTTCAATTTATTTAAATCAACACGTCTTACAGGAGCGTAAATTATTTTTGCACCGATGAAATCTTGATGACTTGCCGTAAATTTGTCCGTGACATCCTTTAAAATCTGCATGACTTCTGATTTTCGATACACTTTGCCGTCCAAGTCAAATAAATCGGGTAGAACTGTTCTTAATTCTAAATATAATACTTTATCGTCATACATTTCCTGAAGACTTTGGTAATAATAATCTTCGAAAACGGGTTTGTATGCAATAAACGGAAAAAGAAATCCAAAAATACTTTGAAATTTAATCCAAGCCTTATCGCCGTCAGGATAATTGGGATGTTTTGTTATCATTGACATTTGTCGTTGAATTTGTTTATTAATTTCTATTGCTTTTGTCGAATTTTTTCTCAATTCACTCAGTAATTTCCATTCACAATTTTTGTTTGGATTTTTAAAAAACATTAATTTTAATGTACCATTATTTTCACAGGCATAAAGATTGTCACGGTAAGTGACATTTGTTAAAACATAATTTGGTGACAAAAGACCTAAATCGTGTGCATGAAGAACTGCACCTTTTGGCATTTTTTTAATTATTTGAAAAACTTTTGATTTTTCTATCTCATTATTTACTGTAAGGAAGTTAGATCTAGGAAGAAATTTACCCTGATCTGCGAAACCCTCTTCAATTTCGTTCTTTTTGGCAGACATAAGATTGAAATTTGTGAGAAATTCATCTTTTTGCAATGGAACATCACCACCAAAGGCAAAATTCTCTTCTTCACGAATAAAATCAGCTCGTTTTGTCCAATAATCGTCAATTTCTCGTGTCACTATCACTGGATTGGCATTGATATATTTTATGGCGAATAAAAATGAAAGGACAATTGAATGTCGGCTCAAGGTCATTTTAAATATTTTAATGGTCACTTTCTATATACAGTATATGTAATAATAAGGTACAAAGTTGTCGCCCTTCTCATGTGAATGCCCGATGAATACAGGTTAGTAATAATAATTTTATTTGCAGCAAATGATCACTTGTTACGTATGAAATTTACTACTTTGAACTCCAAAGAAAAAATAAATCAAAAAAATACTTTCTTTGACAGTTTTCTATATTTGAATTTATCAAACTAT
>comp1789_c0_seq9
CACTTTTCTATGTCTTGATTCAAACGTATTCTCTCTAAATTTTTTCGTAATGTTATTAATTTGTCTTTATTTTTGTGTAAATCAACCCAATTTTCAGGTTTTAAATCTTCTAAAGATAATAACATTTCACGATATTTTTGTTCACCATACATAACTCTAGATAGAGGGTTACTTAGAACTAATTCTTCAGCTAGCCTTGAAGTATCAAGAGTATATCCACTTATTGGCACAATTTCTCGTGACGTACCTGGGTTGTTTGGTGTCTTATTCCATTCAATCGTATTATGATAAACTTGATAATCTTTTATTATTTTCGTATCTCCATCTAGATTTAGATAAGGCATAAGTCTCCGAAGAAGCTCTTTTCTGTCCATTCCAGAAATATCAACATTTGGCAAAGTATTCGGAGAAAGAAGTTGGTCGAATCCTTTTGATGTTGAAGGAATATCATTAGTCGGCAAACCCCCTTTTACTTGTTGTGTTTTCAGATTAACTTTGTATGGTATTATTTTCGTATCTTCAAGATAAGGTAGATTACTTCGGAGTAGATCATTTTCTCCCATTTCCAGTTTTATTTCAGAAATTTCATTAGTTGCTGGATTATATTTACGATAGGAGATTTTGTTCATGTTATCTTTTACTGGCAACACGGGAACTTGAAGTGAACTGCCTTCAATGGTTCTTAGTTCTGCAGTATTTCCAAATGATGATATGCATGTGGGTCCAAAGAAATTTTCACCGTTCGGATAATAGTATTGAACGAGTTTATAATTATTCTC
>comp1134_c0_seq2
TTACTAATTTGAATTAGTGACTCAATTTTTTCTTCTGAATTAGTAAAATTTTACTAATTATTAGTAACTTTTACTAACAATTAGCAAAATTCAACCAATTCAGAAGCAAAAAGTGAGTCACTAATTCAAATTAGTAAACATTTTTACTAATTTAGATTTAGAGAGTATAATTAAATTAATTATTCCCTTAAATAATTATAATAATAAAATAAACATAACCTCAATTTTCGCCAGACTGAATTCACTTACATTAAAAAGAAATACACTTTTTACAGCATGTCAATTTAATTGCGCTAATAATTTATTTAATGAAATCAAGCTCCTTGGGCTAAAAGCCCAGTAAGGAACTAAGTAGATACATAGTAATTAAAAGTCTTAATTACATAGTACTAAAACTAAATAACGAAGATAATAAGAAGATTATAAGTATAGTAATAATATAATAATAAATTAACTTCGAAAAAATAACAAGTTAGATAGGTATTAATAAAGTCGTTATTGAAACAAAAAAAATAAGAAATAATAATAATAGAAAAAACAATTCAATTCAACAAAGGTTACCAATATGTAATATTGAAAAACCCATCATTGTTTTCAAATAGAAAATTCCAATGTATATTGGGAAGAAGCTTCTCTAACATTGTGTTTGGAAAAAAGTGTATCAATTATAATACGACTATTTTCGGATAAAAAATGACAATTCTACACTAGATTTATTGAAGAAAGTACTTTTTCACTTTTGGTATATTTTCAAGTGATTTCTATCTATAACAGTTATTCAACATGCAACTCTTACAATAAGCACTGTTGCATACTAACTCATCGTTGATAGGTTCGCCAACACGATAGTAACATAATCCTAAGCCAATATTATCGTTTGATCCAGGATGAGTTTTTGGTTTTTATCAGTTTCTTGTGAGCTTGGAGTTGATACTGCGTGATTTATATCAGTGGAATCATACCCTGATTTTGATGTTGCAGGCTTCTCAATATTAATAACAGTAGCAGGATACTCTCCTTGTGATGTTGAACGTCTGTCAATATCATATGTACTATGCCTTGTAGGCATGGTCCATAATGAGCCGTCAGTTGTACTAGTTTCTTGTGATGGTTTATTTGATTCTATTTTATTTATATTAATTGTAGGTAATAATTTTTCTCGATTAGTAATATATTGAAGCTTAATTAAAATTTCTATGCAATGTTTTACATTTGACACTGTTGTTTGCAAATCTAATAATATTTCCTGTTTGTAGTTAATAATGTTACTGCTTAAAGTGTGAGCAATATCATCTATTGTATTTTCAAAAACTGATAAAATATTTAACATTTCATTTCTAAAATTTACATATGTATTACTTCCATTACAGGGTATAGATTGATTTAAAATTTTCTTTTGATTTTGATATTTTTCTTGGACTTGTTGTAGTAAATTTTTAGATTTATTAGCATTTTGGACGTTTAATGATTCAATTAATATTTCGAGACTGTCACTCACGTTAATTAACGACTTTATTGCATCCATGTAATTTTCTTTTATAGTCACATTGTTGTAAGAAACATTGCAAGCAATATTATTTATAAACTCCTTATTTAATTTCATCGACTCATGTGTTATATTTTTGACAATTTGAGCAATCTCCTTTGACTCATCTGCAATCTTTGAGTTTAATTTAACACATTCATGTATTTTAGTTTGCCTTGATATCAAAAAATCGTTTAATGGTGTTCTGTTAGTAAAAATATTTGAAAAATCATAATTTAAAATTTTTTGATTTAATAACAACACCTGATAAACGCTTGTTCTATAGCAGTTATTGTAACTAACATCATCATTGAATTTGTCAGGAAAATTGAGATATAATTCATTAAAAATAAAAAAGAGTAATTTAATGGTGTGCTGATTTTCCTTATTTTGTGGCCCACATATTGTTGGTTTCAATTTTAACATTTCTTCACTCTTATTAACTGTATTGGAGTTTAAATTTATGTAAGAATGTGGGTCACGATTATAATAGACTCTTATGCTTTCAGTTGTAAAATTAATTAATTTCGAAATATTTACTTCAACAATTTTTGAATTATTGTTTATATTTACATTATTGCATTTATAATTATTATACATTGTTTCGAAAAAATCAGTTGCAATTTTCAATTGTTTCTTAAGTATGCTATCTATTAATGTACAATTTTTTTTTTCATTGTCAGTTAATACAGGCCTAGTATAACTTTCTTTCGCAAAGAAGGTTTTTGATAAATTTTTAGTGTCTTTTAAAATTTGAGTTAAATTTAATATTATACTATTGCCATTATCTGGTGAATAAACTTGTAAATCTGTTTTAATAGATTTCATGGTAGAAGAATAATTTGATAAGAATGCGTTTAAATTAATATCGTCAAATGGATGAATGTTAAGTTCAGTTTCTAAGTTAGAAAAGAATTTCCTATATTCGAAATAAATCTCATTTAGAATGTACATTTCTTGGGTATGATATTCAATTTCTTTAATTTTTGCTAAAGTTCCATTTGGTGTTTGACAATTTTGTATTAAGTTATCTACATTGTAGTTTTTCGAATTTATTATAGATTGCATAGCACTATTTTGGTAATTTTCTTTCATCTCCATTACACTTATATTGTCTTGTAACATTTTTTGAACTTGATATGTAGCTTTAATAGAATCAGAAATACTCTTTCGTTGAAAAGTCATTATCGGATTCTTTGAACCGGGACAGTTATGATTATATATGACGATTATGTCATTCATATGTCTTAAGTAGTCAATAAAAATATTTGACACATATTTCTTCAAATTTACAGAATTCCCATTTTTCAACTGATTGTAAAGTTTTCTTATTTTATTTGACTTTTGAATGTAATTATCGTTACTGGAAAGAATTTTCTGCATATCAAACAATAAATCATTAAAAAGTATAATTTGATAATTTAACTTTAATTTTTTAAAGTCTTTATAGTATATCAATTCTAACATGTCATCTATAAAGTTTTTAATATCTTTTGTTATTGTGAAACAGCGAAGAAAAAAGTTGTGTATATTTATAGCAAGGTTGCGTCTATTATTCGCAATTCTAGTTGATTGTTTAGTACAAGAATTTTGATATTTATTAAGTGTGTTTTGAAAGTATTTTTTTGTATTTTCAATTATCGTTAATATTTCTCCCATATTTAAATCAGACCTATCTCCATATTCAGAACTTAAAAAGTTAGAATTTTTTTGAATATAATTTGTAAGGTCACCGAATACTTCATTACTCCATAAATTAGAAATACTTTGGTTCATTGTTAAATAATCATTCGAAGTTAAAGGACAATAAGTAATATTTATATATAATCGGTTTGTTTCTGCGTATTTTTTGAGGATTGTAATTAAATTTTGATACGCTTTTTCGACGTCATTAAATTTGGTGTTGCTCTCCTTCTCAATTATAGTTCTCAATTGTTTATTAATCTCGTTCAAGAAAGTAGAAGACCAGTTTTGTTCTTTCACAACATGGTTGAGGGTATTAATTACATTATTCACTGTTTCTTTAATCAAATTTAAATTTATTCCATTAGCAATTTGTTGCTGTGAATTTAAATTATTAAGAGACTCGAGAATCATATAACGAATTAATATAACAAATCCCAATAAACGTTTTGCAGAGTTAAAATTTTCATTGTTATACATACATTTATTCTCTTCTAAAGGACAATCAAATGACACGTTACTTTTAAAATTATAAACTTCAATTAAAAAATTTTGATAATTGACATTCCCTTTTTTCCCATTGATCTTTTTATTATAAAAAAAAAGAGATTGAGCGAGAATATTAATCAAAAAATGTTTATTTTGATTATCTCCTTTATTTATACTTATTTCAAAACAACATGCTTTTTGAAAGTTTTCGTAAAATTTTTCAACAATAGAATCTAGTATCATTTCAATCTTTTTACCATCTTTCAATATTAGTTTAACAATGTCTCGTTGATCCTTATTTTGTTGAAATTGAGTTAGTTGTCTTGATAAATTTTGCGCTTCATTCACATTCTCTTGCTTAACATATATTTGATAGTTTTCATTTTTATTTTTGACAGTAGTATACGCGTCAGGAACTGCATTATTGTTTGGAATACTTTTGCAATGTACCAAAAGAATCAATGAATTGACACTCAAGTAGAGAAGAAAATAAAAATTGCATCTCATTTTTACTTTATTCTTGATGTAGGTTTGACTGGGTATAGATAGAATTTCAAAAAAATTCTTCCTTTTATACAGAACTTTTAGAGCCAGATATGAAAAACTTTGCATATGTGCCCTAAAAATATTGGTCAGGGCGCACTTAAAATACTTTTTAATTCCAATTCACAAATTAGAAGGCAACATATTCATTTATGTTATTTATATTCACA
>comp9461_c0_seq1
GCTTTTTATCCAATAAAATGTGATCTCAACAAGGAGAACGATATTATTAATGCATTTCAATGGATTGAGAAAAATTTTAAATCTATCGATATTCTTGTTAATAATGCTGGTGTTGTTACAAATGATCTTCTCATTGATAGCTCAACAGCGGATTTAAAAAATATAGTGGATGTAAATTTAATTGCCCCAACAATTTGTACCAGGGAGGCTGTAAGAATAATGAGGGCAAATAAAGTTTCCGGCCACATTATTAATATAAATAGTATTGCAGGACAAAGAGTTCCATTTTTGAACAATTCAACATTTAATATATATAGTCCTAGTAAATTTGCTCTGAAGGCCATGAGCGATGTTATTGAATTGGAATTGCAACACGTGAAAAGTAATATAAAAATTACTACAATTTTTCCGGGACTAGTAAAAACTGAAATGCCAACTGATGAATTGTTAAAAAAAATTCCTTATGTCGATGCAGAAGACATTTCTGATGGAATTATTTATGCT
>comp3389_c0_seq1
TTTATTATTTTACTGTGTTATCTACCTCCCGTCAGCAGTATTTAAATGGTCGAAATTTATATTAAAAACATAGTGAAACTAAAGAAGTCTTAAGAAGAATAAGCCAGAAAATTCCAATCATGGCTGTATCAAAGAATGTAATTCTTTTGGAAATTATTTTTCTTATTACGTTGTGCTCCTGCAGCAATAGTTCTAAATTAAATGAGGAACAAAACTCGAGGAATGAAGAAATTGCACGTCTCACTGCTTTAGGAATGGTGGAGGCAGAATTGTTTTACGACTTAATGC
>comp1645_c0_seq14
CTCATATCTTTTCAACAAATAAAAAATAAGTTAAAAAAAATATCTACCATTTGACACGTGTCATTTAATGAAATATATGGCTAAATATTTTTAAAAAAGTATTGTAAAGCTCTACTGTTTTAACTGCTATTGAAAAACTACAATTCTTTATTTTCGAAATGGTACAATTAATTTTTAGCATTGTGATTCTTGAGTTCCTGATTAGTGTATGTTGTGCTACTGATGCTACGCTTTCTCTACCAATGAAAATAGTTAACAATGCAGGACATACGTTGCAATCACATACTGTTCAAACAGAAGATGGTTATTTATTAACAATGTTCAGGATTCCTGGTCCTCCAGGATCAACACCTATATTTTTGCAACATGGCATACTTGGAAGCTCTGATTCTTGGATTCTTATTGAAAATGATTCTCTTGCTATTAAATTGGCAAATTTGGAATACGATGTATGGTTAGGTAACTCTCGAAGTAGTGTTTATAGCAGAACTCACACTATTCTTGAAAATACAGATGAAGAATTTTGGAATTATAGTTTTCATGAGATAGGCACTCAAGATTTGCCAGCAATGATAAATTATGTGACAAGTAACACGGGAAAAAATGTAATTTACATGGGTTTTTCAATGGGAACTACATCATTCTTTGTGATGGCTTCTGAAAAACCAGAAATGTCATCAAAAATAGATCTTGCATTTGCACTTGCACCAATTGTTTATTTGGATGATTTAGATGTACCAAACTCAAATTTTGCCATTAAGTTTTTTTTGGGTAAAAAAAGCTTTGGTTCTAATAGTGGATGGACAATAATTCCTTTCAAAAATAAAATAGCTTACAAAATCTCAAAGTGTAGTAAAGAACATATTAAAGAAAATTATCTTGAACAAGTCTTGAAAGTATCATTTGGTACAACTTCAGTTAAAACAATTAAACATTTGTCACAACAACGTGACACTGGGAAATTTCGTCAATTTGATTATGGTGAAAAAAATTTTGAAATTTATAATAATTCTAGCCCTCCAGAATATAATTTAAAGAAAATTAAAATTCCTGTGGTTCTAATTACTTCTTATGGAGATGTTTTTTCAACGCCAGAGAATGTTGAAAAACTTTATGAGCAATTACCAAATGTTTATGGTGGAATAATTATAAATAGTAAAAAAATTTGTCATCTAGATTTAGTTTGGGGAAAGAATGTTACTAAAACTGTTAATGATCCATTGTTTGAAATTTTAAATAAAATTTAAAAAAATTAGAGAAGATATATTAAATATTAATATAATTTTTAAATGATTATATGACGATGTTATTTTTAATACAATTTTTCATGTATTTGAAAAAAGGATTTAATTATCAATAAAAAAAAATAAATTAAAAAGTTGAAAAAAAAAAAAAAAAAAAA
>comp3680_c0_seq22
GCATATTTGTATAAATTATATATCCTGTTTCCTTCAAACAGTTTATGCTTTGGCAAATGTCTGGATTTACATCTACTGCTCGGATATATCCTTTTTTTTGACATAGTTCGTCTGCTGTTATATATTTATCAGGCATAGTATAAGTATTATCATGATTAATACTGTCAGGTATTGAGTCATCAGGAACAACATTATCAGTTAC
>comp3296_c0_seq1
ATTCCAATTGAACACTATAGATCATTGTATGTTCAATCAAATATATTTACTTCTTTACATTGATCTATAGTGTTCAATTGGAATAGAAACTATCTTTTTAGTAGTGATTTTTTTGCTTTTGAGCAAAATAACACCCTTGTCATCCGAATACGCAACTACAAATGTATAATTAGTTGTGGGTTTTAAGTGTGAGAAATGCCTTAACGTATAAGAATCAATTAAGAGATCATCATTATCCTGTGGTGGAGGATGATATTCAGGTTTTGTCAAGTAAGGTTCCATAGTATTATTTGATTCGATTATAAAAACATCTGCGTCTGCATATCTGGAAATATTCACAGGGACATTCCAAAAAATAGTGGCGCTGTGTTCAGTGACACCTGAAACTGTGATGAGTTCATCATGATCAGTTAAATTAGATGTTTCCCTGAGATAAGAATCAATTTTTGAATCTAAATGATGTTTAATTCTGTTTGTTGAGCTGATTTTTTGAGGTTTTTGTCCGTAATGAATTGCATATAATGTGAACTTGTATATGACTCCTGGTTGAAGATTTGTTACTGTGACATTAGTAGTATTAAAATTTAAAGGTAGAAACAAATATCTGTTAGATAATTTCCATTCATGATACTGTAATAAAGACACTATATATTTCACAAACTTGTAGTTACAATTTTTAGGCTCTTCCCATTGTATAATAGCAGATGTTTCAGTGATATTAAACACTTCTAAACCTCCCCTAAGTGAACAACCATCCTTTATTTCTGAGAACTTGAATTCAGAGCTAAACAACGAATAACCCATATCAATGATATTAACCCTAAATTGCAATTTGTCAAGATAGCCATCCGTTAGTGAAATTGAAATAGTTGGACAATCAGCACTACTTTCATAACCTATACATATACCCACATTTATATCTACTGCACATATGTAATATCTTATTAAACCTTCGCGATTGGGCTTTCTCCATTTCAAGGTGAAAATTCCATAATTTTCTATTTCCACAAGAACTTGCTTATCAGAACTAACACAGGTACCTGCTTCTGAAGAACTATTCTCACGTAGAAGTGTTAGAGGATTACTGTCACGTAATACTGAAGGTGGATTCCCTAAAGGGTGAATTATGGAATCTGTCAACGACAGAATGGTGATAATGGTTAGATAGAAACATAATGATCTTGTCGTTGCCATTTTGCTAACGATTATGGTTTACGTTAGCAATCAATACAATCAGATTAGATGTGGGAGCCTCTTCTTCCTTCTTCTTCTTTAGACTTCTTTAGTTTTACTCTCCTTTTAATATTTACCTT
>comp263_c0_seq1
TTTTTTTTTTTTTTGTTTCAACAAAATGTCATCTAAAAAACTGACTTTTTTATTTACTCATTACATGGTTTTGTTTTAATGAATTTTCATAATTATTCTTTTATTATCATTCAGACACTTTTGCACACATCAATCACTTTTACATTACTGCGGCTTATGGATGATGAGATAATTATTTATAATATATTTATATTTATATATATCGATATTAAATTACACTTTAATTTTTTCATAATATAAAACACTTGACAAACAAAAACTGAACAACTTATTATTTTGGGAGCTGCTGCAAGACGATAATTAGATGCAGCAAAGTTGGAATTGCTTAGCGAACGTTACAACTTGGTTCTAATCGTTCGTTTCAATATTTATATATAGCGCAAGAAAAATTTGTCGAGTCTTAAGTTTAAATGTAAAATGTACATCGTAAAAATTATCTTTTCTCGAAGAAGAATGTTATTTTTTAAGGATCCAGGATTATTCCTCCAGTCTTCGAAACGATAGTTGTTGCGAGCAATTATCGTCCATTCCTACATTGCGCTAGCTTATAACGTAGGCTGCGCAACTCCTGGAATACAGTCTGATTCGCCCCTGTAGCAAGCGTATTTACAATTCGTCGTGTTCCTCGACTTCATTATCTTTTAAATCATCTTTTTTGTCGTCCTCGTCTTCATCGTCATCTTCATCTTCATCGTCTTTAGGACTCTCTTTCGATTCTTCAACTGCTTTTTCAGATTTTTCCTGCTCCTCTTTCATCTTCTTTTCTCCGTCATTAGTTTTCTTCCATAAATCATCTACGACTTTCTTTGCGTACTCGACATCATCGGTAATGAGAACGTTATCAAAAATAGTTCCAGCCTTAACTTGCCAAAGATCGAATCCAATAGCACATACATTTCTTTTGTAAATTTCAGGATCGGAAATATATTCAGGGTTATCGATGACGGGATGTTCCCAAGATCCTTTGTAAGCGGGGTTGTCAATTTCTTTTGGTTTCCATTCTCCCTTGTATTCTGGGTTGTCAATCATGGGTGGTTCCCACTCACCGTCCATTTCATCATCCCAGTCCTCGGGTTTAGTTGCTTCTGGATCTGGAATGTGTTCTGGTTTCTCCCAATCTTCAGGTTTTGTGTCATTTGGGTCAGAGATTGTTTTTCTGTCATCCCAATCCTCTGGTTTCGATTGTTGAGGATCGTTAATCTTCTTTGGTGGAAGGAAGTCCCAATCTGCCTCTAATTCTCCAGATTCAACTTTCTCGTTGTCAATAAGGACCTCGTAAGTATTATCTGGTTTAACGATAAGTGTATAAAAGTGAGTATAGACATCATCCTTGCACCTGATGTCTTTGTTGATGAGATGATTCTTGCCTTTGTAATGGAAGATTACATGTACCTTCTTAGTTCCAGGACCACAAATATCAGGTCCAAACATAATGTGATAAGGACTTTCTCCATGCATGTCCTTCTGATTCAGACTGCAGTCAAATACTTTTGCATATCCTCCACCACAGTCGATATTCTGTTCATGTTTTACAGAAAACTGGATGACAAGATTCTTATTTTCATTACTGAATTCATTAAACTTGCGACTCAAAGCGTAAAACCTGGCATCCTGAGATGTTTGAATACCTTTGTCATTGTCTGGATCGTTCCAAAAACTTCCATGACTGAGTACAAATTTACCAAATTCTACTCCCTCATGTTCTGATTGTACCCAATTTTCCAAAGACTTTTCGTCAGCGAAAGATTCTTCTAAATATACTTCTGCTTTAACTGCAATAATTGCCAAAAAGGCAATATACACGGAAAGAAAACGCATTTTTAGGTGACAATTCCTTGTTGTCTGAGAAACAAACCGATAATGACAATACAGCAAATGCGGTAGATGATATTAGTGGATATTAGCTGTCGTCGTCGTCAGTCAAGGCAGACAGATGGAAAGCACTCATTGGTTGATTGTAAACAGCGAATCAGCGCTAACCACGCTCCACCACGAACCACTCCT
>comp10193_c0_seq4
ATAATGCAAGTGATTATATATTAAACAATAATCATATTTTAGAAAATTCATCCAATAATTGTCATGTGAATTGGGATACAGTGATCGAAGAAAAATTAAGATTCTTGAAAGATTTGAATGACAAATCTTTAAGACAATTAGAGACTACAATTCTAGAAGAAGTTTCGCAAAAGTGCCCAAATCTTACATCAGTTGTATTGAATAAAATTTCTAGAGAAATTTCTTGTACCCTCTTAAAATACAGAAATATTAACCGGACAATGCTAATTGTTGAGATTTCTTATGATGTTGCAAACGATATTAAAAATATCTTGGAAGATAAAGAAATTTACAATCTCAATGATTTTCAATCTGATAAGTGTCTGTCATATAATTACAATTTTAATTTGAGTATTTTCAATGATACTTTAAACGATAAAAAGTATTTATCTATTGATCATAATGAATTGTATGGAAATATTTCTCACTTATTAAGTGTCAAAAAAAATGAAACCAACTCTTATATTCTACAAAAAATTCCGACAATACTGAATAACATTCCTGACACTGTTCGTGAAACTATATCAAATATAACTTTTGAATCACTTGAAAAATACAAAATACTTAATAGCGAGAGGAAACGCTCATCTTTTGCCATTGAAATTTCACGAAAAATTGTAGACTTGATTGAAAATTCAAAAATTCCGGTTACTACTTCTCTTTCACATATTGCATTGCCTCAGCCTAAAATTAAATCTTCTATTCAGACAAGTGATATTTATCAACTGTATGTAAATCTTTTTGAGAATTTTGAAACTGACAACATCCCTTTCAACTATAATAATATTTTAGATATACAAAGTGTTATTATAAATACTCTACAGGATAAATTACCTAAAATAAAAAGAAATCAAGCTGTTAAATCA
>comp21628_c0_seq1
AATATTAAGTAAAATAAATAATGGAAAGGCAAATACAAGAAAAGATGAGGATAAATTATTATCAGCAATGAAAACAATTGGTAATACAAAATATTTAGATGATGTAACAATGAAAAAATTAGTTGAAATTGCAAAAGATAAGAGTGTAAAAAATAGAGTACGCGTTGCAGCTATTGAAGTATTACCAGTTCAATGTTCGATGAATTGGAAAAATGAAATGTTTAAAGTACTTGAAGATCAAGAAGAGGATAGTGAAATAAGAATAAAAGTTTATTTATCACTTGTTAATTGTCCATGTCCACATGTTGCTAATCATGTTAAAGAAATTTTAGATAAAGAAAATATTAATCAAGTTGGATCATTTATAACATCACATTTACGTAATTTACGCGCGTCTGCCGATCCAAATAAATATGATGCACAAAAACATCTTGGTTTAATAAAACCACG
>comp535_c2_seq1
TTTTTTTTTTTTTTTTTTGTCATAAAATTTTTTATTATTAAATCATGATTTCAAACACGAAAATTACAATTATCACAACAATACAGTATTATTAAAAGAATTATTTTCATTTCAAACATAAACAATAATTTTCACTTTATACATAAAATAAAATTGTAAAGTGTAATTTTAAAGAAGAGTAATAATATATATTGTAATAATCATAAATTTAAGTATGTAACAAAAAGAAAAACAAATTCTTTTTATTTGGCACACTTTAAATTCAAGTCAAATTTAGATAAAATTATTTTTAAGATTTCAGCCTCAGACTTACAATTGTCGTTAAATGAATTCAATATACAATTGTACATATTTTTAAAAAAGTTGCAATCCGTTTTTGAAAGAGTCAATGCCAGTATCTGGTAGAAATTGTCAGATTCAAGTTTATTTTCATCAACATTTTTCGACAAACATGTAATAAATTCTTCATTATCGTATTTAATGCATTTTTTATTGTTTTCCAAAAAATTGACAATTTCGTAGTTAATGCATAATTTTTCCGTGATATTACTATAAATTTGTGTCAATTCATTTTCATTTGGCGTATTTTCATTGTCAAAACAAGGAAGTATATATGCAACTAATTTTTTGATTTTATCTTGATGTGTAGTATCAGTACAATTTCCATAATTATTAATAAGTTCTCTTGATAATTTGCCTGCATCAGTTAACAGATTATATTGTATATACTGATTGCCGCAAAGTTCTTGAAGTGCAGCATAGCTTAAGCTACTAAATGGTATTTTCTCTGCCTTTGTAAACAAAACATAGCCATTAACGATAGCAACAAATAAAACTGCTTTCAAATAATTCATGTTTTTCAAATTTTTTTTTTCAGAAACAATATTGACGAACTTGTAAATTTGTAACGTTAATAAGAAGAAAAGAAAAGTGTTTAAAACATCAAGAAATTTTTTCTTTTATACATATTGGTATTCGCAGATAACAC
>comp426_c1_seq1
AATTTTTTTTTTTTTTTTTTTGATAATAATTTTTTATTTATTCATATTGATACAGAGTGAAATTGATGAATGTTTAAACAATATAATGTTTTAAAAAAAAACATTTTGTTTTTTTAGTTATTACCCTGAAGAATTCAATTATTACGTGTTGGTTTTATTCTGCAGTAGAAATAGCCATCATCACGTCTAATGATACATTTACTTCTTGCTTTATGTAGATCACTATAATTTTTTTGTCTGTGTTTACAAGTATAAACTTGAGAACCTTTTCCAAAAAAGTTTCTTTTATAAACCGGTATGATGCAGTTGTTGAGTTTTGCAGCTTCATCTCTAGTTTCATATTTTTCTTCATAATAACTTATTTCACTTTCATCTTCAGAATAATGAGTAGATTGAACAGATACAACGAATAAAATTATACAAATGATAATTTTCATGGTGGATTCAAATTACGTTTTTTTGTAATTTCACAAAAATATTTATCAAAAGATTTATTTCTTTAAAATAGCAAAGAATTAGCGAAATAATTTTATTCTCAAATGCATTAAATGTACCGTACTAGTAAATATGATTAACTTGGACTGCTC
>comp9544_c0_seq1
AACCCCTTTAAAAATAAAAACAAGTTTTTTATTGTTAATATTTCATATATGTTAGTGTAATTATTAATAAAGGATTAATTTATTTAAATTAAGTTTAATTTAAAAAAATACATTTTTTAACAACTATGTGCATTTCATTTCATCTTCTGTGGGTATTACTTTTTCCACTGACTTCAAATAATCATCGAATTTACACATATTGTATTTATTAGAAGTACAATTTGGTATTTGTAGAATTTTTATTTTTTCTGAATGTCCCTTGTAATGTACAACCTGTACGTAATAGTTTTTTTCATTATCGCAGTATAATTCTAAAATTACTGAACTGGTATAATAAGGTTGATGTGGTTTTGTTACTCCAAGAGCAAGAAGATGTGATGCCACATTCGAATCATGAGCACTATAAAGATTAATTTTTTTCCCTTTTTCTAAATTTCCCATTTCTTTTGAAATCATGTCATATGTCATTTTTCTTAAAAGTGGCCCAGCATTCATTTTTTTTAATGTGTCATTATAATTTCTTGTATGAACACTGAGTGCAACAGACTTTAGAAATTCTTTATCGGTTAAAATTTTTTTAGCCCAATTTGGAAGATGAAATGACATTGACTCATGTGAAATAAGTGTATTGTAAAGTGTATGTGCTTGACTTGATCTAGTTATACTTTCTCCTGTAAACTTTGACAATTCATCCCATAGTGTTTTAAATTTTTTTGACTCTTCTATTACTGTAGATGATTCTCGTATTTCTTGTAATATTTTTCTATACTTGGGACATCCAGAAGATGTTTGTAGGAAATTTTCACCTCCTTCATATGTTATTGGTATTGGTTGCCAATTTAAATTTGAATGCCATTTTTCTGATGAATCTAATGGCGGAAACAATGCAGCAAGAACAAGAAGTAAAGTCATTTTTGTTCTTTCCACATTTGTACTTCTAGCAGTCACATCTTGAGGAATATAAATATTACCAAGAAATTTATTATATCTTTTTCGTAGAAACATTCCTAATTTAAAAGCTCTGTATTTCCCCTTGTTTGTCAAAGCTCCATATCCTATTGGATAATATGTCTCGTTTATATACGGATCTTTTGGATATGTCTCGCCATAAGCTACTTCAGGTGTTCGATCTCCATGTCTAAAAAGAATGTTCACCATTTGTAAATCCAAATTTTCAGGAAGGCTATACATGTCATCTGCTTTTGAATTTAGTGTGCACACAATTGTTAATATTAGTACATGAAGATAAATAAAAAATTTCATTTTGGTTAACTAAAATTTTAAATTCTCAAAAAAGAAAAATAAACTTTTGAATTTGAATGTAAATTATAAAATGCTTAAAAAATG
>comp3632_c0_seq1
TTTTTTTTTTTTTTTTCTATTTTACTACTCTTCTTTTATTCAAAAATATCTCAGTTTGAAAAATACACGTCACTTATTTGTCACTTAATTTTTTTTTTAGTGCTATACGCAATAACGATCTTTTTTATCAGATAAAATACATCGTTCAATAAATGCACATTATATATACCCAAATTATATTTATCGGAGGAGTAGTTTTAAACTTCTTAAATCTATAGAAAATATAAAGGACGTACAAAACGCTATGATTAAAAATATAATGGCTTATAGCGAACAATTATTCGACAAAGAAAATTCTATAATAGAATCGAAGGAAGAGACTCAATACTGGCGTTTACATAATGCAAAGTCTTTGGTTCTATTATAATTTAAATGCGTCGTGTCTTAATTCTGTCATTTATAATGACAAATGTCATGTGTTATTATTCTTTTCTATACGCACATTCATTGTAAATTTACAATAATGTAAAACTGCGCAACTGATTTTTTTTAAGTTAAATGTTACATAATGTCCTTCCTGATTATTAAATGCCACAAGTTTTTTGAAAAAATAATAGATATAATTAAAGTACAAACGATATTTAATTCGTTAATCACAATCGAATTCAATATAATAATCAATCATAATTATCAGAATGCAGAAGACGTGTAATTTAAAGATCATTTCTGAAATTATAATTTAAAGATCACTAAACAAAAATTTAGGACTTATAATTTAAACTTAAAATAATAAATTTTATATATGATAAAATAAAAAAAAATAACCTTAATTTACTGAGATCAATTTAATTTTTAATAACTGAAAAAATCTAAAGTACCAATTAAAAATGATGTATTTGTGAATACATATAAAATTGCATTTAAGAACCAAGAAAAGCATTAAATATCGCACAGTTGACATTTATTTATACACGTGGACACGTATGACGTAATTACGTGATATGATTAATCAATTGACAAAATATATTATGTCAATTGTTAATGTTCAGCCTTACGGGTTTGTACAATATTTCACTTTAAAGAAACGGATATCTCCTAAGTCAATAAATTATTAGAAACTAATTTCCAGATTGTAAACTTCATTATATACAAATTATTTATATCTTTTTATATTAGTTGCTGTGACTATTCTAATGAACTTTCTTTTTTTGCAAATATTTTAATAGCTTTTAGCTTAATTTGGAACATTTCTAGAAATTATACAAATAAAAATGCTATATCACCAACATGAAAAAAAACAACTGAATTAAAATTATTAAAAACTGTAAAATTAAAATGACCGAAAATTACGATGCTGAAGTCTAACTTTTATGATCAACGATTAGAAAACAAATTATTTTTTAAAATAGAAAATTATAAAATGCTTTTTTATAATTTGTTGACTAATAAATATTGCAAAGAAATATCTTTGAGATGAAAATTCATACAATTTTTCATTCAAAAAAATATTTCTTTAAAAATTGTTGATATTTAGCAATTTTTTATTATTCTATTTTTTTATTAAAATAATTTTCTACATATTATAATACAAATTTAAATTTACAGCATTCTAATTTAAAAAATAACAGTTTACTATTAATGAATCGTTATAAATTTATTTTCACATTATAATATATTTCAGGTAAAAATTTGCGTTCAGAAAAATGTAATTTTATTCAAAGAGAAGCTTTTTTTAAAATGACAATTTTTTAAAGTTTAATAATTTTTCTTTTTATAAAATATTAAGATTCTTAATAAAATTTAAAAATTACTTTGTATTAAAAATTTTTTTGTTTTGATTTAAAATAAATTTTTGTTCTTAAAATTTTTTTTTAATAATTTAGTAAATAAAAAATTTTAAATATAATTTTTTTCTAAATATATTATACATTTTTTGAAATGCAATTAGGCCTTGATAATGTATTCCTTTGCTTTTTTTAATAGCAATATGGAATAATTAAACTTTTTTCTAAAACTTATAAAGTTTTACTAGATCCGCAAGAGTTTTCTTCTGTAAAAATTCATTTATTGACGATTTTATTATTTTTTTTAGATTGTCTTCGATTAATTTACTATTGTCATTGAAAATTTTAGTTGCTTTATTGTTGATAAGTTTATTAACCATACCAGAGAACAATTTTAATTTTTTTGGACCTAATTTTTTTATCTGAATTGAGTTTTTGTCTCCTTTTTCACCAACAGAAAGAAAATTGTTAAAATCCTTAATGGATAGGGTCGAATTTTTTTCATTAACGCCTATTGATGCTTTAATGGAATATATAACATTCTTTGCAATAACAATTGCATTTCCACTTGCTGAAGCTTTAAAAATCTTCATAAATTTACCATTAGCTAAATTATAATTTGAAATAAGTCCCTCAAGTTTGGGCCATTTCATAGTAAATGCAAGAATGAAATCTTTTGGTTCGAATGAAATATTGTCTACGTCATAAATAGATAAACCTGTGATATTTATAGCACCAAAAGAAACGTTACCTCGAAATTGAGGTGTGTTTAAGTTTAAATTTTGCGAATTTATTTGTAATGGATCAATTATAGGCAATTGTAATAATTCATATCCTTCTCTCATTATTTTTTTTAATCCAGTAATTATCTCTTTCGTTTTATAAACAACAGCCGTTTCATTTTTTGCATAATTTTCAACATCTTCAACGCTGATTGTTGAATTACATTCTAAAATAATTGCCATTGTCAAAAATACCAAAAAATATATCTTCATGTTTTTGAACATTTTTTTATTTTATTTAATTTCCACTTAAATTTTGTCAATGGTTTCTTAATGATTAGTGGTCGACTTATGATTCGTGTAAACTTTGCTTCTGTATTTATATCTCAATAGCGATAAAA
>comp1020_c0_seq1
ACTGTTGAAAGAAGTTTGCATTTGTAAAATTGTCAAAAAAAAGTGAGAAGTGCAAAATTGCAAAAACAAAAAGTGAAAAAAAAAAAGAAGCAGATCGCACAATAATTGAATTTATTTTTTATTCAAACTGTTTTTTTTTCTTTGTAATTGATTCAACTTGAAAGTTATCAATATGTCGAGGGATCAAGCAGCTGAACAGCTTAATAAATACAAGAAATCCGTTCAGGGAGAACCAACTACTCTTGTCGCAGGAAATGGAGCTCCGGTTGGAAAAAAAACTGCCAGCATCACGGTTGGTCCACGAGGGCCTTTACTTTTACAAGATTTTGTTTATCTCGATGAAATGTCTCATTTTGGCCGAGAAAGAATCCCTGAACGTGTTGTCCATGCTAAGGGAGCAGGTGCTTTCGGTTACTTTGAGGTGACTAACGATATCACAAAATATTCCAAGGCAAAAGTATTTTCTCAAATTGGAAAAAAAACACGTATTGCTGTGAGATTTTCAACTGTTGGAGGTGAAAGTGGTTCAGCTGATACTGCCAGAGATCCACGAGGATTTGCAGTGAAATTTTATACAGATGAAGGCATATGGGATCTGGTTGGAAATAACACTCCAATTTTCTTCATTAAAGATCCTCTATTTTTCCCGAGTTTCATTCATACTCAAAAAAGAAATCCAGCAACTCATTTGAAGGACATGGATATGTTTTGGGATTTTATTTCCCTCCGTCCAGAGACGACCCATCAAGTAATGTTCCTTTTTGCTGATCGTGGAATTCCCGATGGATATCGACACATGAATGGCTATGGTTCTCACACATTTAAATTATTTAACGCTAAAAATGAAATGGTCTACTGTAAATTCCATTATAAGACTAATCAAGGTATTAAGAATCTTCTCGCTGAAAAAGCTGGTGAATTGAGTGCATCTGATCCTGATTATTCTATTCGCGATCTTTATAATGCAATTGCCGAAGGCAAAAATCCATCTTGGACATTTTACATTCAAGTAATGACGCAAAATCAAGCTGACATCTTTAAATGGAATCCCTTCGATTTAACGAAGGTTTGGCCGCACAAAGAATTTCCATTGATTCCAGTGGGTAAAATGGTTTTAAATGAGAATCCAACGAATTATTTCCAAGATGTGGAACAAATGGCATTTGATCCAGCCCACTTTGTGCCCGGCATTGGCCCCAGTCCTGATAAAATGCTTCAAGGTCGTCTCTTCGCTTATGGTGACACTCACAGACATCGCCTGGGACCAAATCATCTTCAATTGGCTGTTAACTGTCCATATAAAGCAATATCGGCAATGAACTATCAACGTGATGGTTTCATGCCAATTCACAATCAAGGATGTGCGCCAAATTACTTTCCAAATAGCTTTAGCGGTCCACAAGAATGTCCAGTGGTAAAAGATCCTCCTTTCAATGTTTCCGGAGTTGTGGATCGTCATGAGCCGGAAAATGAAGACGATTTTGGACAAGCAACCACATTCTGGAGAGATATTCTTGATGCCGATGCCAAGACACGAATGGTGAATAATATGGTTGGAAGTTTGAAGGGCGCATCAAACTTTATTGTTGAACGTGCTGTGAGAAATTTCACTCAAGTTGACACTGATCTTGGTAAACGATTGACGGAGGGATTGAAAAAAGTTGGAAAACAAATTAATATGTCTGGAAAATCGGCTAATCTTTAAAAAAAAGAGCAATATTTACAAGGTTTTTTTTTTTTTTTTTTTTAAT
>comp2878_c1_seq1
TTTTTACAATTTATAAATTTTTTTATTCATTTAACCTATAATTTCAAACAGAAAAATTACAAATGACAGAAATCTTAATTGGAAAAAACATTTTACAGAAAATTTTTCTAAAAACCATTTTATTCAACATAATTTTTAAAAATATTTAAAAAGTAAGAATAATACATATTATTCATAAACTCAATTGTGACAAATAATGAAAAAAAAAATGTTTAGGCACACTTCAATAATGATGAATAACGATCAACTAAATTGTCACGTTCTGTTTTAACATTGCAATCAATGTTAAGTCCACCAGTCAAACATTTCATACTATATGTCAAAAAGGAGCATTGTTTTTTTGAATGAGTCATTGCAAGTATATAAAAGAGATCATTAGATTCATTTTTATCTTTAATTAAATCGTTAGTGAAACAGTTGTGCAGTTCGAAATTGTTGCTTAAACAGTGTTTATTTTTAATGCCAAATTGTACAATATCTAAGTGAGCGCATAATTTTTGTGTGATGTCATTATAAATTGTTTTCAATTCATCGCTATTTGGCTTATTGTTTTCGTCCAAGCAAGGCAATATTTTACTAACTAATTTTACAATTGATTTTTGAATTTTATCATCTTTACAATTGTTAGAAACTTCAAGAATTTCATTTGCTAAACTGCGTGCTTCAATTAAAACTGCATTATTGTCTTTACAAAATTGACTGAATTCAGTCAAATTGAAACTGCTAAATGGCTTTTTCTCTGCTGTTGTAAACGAAACATAGCCACTGACGAAAACAACGAACAAAACTGTTTTCCAATACATCATGTTTAAA
>comp2088_c0_seq1
TGAAAACATCAGTCTGTCGAGAGCGTTTGTCAGCGAAAGTTGTATTGAGAGAAAGAAAATTGTAAATTTACAACAATTTCAATAATATTAAAATCAAAGAAAACTTTTTGGAAATTTTTGAAAAAGAAGGTTTATTTTCTTCATCATGAAAGTGCAATATTTTTTATTTTTTATTACAATAATTTTTGTAACACACGTAACTTGTGTATTAAAAAATATAAACGATCTTAATGAACAAAATCTATATGAATGTCGATGCGCTCATTATGATTGTGGATGCTGCAATCACATTGAATTGGATTACTTTAAAGTGAACGGAACATTTTGTTCCGACATGAAATACCTGCCGAACGATATAGGGGTTTCTATGACAATTACCTACAACAATATGACTTTTTATAACGAAACCATATCAGTGAGAAATCCACCAAAGATTTGTCCTATCATTATCGAAGAATTACATATAGAAGCTTGTGTTCGTTTTTATGATATGGATTTTGATAGACATCATTTTAATGGATGTGCTGAGGTTGATATTTCATTCTTAAGAGCATTGCCTTTAATGAAAAAAGACTTGGGATGTTTTCACATGGGTCATCAAAATTCAACAAATTCTATTCCATATACTGTGATGATGGTAAAATAATGCAGGTGAAAAAATCAATTTTTTTTTATTTTATTATTATTACTATTAATAACTTTTAAATACTAGAATTTTTATACACAAAAAAGAACAATAGTACAAAAAATATTGTACCGCAAAAGTAAAAATAAAAACGAGTAAATGATTTAGTTTCAATTATTTTTATATATGTTAAGGAAGGGAAAATAACACGTTTGTAACTTCATTGTATGTGTATTTTGTTTGAAACGAAAAAATTTTATTTTTAAAACAATTTTACACTCTTACATTTATAAATATATAATTTGTTATAGAGATAAAAAAAATATAAAATTATTTTTATTTATAAAAAATGAAAATGAAATTGATATAACCCATTAATTGAGATTGAGTTTAAATGCAAATATATATATATTTTTTTTATTTTCGAAGGGGATAATTAATTCAGCAATGAAATCAGAAGTTTTTTTCTTCCTCCTTCGCAATCACTCTGTAAAAACAATAAAAGATTTTCCAATACAATAATACATATATATTACACGATCGTGTGTAGACAAAATTGATCATACAATGAAGTGCACTGAGTGTTAAAAAAGGAATTAAAGTGATACCAATCCAAATGGTGGTTAATCTCATTATGAGAATAAGACGTATATTTTAAATTAATTCAAAAGCGCAGTCAGGAGCCTTTTCATATCGGCACTGCAATCGCTATCGATATCACCAGCGAGAGACTGACCATACATTTTTTGATACATTTCTTTAATATCTCCCAAATCGATTTCGGATCTTGCCACAATAATACGAATCAATGTTTTATCATCAGTTCCCATACCTGACATGGCTTTGTGTAATCTTTCGGCGAAATATGCAGTTTTATCACGTGCGCATTTTACAACTGCAAGGTAGCCATCCTCGAGAGAGCCAGAGAATTCTCTCTTCACAGCATCTTCCACGCTGTTTCCAGAGAGACGTTCATATTCTTTGAAAATTCTGCGAAGTTGAGGGAAACTTTTTGTAATCAAAATAGCATTAAATGTGCTTTCATCAGTTCCCCATTGTCCTTCTCCAGCTTCTAAAAGTCTCTGAGCGTCCATTACGGCTGCTGCCTCATCGACATTAGCGTCTTCATTTCTATTTGCACATGATAGAGAAACAAGCAATCTTTTGAAATGGCCAGATGTATCTCCTTTCAAGTCATCTTCAAGTTCTTTATCGTACTGATCCTTGTAGACAGCAGATATTGTTTTGATTCCATAATTGCTTAGAGATGCAAGAACTTCGATTATCGCATTTTCGTCGGTACCAATACCGGAAATTGCATCGTTTAATTCACGTGCATAATATTCTGGTAGCGGTGTCATCAAACTGATAATAGCATTTTCGAAATTTCCACCAAGTTCCGATTTCAATTCAGAAATTAAATCCTTGCCATACATAGTTTTGAATTTATCGGCAATTTCAAGACGTTGAACAATTCCACGACGTGCCAAAACATCAATAATTGTTTTCTCGTCTGTTCCAAATCCTTTCATTGCACCACGTAATAGTGCTGCATCCTCCTCAGGATCGAAGGGATCAGCTGGATAAACAGTTGGTGTGCACTGCACGTGATAGTACTGTGATGCTGCCATTTTATCTGTTTCTTATATAAATTATTATTTGTTGGTGATGAGATCCAATCCAGTCGAACTCTTTTGGAGAACTGCAGAGAGAAAAGTTGGTACCGGCTTGACCCGCCGCGGTTCGACGCCGGTTCTATTGGGAGCGGTAGTCGTGGCGATGACGCATTCTTTGACACATTGGTGGGAGAGATTTGCTATAGAGGATAGACGATTATATAGAAAAAAAAAACTAGTTGTAGGA
>comp817_c0_seq1
TTTTTTTTTTTATTATCAAATATTTAATCAAATTTATTTATTTATTCTTATTTAAATCTCTAAGTACTACAAAGCAGTGTGAAAAATACTTAAAAATTTCTTCTGTGCAAAATTACCAAGTTCAAAAGTTATATACAAAAAAATCGATGCCTAGAATGGAATATTGAACGGATAGTGCTTTCCATTTTCACAACCAAACATAGGACAAATTCTACCGTTGCATTCGAATGTATCAATGAAAGCGATATCATCATCATTCAATTTAAAATCAAACACTTGACTATTTTCTGCAATGCGAGACTTTGTCACTGATTTGGGAATAACAATATGTCCACGATCAATCTGATAGCGTATTAGAACTTGTGCCGGAGATTTATTGTATTTTTTTGCAATTTCCAGTAATTTTTTATCCTCCATGAGTTTTGGATCATCTGGCTTCGCCCAAGGACGATCTGGACTTCCCAGTGGAGAGTAAGCCGTAATAATGATTCCTTTTGCTTTGCAAAAATCTGACAACTTCCTCTGAACCAGGTATGGATGACATTCAATCTGATTTGTAACTGGTTTAACTTTACAGTTCTTTAACAATTTTTCAATTTGTTCAGAGTTAAAGTTACTAACTCCGATATTTTTTGTCAATTTCTTTTCAAAAACAGCTTCCATAGCTTTCCAGGTATCGAGATAATCGACGGAATCATCAATGAATGGTTTTCCCTCAGCAGTTTGTGGAAAATTATCGGGACCATCTTTATAAGCGAATGGCCAGTGAATTAGATACAGATCCAAATAATTTAAATTAAGATCGGAAAGGGTTTTCTTGATAGCTGTCTCAACAAGTTCTGGTTTATGGTAAGTATTCCATAATTTACTTGTAATAAAGAGGTCTTCCCTTTTCACAACTCCTTCCGCAATTTTTGTCTTTATAGCTTCTCCTACTTCCTTTTCATTTCCATAAACGTGAGCACAATCAATGTGTCGATAACCAATATCAATTGCGTCCTTCACAGCTTGAGTAACTTCTCCAGGCTTGGACTTCCAAGTTCCTAACCCAAAAATCGGAACTTCGTTTCCATTATTCAATTTAACGTTGGGCACTTTTAAAGACATTTTTAAAATGAAAAAGATATTATTTTCTTTGGTAAAAAATTGCTTTACTATCGGAAATGTTTTATAAATGATCGGTTTATGACGCCGGTAATAAAAGTCAACTGACTTAAATTGAAAAAAATTTCATTCTTTTAACTTCTCTAGAAATGTTTAAGCGCCTGCGCTTTGATAACTTTT
>comp9759_c1_seq1
TTTAAAAGTAGTGACTCTACTAAAAGGGTATAGTTATTTGTTCTTCGCAAAGGATTAAACAATAGGAGTTCTATTAACACAAAATCCAAGGTTAATAAGAGAGCAGTGTTATACAGTGTATAACTAAAAAAAGGAAAATATATCAAAGGAAATATAAATTGTATCAATATACAATGAATAGCACCACAATAATTGCTGAACATTCATCAAATTTTCAGCTTCTTCCTGTCTGTATTTTTTTTGGTATCACCTTTTATAAACATGACCTAATTACACTGGGAGAAAAAAATTTATATCACCATCCACTGATTACTTTTATTGAAAATATTAATAATTTCAACAATGAATTCGAGATGAAGCTTCAATTTTTGCAAAAAATGCTGAAAGAAAGTCAAGCTTCTCAGGTTGACACAGATAATATACCTGATATGAAATACGTGGATAAAAAATATCAATACATCATTATGACATCTATGAATTCCTTTAAAAGACAAATTTTTCAATTGAATATTAAAATATTTAACCAGGCAAATAATAAAATTTTCAAGATTGTTCAACAAAATTCTCAACGTTTTCCGACAAAAATCAACAATGAAGACAACTGTTTTTTTCACCTCAAGGAAAATTTGAACTTTTTAGTAACTAAAAAAATTTTTAAGGAATATATTTCACCAATATTTCAAGGAAAAAATTTACCTTTAGCCAACGCCTTTAATAACCTCGAGATTTCACAAAGAGATTTGATAAATGCTGATATTACTGGAAATTCACAAATGTCAAGAAACATTCCCTATTCTTTGGATGACGATTTATACAATAGCTGGGTTATGTCACTACAACAATTTTGTCAAAAAGGAATGTCTGGTATAAGAAAAGATAAAGATATTTTACAAAGAGTTCGAAAAAGTGTCGAGACAATTAATAATTATGAAGTCAGAAAATTAGAAACACAGGAAAATGAGAATAAGAAACAAATCATGTATTTTAGTGAAACAATATCAAGACTACATTTTGTTGATGTTTTAATGAATTTGGAAGGAAAAGAGTTTTATTTTAATGATATTACTCAATTGACAGATATTAAGCCCAATTATGAAAATCATTCCAAGCAAAAGCCAAAAATTTATTCAAAGAATACAGAAATTCGTTATCACATCAAATTTAATTCTCAACATGGACTTGTCGATTTAGCAGCATTTCATGATAGTTTTAAAAACCAATACATTGTATTTCCAGAAGTTGTGTTTCTTGTAATAGTGACCAAAAAATTAAATGGAATTCTAGAAATGGAACTGGAGGAAAAGCCTACTACAATAGACGAATGGAAAAAGATAAGAGAGGATAAATATAATTTACGAATGTCATTTACCAATATAAACAGGATTCAATCTAAAAGAATGAAAACTATTGAGAATGCTGCATACTATATATCCTTAAATACTCCTCTTCATAGATTAGATGAGATGGAAATTTTTTTAAGACAATACATTTTAAACATTGATGAGGATAATCGTTCAGTTCCTACTTATGACATGTTGGCACAGGATATTTATTCATCAGGTGATCTAAATATTCCATCAAAATATGAAGAGTATGAAATAAAAAATAACTTACGCATCGATGATGTGCTATTTCAAAATACATTAAGTCCAGTTTATTATTTGAATGATGCATTTGAAATAATTAAAATAATTTATGGTGAGAAAGATTGGAAGAAAATAGAACGTGTGTTTAAAAAATATTTGGAGGATCCTGAAATTAAGCACATCATTGAATTCAAGGATTACTATAAGATCTATTTAGTTTATTATGAAAATGCAAATTCAGATTTGGATATACGTAGATATAATGTTGCAATGTTTAGACAGGCTCTAAGAGACTGTAATAAGGAATTTATCAATAAACCAATTACCCTTTATCGTGCTGAAAATACGCCTATTGACAGATTCAAATATTTATTAAATATCAAACAAGATGAAAAAATAAATTATAAAAAAAACTATAGATTTTATGACACTGAAGAAGAAGCCTTGAAAAATTGTGTAATTAATCCTTTTGATACTAAATTATTAATTCATAAAGTGATAATTAAAAACCAGGCTGGATTAGTAGATTTAAGTCATATATTGAAAAAAGATTATCAAATGCAATACTTATTCTCTAAAGTGATAGAATTAAAGAAAGACAGGATGGAGGCGACAAAAATTAAAGGTGAAGATGTTATAAAACTAATAGAGTATGACGACAACCCAAAAGAGGAAAGAATGGTAAGACTAGTAAAAATGATATATCATGTTCAAGCATAATGAAAACTATAACCTAGAATCAGACGATGAGGATGATGATAATAATGAATTGAAATCATAGTGTTATTTCGTTATCGTTCATAATAAATATGTGGCTTTTTCACAGCAAAAAGTAGGCAGCTTATTATAAAAGACAATGGTTATCTCTTTTAAGATGTTTTTAAAAAATTATTAAAAACAAATAATACAAATATTTTTATTTACGCTTTTTTTCTTTCTCTGTAATTAATTCAAATTGCTTTCTTGCAAATGATTGTTTCGTATTTTATATTATTTTTTTTGTATTTGTATTATTACTGTAATTATAAATAATCTTGTTATTGGTATTTAAAGAAAAAATAATTCAATTTAGGTTATAATTTTCAATTATTTTTCAATATGTTAGGAATTCAAAAGTCAAAATTGGAAAAAAGGATTAATTTTATAAAAATAAATGGGAGCAAGTAAAAATTTTTATTTGGGAAAACCTTTTTGGGCATTATAAAGTTTACAAAAAGCCTTGAAAAAAATTTATAAATTAATTATGTAAAAATTGTATAGAATCTTTTTAATTTTTTAACTTTCGCAAAACTATGAAAAATTATCAACGAACTTGAACTAAAGTAATAACATTTTTTATGCTAAAAATAAGAGATTACAGTTGGCTTTTTTGTTTAGAAAGTATATTTTTGTCGATAGCTTTCAAAGTTATACGTATAACTGTTTAAAAATTTAATAATTTTTATTTAACAATTTTTAAGTCTTACGTAGGTTTTTCATTTTAGATTAATTTTAATGTCATTCTTTGATTGATTTGACATGTGCCTGATGTTCTGAACGTTTAAATAAAAAAAATTAATCTAATTTCACATTTTATTGTAAAATATTGCTTTCTGTATATATATACAAAAACCCATAAAACAATAGATAAATATTTGTGATGTAAAACAAGTCATTGGCATTTAATGTTCAACTTCAACTTATAATTTATTTCATGCAAGTTTTAAAAATGAT
>comp7_c0_seq1
TTTTTTTTTTTTTTTTTTTTTAAATTAAAAAATACTGTTTACTGAAATTATTCACTGATACAAGATTGATGACACTGTTTTCTCCTGTAAGAATAAAAAAAAAAGAATGAAAACTAGTTTAACAAAAACATTAATAATCTTCGTCGTTAATAATAAATATTTCCCCTCACATTTAATGAAACGAAGATATTAAAAAGAAAAATTTCAAATTCAGAAAAGTCCACATTTTGAAAAAGTATATGTGATTAAAAATTATTTTATAAAATGTCAAATTCTATAAAATATAATTTTTTAACACGCTTCATAAAATTATATTTTATAGAATATGACTTTGCATATTATAAAATATAGTTTTAAGAAAAAATTTTAAAATGTCACTTTGTGAAAATGAAAAATGGATATTAGGATTCAAGTTACAAACATATCTATTTTTTTTTTTATTTTTTTTATTTTTTACTCCCACATGAGAAAATTTGGCAGTGCAAGGAGTAAAAAAAGAAAAAGGTTTCTAAAATTTTTTTTTTTTTTGTTATTTAATCAACTTCCTCGATGGTGGGTCCTGATGCTCCACCGGCACCTGGTGCAGCACCACCTGGAGCAGCGCCACCAGCACCTGGGAAACCGCCTGGCATTCCTCCTGGCATACCACCTGGCATACCGCCACTTCCTTGATAGAGTTTAGTGACAATTGGATTGCACACACCTTCAAGTTCCTTTTGTTTATGTTCAAATTCCTCCTTATCGGCCAATTGATTAGCGTCAAGCCATTTAATAATGTCATTACATTTATCGAGGACAACTTGTTTGTCGCTCGCGCTTATTTTGTCCTTTAATTTTTCGTCTTCGACGGTGCTCTTCATATTAAAGCAATATGACTCCAGGCCATTTTTCGATGCAATTGTCTCCTTTTGTTTTTCGTCTTCGCTTCTATATTTCTCAGCTTCATTCACCATTCGTTCAATATCCTCTTTACTGAGACGTCCCTTGTCATTTGTAATTGTAATTTTATTTTCTTTGCCAGTCGATTTATCAACAGCCGATACATTTAAAATTCCATTTGCGTCAATATCAAATGTCACTTCAATTTGTGGTACACCACGTGGCGATGGTGGAATTCCTCGCAATTCGAATTTTCCCAATAGATTATTGTCCTTTGTCATTGCGCGTTCTCCCTCATAGACCTGAATCAATACAGCGGGTTGATTGTCGGAATAAGTTGTAAATGTTTGCGTTTGTTTAGTTGGAATGGTGGTGTTTCTTTTAATGAGTGCAGTCATTACACCTCCAGCTGTTTCAATACCAAGGGATAATGGAGCAACATCCAAGAGAAGAAGATCTTGTACCTCCTCTGATTTATCACCATGAAGAATAGCAGCCTGTACAGCAGCGCCATAAGCCACGGCTTCATCTGGATTTATCGATTTATTAAGTTCCTTGCCATTGAAAAAGTCCTGAAGGAGTTTTTGAATTTTTGGAATACGCGTTGATCCACCAACAAGTACAATATCATGAATTTGTGATTTATCCATTTTTGCATCGCGCAATGATTTTTCAACTGGTTCAAGTGTACCGCGGAATAAATCGGCGCAAAGCTCTTCAAAACGTGCACGCGTAATTGATGTATAAAAATCAGTACCCTCAAATAATGAATCAATTTCAATGCTTGCTTGTGTTGATGATGAAAGTGTTCTCTTTGCTCTTTCGCATGCTGTTCTTAAACGACGTAATGCACGTTTATTGCTTGTCAATTCTTTTTTATATTTACGTTTAAATTCCTGTACAAAATGTGTCACCATTCGATTATCAAAATCTTCACCGCCAAGATGTGTATCGCCGGCTGTTGATTTTACTTCAAAAATACCATCCTCAATGGTGAGAATTGAAACGTCAAATGTACCACCGCCAAGATCAAAAATAAGAACATTACGTTCGCCAACGGCTTTTTTGTCAAGACCATAAGCAATAGCGGCCGCTGTTGGTTCATTAATAATACGCAATACATTTAAGGCTGAGATGGTTCCAGCATCCTTTGTTGCCTGACGCTGCGAGTCGTTGAAATAAGCAGGTACAGTGATCACAGCGTTAGTGACGGTTTTACCAAGATATGCCTCAGCAGTTTCCTTCATTTTCACCAGGACCATCGAACTCACTTCCTCTGGGAAGAAAGTCTTCTTTTCTCCTTTATAATGGACCTCGATTTTTGGCTTATCACCATCGCTAATTACAGTGAATGGCCAATGTTTCATGTCAGCCTGAACTGTGGGATCGTCAAAGCGACGACCAATCAAACGCTTGGCATCAAAAATGGTGTTATTGGGATTCATCGCAACTTGATTCTTGGCAGCATCTCCGATAAGACGCTCCGTGTCAGTAAATGCAACATAACTAGGTGTGGTGCGATTTCCCTGGTCGTTAGCGATAATTTCAACTTTTCCATGTTGGAAAACTCCGACACATGAGTAAGTTGTTCCAAGATCAATACCAACTGCGGGTGCTTTGGTTGCCATTTTTGTTAATCTTTATTAAATTTAATTTAAAAAGACGAGAAGAAGAAATGAAGTACTTTATCCTACAACGATTCGCAACGTGAGTGACGGGACGCGCGCACAAATTCGTTATATATATAATCGCGTGAGAGTCGCAAGAGACCAAAAGACTTCTGGAACATTCTATCCCAATCTTGGGCGGGATACTTTTAAACGAATCAGAAAATAGCTTTCTTTCAATGCTAATCAATAATTGGTGGATTAGTTTTGATCTAAAAGAATTTTAACAATGATGAACAAACTGCTAATGTCAAATTCAAAACTAATAATCTATTTTATTTTTAAATAACAATTATATTTTAACATAAAATTGTGATATTTGTGTATAAATAATTAATGTTATTTTATAAAATAATTTTTATTTTTTGAATAATTTGTGAAATAAATGGAATTTAGTTGATATTTTGACAAAAAGATGCGCAAGCTGCGCAGATGTTGCGGAAGTGAAACATTAGCAATATTAGGAGGAAAATGGAGAAAATGCGTTACTAAAATAATTCTGGATTATTCTAATATACGGGAAATATATTATTTAAAAGATCGAGTAATTTTCAGATGAAATGCAATATTTCTGTTTTTATTTATGATTTCATGGAAGAATACGGTAAGAGGTTAGGTTAACCATTTAAGGTTATATTTTAATTATAACCATAAAAGGTAAAAATTATTGATTTTCGTGAAAAAAAGAGGGTTTTTTCATCCTATACATTGGTATATTTATATATATATATTTCAGTTGAAATTTGTGTTTTATTCATTAAATTAAAAATTTTACAAATAGTTCCACGTGGTGTAAGGGCACATTTTAATAGAAAATAAATAAATTTAATTGTAATAATTATAAATAATTTATATTATTTATATTTTTAAAAAATAAATAAACATTTTTCAGGAAAAAAAAAGTGCAATAATTTTTTTTTAAAAATAATTTTTTGTTTGAAATGAAATTTGTATAAATTATAGATAAAATGTTAAAAGTTATGTGTCTAATCAATG
>comp692_c0_seq1
TTTTTTTTTTTTAAGTTTTTCATATAAAACAATTTATTATGATTTTTATTTTAATAAAAAAATCAATGGTTGACTTATTTATAAATTATCTGAACCAGCAATTTTTTTTTCATTTATATAAACGTGGAATGAAGTTTATTAACTGGTTAGAAAATCAGTTCTTGTATCTTTTTCTTGTACATAAAAAAAAATTATACAGAGTTCTTTCTTTCTCACATTTCACGTGTATAGAAAAAATCGTACATACCCTCTCGCACTTATTTTCCATTTTTCAATATAAAAATGTACATAAATTTTACAAAAAGAACTCAATCATGCTTTTTTTAAACTCAATTTTACAGCCTACCTAAATGAACACTTATTTCAAATGTATTTTTCAATACAAATTCCAATAATCGTCCATCTTAAGATACATTACTTCTATTTATCAAAAAAAAACATTCTCGCATAAATTGTAAAATTTGACTCTCAACTATTTGCTTATAATAAATTTTAAAAAAATGATCACTTGGACGATATCTGAATTTTAGATATTCTAGAGAATCTTCTTCTAATAAAGAAAATTTTATCAACAATATTTTTCAATAAAAAAAAATTCCTTTTTTTTGGCAAATTTTTTTTACAACTCCTCCTTCGATTTCTTTTCCTCGCCCTTTCTATTGAAACCTTTAAGTTTTTCTGTTGAGTGTTTAGCGATATATTTCACGAAATCGTCCAATTGTCGTCCACCATCATATTTCATGGGTTTATCCTTTGAGTCCTTTGGCAACCAGAAAAGTGTTGGGAAACCACGTACCTCAAATAGTGGTGGCACATCGTTGGCTGTTGCGTCCATCTTAACAATTTCAACATCCTCATTGGCCATTTTGTCACCCAATTCGTCAAAAATTGGTGCCAATTGTTTACAATGTCCGCACCATGGTGCATAGAATTCAATTAAAATATCCTTATCATTATTCATTACAATATCGTCAAAGTTCTTAGAAACTGCAACCTTAACATTACCGCTATTATCCTCAGGAATTGCTTCCGATTTCATGTAAACTTCAAGTTTATCACCTTCCAAATCGGTCAAAAATTTCTCAAATGTCTCAACTGTGAATTCATCTTGCATAACGAATTTCTGATTTTTTTCATTTCGTGCAAGTGCAATTGGCTTCTTACCATCGGAGAATTCAACTCCAAATTCATTTAATTCATGTTGAAAATCATCTTTCGCTGAAATGGCAAAATTCAATTTTGGGAAATTCTTAGCCACTTTCAAAATTCGATTACGCCAATAATTTGAGCCCTTGGGATTCTTTTTGTAATCGACATTGTAGTAGGCAACCACCAATGGATTTTTGAAATCTGCATGATTGTCACGTGTTCTTACTGCAACCATTCCGTGAGCCTTGCTTGAAATGAATTCAATAATGTCAGCAATTGAATCTTGTCCCTCGTATGTAACACTATCGTCTTCGAATTTATTGTGAAGAACTTTTGGTCGATATAAAACAATGTTGTCTTTCATTTTCTTTTCCTTAAGAACTGATTTCTCTGATGTGTGAGCAAATTGGAATTTTTCACGAAGTTTTTTGGCAACAGTTTGAAATGTCGTGGCCAAGGAAGAATCTTCTTTTTCAAAGAAACCAACAATTCCAACATCGTTCGAGTCCAAGAATGCTTCTAATGCTTTTACATCAGATAATTTTTTCGAAGCTGGACCAACTTGTCCCTTCATATATTTTGCGATTCCTGCTGCTTCTCTTGGACCATTGTAATCGTTTACCATATCACTACCAGCGAATATTTTCAATGTTGGATAACCGCTGACGGAAAATTTGTTACAACTTTCTTTTCCGCCCTCAGTACAATCAACTTTGATTAGAGAAATTGGAGGATCATTGCCTTTTAATAATTCCGCTGCTTTTGCGAATTCGGGTTTCAATCTTTTGCAATGTCCGCACCATGGTGCGTAAAACATGACAAGTGAATTTTCATGGTTAGCTAGAGTGGAGAAATCACTGTCAGTTAATTCGATAACATCGTCTTCGGAGCCACGAACTCCAAGAAAGAGAAACACAAGCAATAGATAATTGATCAACATTGTAACAAGTTCGAAATCTAACTGAATTGAAAAATTGTTTTACGAAAAACTTTTCTGTATTGAAAAAAATAATACTGCCCCCGCTGCACCAGGCAGGAAAAAGCCGAAGACGTGGCCTTTTTCTTAAACTAAGCAAACTGGTTTAGTGCTGTCGTTCAGTGATTGGCTAAAAGATCCTCTAAAGGACTTTCTTGTAGATCATGGTGGATTGGAACCTATCGCGTGCTAACAGAACATAGGAAGTATATGTGGCTAAATCAGGGACGCAGTAAAATCTTCTTGGATCCCTGAAATTCTCTATCTTTTAAAATGGACGATTGACTGATGGATTATCCATTAATGCGGAATTATTTTGTTACTGTCAAATGTTTTTCTCTTCAAATAAACTTTGGAACATGAGTGAATAATATATTTCAGAATGAAAAGAAAATCTCTTCAAGAATATTATTTTTTTTTTATGATGTATACTAAATTAAATCACTTTTGAAAATTTATATACTGGATTATGTAATTTACAGTATAATTTGCATGAGTGATTTAATTGTGAACATCAAAAAACTATATATACAAGAGTATGCGTATATAGTTGATTATATCTCCCTCTAGGTTGACAACGTAAGCCATCCTTAAAAGAGGAAAATGTCCCTCTGTCGTCGAATTTCACGCAACACTGGTC
>comp142_c1_seq1
CAAAAAGTAAGAGAGAAATATAAATATTTTTCTATTCTGTTCTACAGTTTTTACTGCAATAACAATGAAAGCCACTTATATTTCTCTCTTACTTTTTGTAAGTTTCGCCAACTTATGCTTTTCTTCCCCTGTACCAGATGAGCTACCAAATGGAAACGGTCAAGGGATGGAAAATTTGCTACCTTTGAGACCCCTACCTCCACCACCTCCACCACCTCATGAGAGTCTCCTCAATAAAGTTGAAAAATTTATTTCAACTGATGCTCATGATGTAGGAAAAGATGTAGGTGAAGGTGTGTCAAAAATTAAAAATTTTCTAGAAAGGAAAAAGATTGAATTAAAAGATGCTTTCTGTAGGTTAAGAGAAGCCGTTTCAGATATTGATGGTGACATAGGTTATTTGCTCCATTCAATAATACAAAAAATTGAAAACCTTATACCAGCAGATATTGCACAGAAACTCTCAACATTAAAACAGGATGCAATAAGAGAAGAGTTAAAGACCTTCCGTGATCTTCTCAATGAATTCGAAAGAATAATTTGAAGTGAAGCTAAAGAAGTAGGAAATAATATTGGTCAAGATAATTACCAGTGTCCTGTTGGGCAGTGAATAAGACTCTATTAACAATATAACAGAAAATTTTATTTAAACAAACTTAATAATTTGCTAATAAATAAAATATAATAATGTACATTATTTGATGTATTCAATAAATATCTGTTATTGAAAAAAAAAAAAAAAAAAAATTGCGCCATCGAGATTCACTCTGTGAAATTAAATATTCTCACTTAACTGTAGTAAATGACCCCTTCGACCACT
>comp6415_c0_seq1
AATAATAATAATAATAATAATGCAGAGAGTAGATGGTTTTTCATTCAGTAATGAAACTTTCGTTTATTCTGCAACTGACGTTGTCCGATGTATGCGTCCATATCATCAGCAATCTTCATCTGCATCATTCATGATGTGAATTTTATACTTATTTTCTAACACCTTTATCTTCACAGCATCCGGATGACAAATAAAAACGACAAAATTGAAGACATAAAGGTGAAAACAATATTTGAAGAGAAAGAAGATGGTACATCATTAGGTACTGATATAAACTTCAATTTATCCATAAGAGTTTTTGGTATATCGAGATAAACTTTATTAACTCCTATATCCAAAATCAGTTGCGAGAGTTTTTCTTCATTGACGAAATCACCATCTTTGGACCAAATCGTCAATTTTAGATCAGTATTATTTTTCATAAATGTTTTTATTACTTCGATATCATTTACTGCTAAAGCTGCTCTCACTGAGATAATCACATTTGTCATATTATTTGTTTTAGTTTTTTTTATTTGTTCCAACATTTCCTTAAACATTTGTGGTGTATATTTTATATCACCATAGGTTTTGTCTATGTTTCCTTCTATAGTGGTCCATCCAAGAGATATGACAAAATTAGAAGCACCATTTAGTTTTTCAATTAATTTTGTAGGATCTACGACTTCGGGTAGCACATCAGCTGGCTTAAATGGTCCTTTAAATACATCTGCATGGATCCAAACTTGCCCAACCAATTTAGTATCATAGGCCTTGACAATTACGATACTTTTATTAAAAATATCATTAGTTTTGAAGTACAGTTTCGCACCCTTTTGCTTTTCTTCAACTTTTTTGAGGAAATCATCAAGTTTTAAATCGCCCTTATCTGTAGTGTTTTCAATAGATGGAACATTACCATCTGCTTTTATGTAAACGTTAGCTTTCAGCATCATGACTTTACTATCATTCGCTGCAGCAATTAATTCTGTATTATTTTTTATAAGTTTCCACGTAACCAATGTACTGTTATTTATGACTGATGGAAAAAGTTCTTCAATTGTCTTAGATTTGGCAAATTCAATCACTGCTAAACTAGTGAATATCAGTAATATGATTCGCGCCATGATTTTGAATTTTGGGTTTAACAATATATGTATATATAGATTTATATGTATATATTGCGGAAAAAGGAACGCGTTTAACTCGAGAGTAGAGAGTCGACTGAGGATTGAGGAACTGATACTG
>comp1132_c0_seq1
TGATTATCAAGAAAAAAAATTTATTGCTTATGATTATGTAAATTTATAACAATGATTATTTATTTATAAACCTATCGGCAGTGCATATTCGTACAAATTACTGAGAAAATACAAAAAATTTAAAAACTTAATATCTAAACGACTGCCATATTATTATTTAAATCAAAGATCAAATTACGCAATTACAAATGTGCCGAAACGAAAATCGAAACACCAAAAAAATCTATATAATTAAGAAACTGATTTGCGCTCCCTACACAATTAAGAACACAAATAATAATAATAATAATTTTTTTTTTAATATTCCCCTTTCAAAATTTTAATATGGACTTATCTGTATATTTGAATTAATTATTTGGTCTAATCGTAATTTTATCTTATTTATATATATTGTAATCTAATTCCATATGAACTTTATCTTTATTTTCCCTATTGTTATAATATTAAAATTTTCTTTTTATAAATAATTTATTGTTTTTATTAATATATAATTGACAAAATTGCATGAAACTTTTAAAACGAAAAGTTTATTTTTCTCAAAGTCGTATAATTTTTTGATTTTAAACAACGAATTAAAAAACTGATAAATTATTGTAAGATTTTTGTTTTATTCATATATGCGATAATAGATTAAAAGTATCTGGTGATCATTTTTAAGAAACAAAGAAAATAATGTTATTTATGTAATTTGAATTTTAATAAGTTTGATTTAATTCTCTGTAAAAAAAAAATTCTATCAAGTAATCACTGAGATATTTTCAAAATCTTTTAATTTTAACTTTTTACAGTTGGATGTTGTGCCATAATTCGCTCTGCTTCTCGCCAACCTGTTTCAATAGCGCCATGAACTGAACTATAGTGATGGGGACTCGTGGCCTCACCGGCGAATAAAACGACTGGTTTTCCTTCTCCAACTGGTTCTGATAATTTTGTTGGATTCACAACATCAGGATCGCTCATCACTTTTCTGTAGCTATAAGTTCCTTTGAAATGTTTATTTCCAGACCACATGGATCTCATCATTTCAGTGGGTTCAGTCATATTGTGTGTTTTTCCGAAAAATCTTTGCAAAACTTCAACAACATGATTTTTGACTTGTTCATCAGTGAGTTTTTCCATATCGCGAGAATGTTTTCCCGATACCCAAGCTTCGAGTAAATTTGGTTGATGTTCAACTGCATAAACTCCAACTAATCCCTGAAGCCAATTCTTTTCACTATCCTTCTCGACTTCTTCTAAATCTTTGTCCAGCCAAAGAAGACCGACTCCTTTTTGCATTTCATCATGCCACCATGGTGCATCATAAGAGAGATAAATCTTTGCTACATTTCCGAAACCCATGCCCTCAATAGTTTTTTGTTTATCTTCTGGTAAAACGGGTTTGAAGAGGGATTTATGTACGTCTTTTAAAACACCCACGGAACATGTGACGATGACATGATCTGCAGTGTGTGTGTCTCCATTTGTAGTTTTTACTGTAACTTTTCCATTAGGATCCGAATAATCAATTGAGGAGACTTCAGCATTTAACACTGTGTTACTCATAACTGGTAATTCTTCCTCTGGTTTTGGGACACGTTTCATTAATATATCGAGAAGAGTTTTGTATCCATTGGTTTTCCAATTAATAAAGAATGATCCAGGACAATTGTGAAAATCTTTAACAGTTGCTGTTGAAACATCATCCCATGAATTCGCAGAATACATAGCCATCATTGTCATATCATGTAGATTTGCAAATCCTTTTTTATTCTCCTTCCACACTGGATGATCTTCAACATATTTGTCAATTTCTTTATTGAAAAATTCTCCTAAAGGTGAATTTTTATTGTTCTCAGCATATGCCACCATTTTTTCTTCCATTTTTTCAGAAAATTCATTAACATCATCGACATCTTTTTGATTTACTGCATTGCCCGCAGAATCTATAACTCTTTCATGCATTTTGTCTACTCCTTCGTCTCCCTTTTCCACTACTCCATGTGGTGAGGCCAATTCATAAGCAACATTCCCTTCTACCCCATGAATCCATTGTGCGCCCAATTCAACTAATTTATCACCCATTTTTGCAGTGTGAATTCGACCTCCAATTCTGTCTTCAGCTTCGAGAATTTTCACATTTTTAAAGCCATTTTCCATAAGTTTCGATGCAGCGGCAATTCCTGATACACCAGCTCCAACAACAATTACGCTTGGTTGATCGTCATCGGCGTTTGCTGTTAAAATAATTGACAATAAAAAGAGTAAAAAAATACTAAGAAATTTCTTTTTGAACAGCATTTCTACTTTTTTAAAAAATCTTTTGAAAATGATCTTTCTCGGACGACGATTTCAATTATATTAACCGATTATTCTTAACTGATCTATTATTATAAAAGGTCGCATTCGATAATCTACTTCTTTTTTTTTTTTAATTCCAAATGAGAATTTATTGTGCACGACAAAAACAATTACGTACTCAACTCAATGCTTTTAAGCATAATAACACTTAATTACATTGAACTGAGTGAGTAATTGTTTATAAAGTTTTC
>comp5779_c0_seq1
TTTTTTTTTTTTTTTTTTCTTGAAACATTTATTTTATTACAATAAACAAATGTACATTGAACTTTGTCTCTGTTTTGTATTAACAATTATAAGACAATAATAAAGTAAAGAATAAAAATTATTTCATTAATTTTTTTTTAAATATTTCGTTAAAAATATGAAATAATTCATATCTATTCTTCAGACACGCCACCTGAAGCACTCTGCACATAATCATCTTCATCTTCTTCTCTTATAATTTCGTGTGAGTTTTTTATATCAATAATAGAAGAATATTTTACAATGGAATTCCAATATGTGCCTGGAACTTTTAACAATGCTTGAAAAATACTTCTTGAAGACTTCATGTAATCTTTTGAATGTTGAACTATTGTAGTTACATTCGGATGAATCAAAATTGGTCCAAATATAATGGCAAGCCTTTGTAGTGCAATTTTTTTCCATTTTTTAATTATCTGTTTATCTGCAACTCGTTGTAAATGAACAATCAGTACAGCTAGAGTATTTCGATTTATATTCGAAAGCTTGGTCAGCATTTTGTCTAAATTTATGTTTGGAGATGGATTATGTAAAGCACGTTGAAAATTATCAATCATATAAAAAGGAATTATAGACTCTTTCAAATAATATAGAAAAAATTGAAGAGTTGCAGCAATTACTCCAGGCTCATGTTTTCTTAAAGAGAAATTATCTTTTTTTTTAGAAAAACACAACTTTTCTAATAAATTTTCTATTTTCTCACTATCTTCCGATCGTAAATATATGTTTTTAATCTTCATTCCTCTATTTTCAACTTCTTGTATGCATTTTAAAATTATTGCAGGAACATAAGGTGATTCAGTAGGTGCGAAATTCTCGATTGGGCCGATTGGTTTCTTCGAATTATCAGAAAAAAATGGTAATAGTTTTAGATGTTTTTTAAAATTGAACCAACCTGGCGCACCGTTTACTATGACGATGACAAAGAAAAACGGGAGTTGAAATTTTTTTAATAGAACCATTTTTTAAAAAAAAATTAAAGAATAAAAAATCAGAATGTTATATGCAATTGACTGGGTTTTTATTTAGTACTGATGTGATTTCAATAAATATTTGAAATGAAAATTATATTTAATTTTGCAGTCGGCTAAAGTGGAAACTATTTAAAGGCTAGAGCTTATCATAAAAAGAATATAAACAATTTTTTCTTTTTATTGGTTTTTCC
>comp194_c0_seq1
CATTTAATGCGACGTAGAAAAAAATAATTTTTTTATTCTTTTTTTCTACGTCGCATTAAATGAAAATGTTGGCATCAATATTATATTTATTTTTATACATTTGTCCTTCTGTTATTCCTGTGCATTCTTTTTTTTTCAAGCAAGAGAAAAAACTAACTTTTCATAATTTTTCATTGATTTTTTATGACTGATTTTTTTCCATAAATACTGTTGACGAATAAACGAACGTAAAGCCAAAAAAAAATTAATTAATTGATAATAAATAAAAATCGATGACGTTTGTGTCAGGATCTACCTGTTAAAAACAGAACATCGATACTGTAAAATTTTCGAGCTGGTTCTTGCCCAAGCTCATTTGAAAAAGACAATTTACATAGTTACAATGATTTGTTTTTTTTTTCGTTTACCTACTTATTAACAATAACAATTCGTTACTAGTTTACTCCTTGTTGAAACAATGCGTATTATTTTTTTTTTTGAGTTTAAATTCGGGAGTTGTGAATCCGAGGAAGAATTAAACGTTGAGATGATAATTTTCCTAATTTTTTTCCCCTCGTTTTCACTAAAGCACCGCTTCTGAGATTTAATTTTAAGAGAATCAATTTAAAAATTTACTTAGAGGCTTGTTCTAGATAAGCGATGAGATCAGCCCTTTCTTGTGGTTTCTTAATTCCAGCGAACACCATTTTTGTGCCGGGAATATATTTCTTTGGATTCTCGAGATATTCGAAAAGCGTATCCTTATTCCAAGTGATGCCTTTTGCTTTGTTTGCATCAGTGTAGGCAAATCCGGCCGCTTGTCCAGTTTTTCTACCAACCATTCCGTGTAAATTTGGGCCTACTTTGTGTTTGCCACCAGCTTCGATGGTATGACACTGGGAACATTTTTGTACGAAGATCTTCTTTCCCTTGTCTGCATCTCCTGCGGGAACTCCCATTGTGATAAGTGAGATTTGTGTGACTAAACTGTAGAAATACTTCTGATGATTGTGGACTGACTATTGTCCGACCGTGAATAAGCGATCGATGATGCGACGGAGCAACGAGAACCCGTGCTTTTGCGTTGATCTCGATGTCAAGGACTTCTGACGCAATCATCAATCGTTTAATTTCACAGGGAATTTCATGACACTGATAATTTTCCCGCGATTCTTCTTTTTCTTTTTCTTCAAATTTTTTCTCACTTTATTGACATTTGTTTCTTGTTGTTGTTTAAAAAAAT
>comp1789_c0_seq4
TGCCTGATCCAATGATAAAGTTGTCGCTTATTTTTGTGGCGTATTTTGTGGCAAGACTTACTCCAGGAATTAAGGTGAGAACATCTGAAGGACAGCTTATTGCGGCTTCAGTTTTTCTATCCGCTTTTACGCTTTCAATACAATTGTAAAATGGTACAAGTATTTTTAGAAAATTAAAAACCTTCTGTTTTGTAGTTTCATTTTTATAGTCGACCATTAGCTTATTTACAAATTGTCTTGTCTTTATTTCGGCAATCCTTTCAATAAATGCTTCGCTATCTTCATGAGCGAATTTCAAATAATTGGCAATTATATTTATTTCCATTTCTGTATATGGATCATTAGCAATTACATTACCAAACTCTTGTTTGTTATCACTTCTTACGAGTAATGACAAAACATTATCGTTATCTATAATGGCATAAAAATCTGTTTTTCCTTCTTCTTTAATTGCAAACAGTAGGTATACTTTGGGGTTTATCTTTCTTGCCATAGGTGGCATGTTCGCCATGTACATTGGATAATCTTTCGCTTTTGCATCACTAACAATAGATTTTGAGTCTAATTTTTCTATTACTTTACTGTCATTTAAAACTTTTCTTATTGCAATCTTTTCAATTTCATATTTTGTCTTTCTTACATTTTCAAACTGTTTCTCATAAACAACTTGCAATTCGGGTAGATTTTTTACGGAACAACCAGAAGGAACACTTATTTTTATAAAGAAATGATAATATGACATATAGTTTGTCACATATTCATTTTCATGTTCTTTAAAACCAGAATAGTTACAATGTTTCTCTAGTATAGTTGTTGCCAATAATCTTCGATTTTTTAATTCTTTCATTTCCTTTTCGAGTTTGTAATAAAGGTTGTTTTCAAAATAATGATTTTCAATTTTATTCATTTCTAAATTAATATTTGAAAATAAATTTTCATAAACTTCATTCCAAAATTCTGCATTAAAAAAAGTTTGATATTTCTCCCTGAATGTTTCTTTTTCCTTAGAGGCGTAAAAAAATAGTGCCGGTGTTGA
>comp1789_c0_seq20
TGCCTTCAATGGTTCTTAGTTCTGCAGTATTTCCAAATGATGATATGCATGTGGGTCCAAAGAAATTTTCACCGTTCGGATAATAGTATTGAACGAGTTTATAATTATTCTCGTCTCTAAGAACCTTTGGTATCAGACCATTAAATGTTGACAGTTTCATATTCGTATTAAGCTTTTCTAACACAGTTGTTAATAACAATTTTAGATTTGTATTGATCTTTGGAATGTTTTGAATCATAGTGTTATATATCTTGTGTAATTCTTGGTAGCCAAACTTGCCTAACTTGTTGATTAATTCAATTCCAGGATCTATAACTCGTAGGAAGGTAATAGATAAATCTTTTAACAGGTGCTTGGTAAGAATTTCCTGCGAAACGGATCTCGCCAACATTTTTGAAACTTGATATAATGAAGTTAATCTACTAGCACTTGCTGTACTTGCAAAAGTACTTCTAATTAAATATTTTTTGCCTGATCCAATGATAAAGTTGTCGCTTATTTTTGTGGCGTATTTTGTGGCAAGACTTACTCCAGGAAT
>comp471_c0_seq1
TGTATATACTTTTATCTACAAGGACGTGGAATTCCTGACTTGCTGTGGATTATAGGGGTGTCATTGAGAGGTTATCGAAGAGTTTGCTTGAAACTTATAAGTTTCATTGTATTTTAATTTATTGACTAATATTAAAAATGTTACCCCGTTTTATAAAACCAACGATCTCTGTTGCTCAGAAAGGAGCACAACAATTATCAACCAGCGCCAGGCATAATGCAAAGGTTGCTGTTATGGGTGCAAGTGGTGGCATTGGCCAGCCATTGTCACTTTTATTAAAAGAATCATCCCTTGTGACTGAATTATCTCTCTACGACATTGTCAATACACCTGGAGTTGCTGCTGATTTATCGCACATCAACACTGCTGCTAAAGTCAAGGCCTACAATGGTCCAGATCAGCTGCGAGATTCTCTCAAAGGAGCACAAGTCGTCATCATACCAGCTGGAGTTCCACGCAAACCTGGAATGACTCGAGATGATCTTTTTAACACCAATGCATCAATAGTCCGCGATCTTGCCCAAGCGGTAGCTGAAGTAGCACCCAAAGCATTCGTAGCAATTATTTCAAATCCTGTAAATAGCACTGTACCAATTGCAAGCGAAGTTATGCAAAAAGCTGGAGTCTATGATCCAAATAGGATATTTGGCGTGACAACTCTTGATATTGTTAGAGCAAACACCTTCATCGGAGAGGCTAAGGGTCACGATCCACAAAAGGTGAATGTACCAGTGATTGGTGGTCACAGTGGAATTACAATCATTCCTCTAATTTCGCAATGCAAACCATCAGTTTCTTTCCCTCAAGATCAATTGAAAGCTCTCACGGAAAGAATTCAAGAAGCTGGAACGGAAGTTGTTAAAGCAAAAGCTGGAACTGGTTCCGCGACATTATCAATGGCATACGCTGGTGCTCGATTTGGATTTTCTCTTATCAGAGCAATCAATGGCGAGCAAAATGTTGTTGAATGCTCATACGTTAGATCAAATGTCACAGATGCCAAATATTTTTCAACACCAATTCTTTTAGGCAAAAATGGCGTAGAAAAGAATTATGGATTAGGAAAATTGAGCTCTTTTGAAGAACAACTCTTAAAGAATGCTATTCCAGAGTTAAAGAAAAATATTCAAAAGGGAGAAGACTTCATTAATAAAAAGTAAACATGTAGACGAATTTTAACGAAGAAGTACACTGAAATTGTAAAAAAAAAAAATAATACCAATAATATATTCCCGATAACCCTCAGTTGACTGACAACAATAATTCGCAGCATTTAATGTCAATACTGCACCTCAATCATGTATATGTAATTTCTTGTAAAATACGATTAAAGTTTCCTTCTGGATTATACGTTA
>comp14167_c0_seq1
ATATACGCAATGGTTGGTTTAAAAATTAGTCGCTCTGTATCAAGAGAAACATTAAATATTTCGTATCACGATTATATTTTAATTTCCCGTGAGTTAGATTTACAGGAAAATTACACAAATGAAATATATGAAATGATTTTAACATTTTACTCAACATCGGCACTATTTTTCTATGCCTATAATGAAAAGGAAATATTTAGAGAAAATGAAAATTTTCAAACTAATGAATTTTGGATGAAAGCTTATGAAACATTATTTTTACACATTAATTCTAAAATGCATAAATTAACCGAAGAAATATTTAACAATAATCTTCATTACAAACTTGAAAAAGAAATATCTGAACTAAAAACTCGGACATTCATTGCAACAAAAATACTTTGGAAATATTGTAAGTATTCTAATTATGAAGATGTTCCTAATTTTTTCGTGGCACTGTATAAAACGTTCAATTGGATTACAAAACCAATAGTTTTTTTTAAATGTAAAAGAAACGATCTTCCCATTTTGGAAAATGTCTATGAAGCACAATTTAAAAATGTAAAAAAAATATACAATCAAATTGAAGTGAATTTAATTAGTAATTTCTTAGTAGACAATAATTTAGTTGAAAAAATAAATTCAAATGTAACTATTATATCTGCATCGGTTCTTTACAAACCTTATAGATGTTACAATTGTCCGAATATAAAACAAAAGTTAAACAATGATATATATGTTCTTTTTCAAGTAGAAGAGAATAATAAAAAAGAATATTATGCGATTAAACATGAAAAAACTGGAATGACTCTACTTGTAAATAGTGGAAATAAACAAAATTTTTCTAAAGCTATTACTAATTTAACATCGTTTCCAATAGATAATGGTGAATATTCCACGATTCTGAAAAAGGCTAATGAAGACTACAAAGTTTTTATTAAAAGGCTTGCCGACATAAAGACAACAGAGTTTGTTACAAGTATCATAGAGAACTATAGAAATGAAACTGCAGGCGAGCATATAATTCATTTTGCAAAATCACTTATACCATTTTACAGTTGTATTGAAAGTATAAAAGCAAACGATGAGAGAGGAGCTACGATCAGTTGTATGTTGGATGTCTTAAGTCTGATACCAATTGCAGGTGTAACGGCAAAATACGGAGAAAAATTAACCGAGACCTTAGTATCATCACTAAGCAAAAAATATTTAATTATTCCTTCGTTTGCAAAAACTGGAGTGAAAACCCTAATGCAAATTTCAAAAATAGCTGCCAGAACTGTAGCAGAAGAAATTCTAAACAAAGGCTTTTTAAGAGACCTATCAGTTGCAACTCTACGAACCATAGATCCTGGATTTGAACTCACCTTCCAGCTTAGCAGATTTGGTATCCAAACTATTTCCAATTCATATCGTTTTGCTTCTAAAATCTTTCTAAATCCTTCTATAATTAAAAGTTTCCAATCACTAGAATCCATTGTAAAAAGTCTGGAAAATATAAAACTCCCAACCTATAAAGGACTCTTACCAAAAATTCTACACGAGGAAAATAATTATCAAGTCGTTAGATTCTATTACCCCGGTGGTGTGAACACATTTGGACCTACATGTCTATCATCATTTGGAACAACCGCAGAATTAAGAACAATTGAAGGCAATCCATTTCAAGTACCCGTTGTCCCAATAATAGATGACGTCAACATAATTTCTCATCAACAAATTAGTCCCGAGGGTGGCAAAATTTCCCATCAACAATTTATTCACGAAGGTGGCAAAATTTCTTATCGACAATTTAGTCCCGAGAGTGGTAAAATTTCTGCTGTTAAACTCGAAATGACACGAAACGACCTTCTTCGAAAAATTATGTCCTACCTTAATACAGATATGAAAATAACACGTAATTATCAAGTTTATCACAATACAATTGAATGGAATAAGACGCCGGCAGAGAAGGAGGAACCTAATCCAAATGAAAATTTGAATGCAGAAGAACAAAATTTGGCATTAGGAGTTAATTCCGATACTTCTACTTTAGGAGAAAGTATAACAAATAACAATATTCCTGGAACTTTGAAAGAATCTAAACTTACAGTTAAAGGAGGTTTACCAAGTGATGATATTCCTGGTACGTCAAAGGGATCTGTTCAACTTAGTGCAAAACCAACTAATAATATTCCTAGAGCTTCTGAAGAATCATCATCTCATTTGGTCAGTAGTAGCAGCAGCAGTAAAATTTTTACAGAATCTAATAACTTATTTGCAATGATATTAAAAAAAATCCAACAGCAAGGAGTTTTTTTAAAACTAGAAGATAAATTAGCCTTGTCATCATGTCGAAGAATTCTCGAAATGATAGCTAGTTTCCAATACAATTCAATTAAATTACCAACGGATTTATGGTTTACCAAAACAATAAGTAGACTGTCTCATGTTAAGGATTTAGAGAATTTAAAAGGAAAAACATTTTATTTTAATGATCTCACATTTTTAACAGACATTCCACCGATTGTAAATCTAAACATCGTTCCTAAGAAATCGTCAACAATTGCATTAAAAACAGAAATTCGGTATCATATAAAAATTAATTCT
>comp233_c0_seq1
AATCAGTATAACACTAAAAAGTATTGCTTATTGCAAATAGTTGCAGAATTGTGGGTGCCCTTGCAATAGTAATATAGAAGCGAGATTTACATATTTATTTTAAAATTATATATATTTTAATCCCAAAGGTTTAAATATTGTGATTTTGAAATTTTCAACTTTCGTATGAAAATGATTTCTGTAACAAAATTTTTGCTTCCATTTGTCTTTACCTTCATCATTTTAAAAATAACTAACTGTTATGGATCAGATAAGTTCAAAATAACTGACGGTTATGAATCATATAAGTTCGGTACACTCAAGGATGACACCTATGGCATGACTACTATAATGGTACCTTATTTTGTGAGAAACTGCATAAAAGAAGTGGAAAAACGTGGAATGAAAGAAGAAGGATTGTATATGACAAACGGCAATTTAAAGATGATTAAAAGTTTGCTAAAATTACGTTTAAAGAATAAAGTAGATTTATCGGATTTTGATATTCATGATATTATCGGAGCACTTAAAACATATCTTCGAACACTGTATGGACGAATAATTGATATAAAAAATGGAGAGTATTTAATATTCTATAATGAAATATCAGTTAATAAGGAATCGGATATGAAAAATGTAATTTCCCATCAGTTACAACAACCAAATCGCGATACTCTCGCTTTTTTGATTTTACATTTGCAAAAGGTAATTGAAACACCAGAAAATAAACTGAAAAGCTCACATCTGGCTTCAATTTTTGGTCAAACTTTATTCAGTAATATTGGCTTAAATAATAAGAGAATTTCAATAATGTCTCCTAAGAGAATTAAGGTCGTTGAAGAATTGTTAAAATTTCCATCCAGTTTCTGGACACAGTTATTGGGTAAAAATTCTCCTCAAGCTTCTCCAATAAAAAGTGATTCAGAAGATTCAGAAGAAAGAAAAGATTCGTATAATTCAGATGAATCTTCTGCATTCGAATGAAGAAAGAATGCGAAGCTTAATAAAGCAACATTTATAAATAAATGTATAAATAAGATTTTGTTCTTATTAATAAAAAAATTATAATTACATTAAAGTTTTTATGTGAAAAAAAAAAAAAAAAAAAAATG
>comp193_c0_seq1
GCTTTGTTTACATAACCAAAATGTTTATTCTAATTTAAAATGCTTTTAATAAACAAGTGACTGTTTAATAATAATACATTGTTTATATAAATAATACTTTCTTTTATTAAACATTATAATTCTAAAAGAAATTTAAGTATTACATTGTGTTACGGAAAATTACGTTAGATTTCTAACGAAATTTACCCATAAAATAGAATGAGACAATAATTTTCAATAGTTGGTCGGTCTTGTCAAGAGAGAGTTTTGTAAAAACCGGTGAACGCCGGCTCTAGTCATTCTTTTTGATTCATTCGTAATTTAGATCTCGTGGCTAGAAGTTGTAATCTTCTGCAGATTATTTTATAATTTCATTGGGAATTACAGATAAAATCATTCACAATGCCAGTTCCCGCAATTCAAAAGCCAGCCCCATGTTTCAAAGGAATGGCAGTTGTTGATGGGCAATTCAAGGAGATTTCTCTTTCCCAATACAAGGGCAAATACGTCATTCTATTTTTCTACCCTCTTGATTTCACCTTTGTCTGTCCAACGGAAATCATCGCATTCTCCGATCGTGCCCAAGAATTTCGCGATATCGGATGTGAATTGATTGCAGCTTCAACTGACTCGCATTTCTCTCATCTCGCGTGGGTCAATACAGCCCGTAAAGAAGGAGGTCTTGGTGTAATGAACATTCCCCTTCTCGCTGACAAGAGTTGTAAAATTGCTCGCGACTATGGAGTTCTTGATGAAGAGAGTGGAATCCCTTTTCGGGGACTTTTCATTATCGATGATAAGCAGAATTTAAGACAAATTACAATCAATGATCTTCCAGTCGGAAGATCTGTCGATGAAACCTTGCGTCTAGTTCAAGCATTCCAATTCACTGATAAACATGGAGAAGTATGTCCAGCTAATTGGAAACCAGGAAAGAAATCCATGAAACCTGACGTTAAAGGATCAAAAGAATACTTTGAAAGTGCTTAAAATGCCTTTAAATTTAGTGATCATATCTTATACAAATATACAGGTTAGCCACAAGTAAGGAAAAGTTAAGGAAAAAAAATTAACAGATACAAATTTGTTATTTTGCAGGGTAATTGGTCTTTCCACCTATTTTCAAGAAAAAAAGTATTGTGATCCCTGCTCTAGTAAAAACAGTAAAATACAGTAGGAAAACACATTTTTATAACTTCAAATTATTAGATTTGTATTAAAATTTATTAGTTTTAATACAAATTTTTAATGTTAGGTAAATTTAAATTTTTATTCTTGTGGCAAGCCTAATATATCATAACGTTTGTTAGTACAAATAGATAAGTTCAAAAGAACTTTTAAGTTTTTAGCAAAAAGAAAAAATAAGAAATCGCCTATTTGTGTACTGCAATATTTTTCAATATTGATATTTTCATTTTTTCTCCGTCTCTTAATAAACATTGGTCTTTTGTAATAAATATTAAAAAAAAAAAAAAAAAATGAAAGTTGTTGCTATACTGTGT
>comp138_c0_seq1
AAAAATATCAGCAAGTCCGATAAGGAAGTCAAACTAAAGAAGTCTAAAAAGAAGAATAAGGCAGAAGGTGTATATATATCCAACTAACAACTAGCAAATTATATCAGTCTCAAACTGTTAAATAAATTGAAGTCTTCAATATAGTAGTATCTATATTGCTGCATCAAAATGATGTTCACACATTTACTGTCGTTTTATCTAATAGATACTTGTAGTATTTATGCAGTAATGGCTTATGGTAACGTAAATTACTTTAGAGAAGAATTGGTACAACGACTCGACTTTTATCAAGCCTTGGAAAAATTCAATAACGACTTATACAAGAATGCACCGTCAAAAGGATCCATACAAAATGTTTTATTATCTCCTTTGAGTATAAATATACTCCTAGCTATACTTGCCGTTGGAACTGGAGGAAGAACTAGATCTCAAATAATCACAGCTCTCAATCAGCCAGTCCAGTCGGGCGCACAAATTTTAAATAATTATAAGTTGATTATGGAAAATTGGATGAATGTCACAGGTGCAGAATTAGAAATTTTTAACGCAGTATTCTTCAGTGATTGTCTAAAACTTAAGAGAGAATTTTATCACGAATTATTATTTTACTTTAAAGCACATGCATTTTTAGCGAATTTTGGAACCCCAACAGCAACAGCAAATAGGATTAATATCTGGATTTCGACAAAAACAAATAACAAAATCAATAATGTATTATCACCAAATGATATAGATGTAACATTTACTAAAATGGTCCTCACTAATGTCATTCACTTTAAAGGTGAATGGAAGTATAAGTTCTCCGATGTTACTAATTTGTTCTTTTATGACTATCATGGTCAAACTAAAATCGTACCTACTATGACTCAAACAGCTCAATATAGAGTGGCACATGTTCCTGAAATAAAAGCTAATATCATAGAATTGCCATATAAGGGTGATGAACTTAGTATGCTTATCGTACTTCCTGATGAAATGTATGGTCTGGACGATGTTGAAAGTAGTTTAGAGGGAGTAAACCTTAGAAACCTCAGAAATTCTCTATCGCTTATTACAGTTAAATTGAATTTACCTAAATTTCGGGTTGAAGCTACCACTAACTTGAATGATGCTTTATATAAGATGGGTATAAATGATTTGTTTACGGATTTCGCAAACTTCACTCGCATTACAGATGACATAATTCGTGGGTGTAAAATTATCCATAAAACTTTTATTGAAGTCAACGAGAATGGTGCTGAAGCTGCTGCAGCTTCAGCTGCATCTGTCCATGCCTTACTAAGGGGATCCATTCCTCTTGTATTTAATGCTAATCATCCGTTTCATTATAAAATTATTAAATCAATTGATGAAAATAATAATGTTGTATTGTTTGCTGGTAACGTCAAACATATACAGTAATTTATAACATACAAATTATGGAGTTACATGAGTTTGCAAGGCCAAAATACACACATTGGAAGAAAATTCTAAATTTAAGAATATCTTGTAAGCGCCTATTTAAAAATATTTTTTCATGCATTTAATTTTTAAAGTTAGAAAAAAATACATATTGTTTAATAATTATCTGGAAATTTTTATAATGTAACCAGTTATAAAAGAAAATAAATTAAAATTTAAATGTAAAAAAAAAAAAAAAAAAAAA
>comp18429_c0_seq1
CTTTTATCATTCCAGGAATATCAATTTTTCCACTTGTTTTAACATTAACAGCACTTGAGCCAATTACACCCAATGACATTGGTACACCCAATCCAGTTGGATAAACAAGTTCAGCATCAAAAAATAATAAATAATTTTCCAAATTATAATTAAAATCTTTAACTTTATCAATACCTTGATCAAGTGCATCAAATATTTTATTAACAATATATTCTGGTGTATATTTTTGACTTGTTGTACCCTCATAGCTAATATATGCTAATTCAACACCAAACATTTTTATCGATAAATCCAAATCTAATTCATTATCAATTTCATTATTATGTAATTTTACATTATCGGCAAATTTATCAAGTTCAGCTGGTTTCACTTCACGTTTACCACGTGTACTTTTAACAAAACGTTCCCTTATTTGTTTACCAAGATTTTTTAAATGATCAATACTTTCTTCAACTAAATCATCGGGTTCACCCTTTCTCATATAACCCTTTGGACCAAAATAACGTTCAATAACTTTATCCAAATTTTCCACTCTTGTTTCTAATTCAAGAAAATTAAATGAACGACCAAATATTTCAGTTGTTAAATTTAAACTCGTTGAACGTGGTACAAAACTATTTTGACTATAAATTACATTACTTTCCATTGTTGAACCAACTCCAAATGCATCAATATTATATGATAATTCATTATTAAAGGAAAATTTACGAAAATCTTGTGGAAATCTTTGACGTG
>comp1404_c0_seq1
TTTTTTATTTTTTTCTTTAAATATTGATTTTATTATTACCACATTCACTTGTTTAAGAACTGCACAAGTTTGATTACAAGTACACATATAATTATCAATTAAAATTGCAAACAAAATAATTAAAAATCTATTAATACATGTCATTATTGTAAAAAAAAAGTTTTAAACTGATTCTTTTTATATAAGTTCTCAACTTTTGTTAATGTGCAATCAGTGTTTAAATTTGGATTGTAATAATGGAATATACGCCCATATATATATGTATTATGTAGATACGATATTGAAAAACTATATATATCAATCAAATAGCGATATGTCACTTTCATTTATATGAAATTAAAAATAAGCCTTTCTTTATTCAGTTGTAATGAAATAGTTAACGTCAATTATTATTTAATTTTATTAATTATTTATAATTAAAATAAATAACAATTAAATAATATTAAAACAGTTTTTAAAAACTTGTAATAAATCTAAAAATTAAACGTAATAAAATGTTTATAAATAATAATAAAAAAGATTACACAGGAAAATTAAGCAGATACCCAAGGGATATAAATAAAGGATTTTAAAAAGTCAATAGAGGAGATTCATTAAATTTAGAAAATTAATTACATTGAAGGATTATTATTTGAGACATATGTGAATATATAAAATTATTATATCACAATATAACAGAATTGAATTTCTTTTTTTTACAAATTTATTAAAATTAAACATACAAAGTGGAATAGAAATTAAATTTCTTAATATATTGAAAATAGGTGATTTAAATAAGTTAAAATAATGTTCTATTAACTTTTTAAGGGATATATATAAAAACAGCCACTATGAATTATTGTGCCAAATTATAAAAAATGTAGCAAAATGTTTTTCGCTTTTTTTTTTTAATTTACATTTGCAAAATTTACATAACGACATCAACTACTTTATCAACCATCATTTTTTCAACAAATTCCATTACACATTTATCAACCGCAACATCGTCAACTTTATCGTCTTTCTTTATTTCATTAACACAAACATCTGTTTGTACCATCATTTTACTATCAATTATTTTTGCTCCTTTCTCACCAATAAGTTCCTTTTCTTTAAGCCAATTCATTACATCCTTAAAACATCTCATATGCCATGGATTCATTTCCATATCGACATGATTTAATTTTGTCATATGATTCATAAAATCAACAGACATACATTTAACTTTATTACCCGACATATGTAACATTTCAACATTTTTCCAATGTTCAGCAACATCGTCCTCAACCATTTCAATCATATTGTCCTGGATATCAATCATTTTTACATTCACTGCATCCTTAAACCATTCTGCTTTCACTTTCTTCAATTTATTGTGCGATACAATTAATCTCTTCAAATTAACCATACCCTTTAATGCATCATCTTCAATATCTTCCATATTACAATGAACAATTGATAATACAACCAAATCATTGGCTACTGGTGTCATAACATCATTTTTCAAAATTGGAATATCGGAATATGCAAAAACAACGACTTTTACATCTTTTGGCGCTCTTGCAACATCGGCAACAACATCCTTAGAGCGCACGCAAAACCAAACAACAACATCTTCACCATTATGCTTTATTGTATTTCTATTGCAAACAGCGTCCGAAAGTAACACTGCTGATAATAAGAATGAACAAATTATAAGTAGCTTCATTATATTATGTGAGATTGAATAAACAATTCACGACTGATTTAATAGTGTGAATGAAAATTATTTTATAGACGCTCACATATATCGGCGATATCAGGTTATTTG
>comp11100_c0_seq1
GCAATTTTTTTTTTTTTTTTGGTAAAATCTCTTTAACAAAAAATTGCAATTGACTATATATAATACAATAGCTAGAAATTATTTGAGCAAGAAAAAATATTGTATTAATTAAAAAAAAAATACTTATAGGCCTTGTGCGAAACAATATTGTGACTATTATTAATACTGAAAATATTTCAGTTAAAATACTGTATAGCATATTTAAAATATTCATAAAATTCATGTAATTTGAAAATAAAATAAAAAAACAGTTTTCCGGCAACTGTTTCTTTTTTTTTTTTGTTCAATCATAAAAACGTAAAATTTATTTTATAAAAAAAAAATTAAGCTCCTAAAAGTTGGTCTAGAGCGTTTGTTACTTGTGCAAAAATTTCATCAACCGATCCTTCAGCATTTATTTGAACAACTTTGGGTTTAAAATGATTGACGATTTCTCCATTTTTTTCATTAAAAATTTCAATCCTCTTTTTTATAGTTTCTGCATTATCGTCGGCTCTCTGTGTAGCGGCAGCTGCTGCACGTCCCATTAATCGTTTCTGAAGAGTTTCATTAGCAACGTCGAAGAAAAAAATTAGGTCAACTGGACACACGTCTTTTTCAAATTGAATTCCTTGATCTTTTTCACGAGGATAACCATCAATTAGAAAACCTTTTACTGAAGGATTTTCTTCTTGTTCTTTGGACATTCGATCCTTTATTAATTGTAGAACAATTTCAGTGGGAACGAAGAGACCTTTCGACATGAGATCCTGTAATTGTGCACCTCTTGAACTTCCACTGGCAACTTCTTCTCGCAAAAGATCACCACTGCTGAGATGAATAAATCCATATTTTTCAATTATTTTATCACATTGAGTTCCCTTTCCACAGCCTGGACCACCGATCACCCACAAGGTTTTCATATTAATTATTGATTTACTTTTGGTATCTTTATTTGAAAACGTAATTGGTTCCCACCAAGTTTTTAATTTGCAATCTGTTACAAATTCCCTTTTATCGATGCAATTATTCTTTGCTTTTCTATTCTTGTCGCTCACTGTTGTCAATGAATTGGTTTCCCAAAAGATCTTACATAAAAGTAAGAGAACAAGTAGTTGCACATGTATAAGTTGTATAACA
>comp3196_c0_seq1
TTTTTTTTAGAATTATTTATTGTTATTTATTGATTATTAACCAATTATACAATGTTACATTGATCACGTCAGTTAAAATCTATTCTCTATTCCCTTCCAAATTTCCATAATTTTTGAAGACCGACCACCTGAAGCAACCTGCATAGATTCATCATCATCATCATTTTCTTTTTTCATTGGCAACACTATATCAATCCAGTCATCTTCATCATTTGCTTCTATTACTGACGACATTACATCAATAATTGATGTATAATCGACAATGGAATTCCAGAACTTGTATGAAAGCTTCAAAAGTCGCAGAGTAATTTTGTTTATAGATGTAAGGATTTCATAATATTCATAGTTTTGTATTTGTTTATATAACTTCAATTTGAACAAAACTTCTCTAACATGTTTAATATGAGATTCTTCTGACAAATCATAATTATTTATTTGTGCGTGTCGTTTTAAATGAATGATTATCAATGCAAGTGTATTTCGTTTGATTGTCGGTTGCCTCTTAATTAACTGCATAAGTTCTTTATTATCAGTTTCTAATTCTACAGCTTTTGCAAAGTAATACACTGATTTCGAAGAAATTAAAGTCTCCTTTATATTTCTCAGAAAGTATGTGAGAGTTCCTGCAATTACTGATATTGAATATGATGATATATCAACATTAGTATTTTCAGTAATCAATGTATTTAACAAATCATTAATTTCTTCTACACCGACTCCTTTTGTAGTACAAAAATTCATTTGATGCATTCCTCTGTTTTCCAATTCTTGTATGCATTTTACTACTATTGAAGGTACAAAAGGTGAATGTTTAGATGCATAATCTTCGATTGAGTTCAAATTATAGCTAGGTGCATCATCTCTCCTTAATTCTTTATGTACTTTTATTATGCCCAATCCATCATTTACTAGGGCGAAGATAGCCAAAGATAAAAGAAAAACATTTTTTGCAGACGTCATTTTTTCAAAAATTGAAAACATCAAAATCCCAATAATATTATATATGATTGTGTTTTTATATAGTGCTGATGTAATTTCAACTGTATATAACGTTAAACATCAAATTTGACTGCAGGCAATGGATAACAGTAAAGACTATTTCTAAAGCTTATGATTTCTAGGCTGTCT
>comp2409_c0_seq1
TTTTTTTTTTTTTACAATTATTTGTTTTTTTTATTTATCATTAAACATTTTACATAAAATTTGCGAAACTGTAAAAAGTAATGTTTATATCTATATAATAAAAATCGCTTGAGGAAAAACTGATGCAATATAAAACAGGTGTCTCATCTTATCTGATTTCACATCCGTCTTATAATTCCATCAAATTTTAAATTCCTAGCTTAACTTATTATTCATCGAGAATTCTTATCGACGAGAAAACTCGCTCTAAATCAAAATTCACAGATAACAATTTTTCTGTGAAAAATATTTCGAAATCTCTACTTTAAAATTTTTTCATTCAGATTCTGAAGATATAATTTATATATTTAAAACGATAAATATTTATTTATATTAACACAATTTATATCTATAAATATTTTCTTCTAAGTTAATTAAACAGATTAATTTTTAATTATTATTTACTCTCTAATCTGAATTAGTAGTTTTTTTTACTAACAATTAGTCAAAACTGTTACTAATTCAATTGGTAAATGAATACGCACTCTTTCATTAGTAGATAACTACTAATTCAGATTTAGAGAGTAGATTACAACCAATCAGCTTTAATCATATCACTACCTTTTTCGCCGATCACAGTTGTCGGCGCATTAGTGTTTCCCCGAGTCAAAACAGGCATTATTGAGGCATCAATTACTCTTAATCCTTCTATACCGTGTACTTTTAATCTTGAATCTACAACAGCTTGGTGATCCTCTTTTGGTCCCATTTTACATGTTCCCACGGGATGATAATCAGTGTTAAAATTATGTTGCAAAAAGCACACCCAGTACTCATAAGTATTGAATTCATACGATTGACAAGCTGCTAAGGGTGTTTCGTCGAAAATAAAACCATTATTCCTCATTTCTGTTGAATTAAGAACATCGATAGCGAGTCCAATACCAGCTATTAGTCGTTCCACATCATCTTTTTCAGTGAAATAACCTGGATATAATAAAGGTGCCCCTCGAACAGGATCTTCTTCATTAAGAGCAAGATATCCTCTACTTTTCGGAGTTAATAATATCGGTTTGAAGGCAATTTCATTTTCCTCTATATTATCAAAAGTAAATTGAATGTCCGGAATATCTTTATCTTCAAATCTTGTTTTTGCAAATGCCATAAGCATGGTTTGTTTAATTCCACTGAAGGGTCCTTCTCGTTTTGTTAAATAAGTAAGTAAATTTTCTGTTTTAATTTCACATGATTCTGAAGGTATCGTAATATTTTTCTTAGCCGAGAGACCTACAGCTGATACATGATCATGTAAATTTTTACCAACTGGAAGATCTTTTATCAGTTCAATTTTATGTTTCTTAAGCTCCTCACTTGGTCCAACTCCGGAAACCATTAACAATTGTGGGGAATTGACAACTCCACCTGATACAATTACTTCTTTTCTTGCCATAACTGTTTCTGTTTTACCAGTCTTGAGAGATATATATTCAACACCAATAGCCTTCTTTGTTTTTGCATCGATTAGAATTTTCGTCGCTAACGATTGACTTTTAACATATAAATTTTTTCGTTGATCTCTAATTGTGCGTATATATGCAATATTTGAACTTGATCGAGAATTATTTCTCTCTGTTAATTGTGATACTGCTACACCCAATTGTTTAGCAGCATTTGGATCAATTAAATCGTAACCTTGTTTTTGAAAAGCTTTAATTGCAATTTTACCTGGTTCTGTTAGATAAGGAAATGTTTGAACTGATAAATATCCACTTGTTCCATGATAATCGGGATTATTTTCCACAACCTTAGGATCCAAATTATTTTCCGACTTTATGAAATAAGGTAAAACATCATCGTAACTCCATCCAGGATTTCCCAATCTTGCCCAATTATCAAAATCTTCTCTATTTCCTCGAGCGTAAAACATGGCACTTATTGCAGTAGAACCACCCATAATTTTTCCTCGAGCCCAATTTATTCTCTTATTATTTACAATTGCACTTTTTTCCGGTTGCGTTATATATTTCCAATCAAATTCTGTTCCCACTAGAGAAGCACAAAATCCAGGTATATTTGCAAGTAATGGTTCTTCTTTTCCAGCTTCCAATAAAAGTACATTCCAATCATTGATTTCCGAGAGTCGATTTGCCACAACACATCCCGCTGATCCAGCACCAACAACAATAAAATCATATATCTCTGGCTCCGGTTTTTCTTGCAAATTAAATTTGTTATCCGGCGAGTAGCCAAAAAGAAATGAATAAATCATGGTGTAAAAACAGGTGCAAAAATTCGCTGTACATGTTTCGGGTAAAAATGGTAGCAACATTGTTGGATCTTCTGCCTGATTCTTCTTTAGACTTGTACAGTTTCAATATAAATTTCTACCATTTATA
>comp348_c0_seq1
TTTTTTTTTTTTTTTTTTTATTGGATGCAAATAAATATTTATTTGATAATATATACACAATTATTTGAATAAAACATTTTTTTCAGTGTATCTTTCTTTATCTATTAATTACACTGAAATAATTATGCCTTCATTTTTTCCTTACTAATTTCCATTAGTTAACCCCAAAAGCCTTTCTTTTTCTTCTCTTTTTTGGGAATATTTTCCTTCTCATTGAGATCTAATTCTGCCTCATTTTCTAGCAAGTCATCGGTTAAAATTTTCTCATCCGATTCCATTTTCTTCTCGTTCAATGCTTTCTTGAAATCTTTATATTCCTTTTTTCCTTCCTTAATAATTGATTTTCCAACTTTCTTCATCTTTTTATATTTCTTTTTTCCTTTATTATATATTGATTTTCTAATATTTTTCAATTTTTCCACTGACGAATTTTTTGGCCGCTTTTTGGATTTTTTTGTCCCGCCTGAAAAAAAATTCTCTACTGGCGATTTTTTATTTTTCTTTTTCTTTTTCAACAATGATCCTCCGAAACTAGAAAGAGATTTTCCCCAACTTGATCCGCTGCTAGATGAAACATCTTTGCTACTTCCTAACGAACTTTTTAATGATGAAATTTTTTTAAATCCAAGTTTCTTCTTTGACAATCTCGGAAAGCTGTGTACCAGAACAATGATAAATAGACACAACAGCAAAATTCTTTTTAAAGAAACCATGTTTCTAAAAAAGTTAAAAAATCCAGAACAATAGAATTATTATTGTATAATAAATATTGTATTTATACACGGAACCAAAGTTTTGAACACTTATGAAATGCGTATTATGTGAATCGGTATTTATAGAGAACTTCGAAAC
>comp428_c0_seq1
CGTTAATATCCCGGTGTTCCATTCAGTCGGCAGTCAGTCATCAGTGAAGAGTTGTTTAAGAATATATCATTTAGTTGAAAAAGAGAATAATTCAGTGTTGGATACAAGATTTTTCAATAATTTTTTTTTACTGTTTGGTTAGAATATAAGAAGAATTAGAAAATGAAGGGAATAGTAGCCCTTGTATTATTTGGGTTGCTGGCGTTAGCAGCATCCAAAGAAGAGAAAAAGGAGAAAGAAGAAATTGGAACTGTTATTGGAATTGATTTAGGAACAACTTACTCTTGTGTTGGTGTTTATAAAAATGGACGAGTTGAAATAATTGCAAACGATCAAGGAAATCGTATTACACCATCTTATGTGGCATTCACAGCAGACGGTGAACGTCTCATTGGTGATGCTGCAAAAAATCAATTGACGACAAATCCTGAGAATACTGTTTTCGATGCAAAACGTCTTATTGGTCGTGATTGGTCGGACAGTACTGTTCAACAAGATATGAAATTATTCCCATTTAAAGTTGTGAATAAAAATAGTAAACCACACATTCAAGTTGATACACAACAAGGCGAAAAAGTATTTGCACCAGAGGAAATATCAGCTATGGTACTTGGTAAAATGAAAGAAACCGCTGAAGCTTATTTGGGCAAAAAAGTCACTCATGCCGTTGTTACTGTTCCCGCTTATTTCAATGACGCTCAACGACAGGCAACGAAAGACGCTGGTACTATTTCCGGTTTGAATGTGATGAGAATTATTAACGAGCCAACGGCAGCTGCTATTGCTTATGGATTAGATAAAAAAGACGGTGAGAAAAATGTTTTGGTCTTCGATTTGGGCGGTGGTACATTCGACGTGAGTCTCTTGACAATTGACAATGGTGTCTTTGAAGTTGTTGCCACAAATGGTGACACACATTTGGGTGGTGAAGATTTTGATCAAAGAGTTATGGATCATTTCATTAAATTGTATAAGAAAAAGAAGGGCAAGGACATTCGTAAGGACAATCGTGCTGTGCAAAAATTACGTCGTGAAGTCGAGAAAGCAAAGAGAGCACTCAGCGCCAGTCATCAGGTGAGAATTGAAATTGAATCATTCTACGATGGTGAAGATTTTTCGGAAACACTCACAAGAGCCAAATTTGAGGAATTGAATTTGGATTTATTTAGAAGTACATTAAAACCGGTGCAAAAAGTTTTGGAAGACGCTGATATGAGTAAAAAAGATGTACATGAAATTGTTCTCGTTGGTGGATCAACTAGAATTCCAAAAGTTCAACAATTCGTCAAGGATTTCTTCGGTGGCAAAGAACCATCGCGTGGTATTAATCCCGATGAAGCCGTTGCCTATGGAGCTGCCGTTCAAGCTGGTGTTTTATCCGGTGAACAAGATACTGACGCAATTGTTCTTCTTGACGTTAATCCACTTACCATGGGTATTGAAACCGTTGGTGGTGTCATGACAAAACTCATCCCAAGAAACACCGTTATCCCGACGAAAAAATCTCAAATCTTCTCAACAGCATCGGATAATCAACACACAGTGACAATTCAAGTTTATGAAGGTGAACGACCAATGACAAAGGACAATCATCTTCTTGGTAAATTCGATCTTACTGGAATACCACCCGCACAACGTGGAATACCACAAATTGAAGTGACATTT
>comp16246_c0_seq1
GCCTTGTTCATTATTTATTTTACTTAATATTTTTGCAAGCGCCGCTTGTACTTCAGGTACATTTTCACATTTATGCTCTTGACAATATTTACCAATTACCTGTCCAATACCTAAATATCCAATTCTTGGTAAATTTTCCTCATCCAATAATGATGTTACAGTTGTGACTGCTGGAAGATTAACATGACGAACAAATGCCAAACTTGTATAATATGCAAGTGTTTGTAATTCATTTATTTGATGTGATTTTATTAATTCAACAGCAACTTCAGCTGCTTCACCACTTGCTGCACGAAATAGACCATCTAAAAATATTTTTCTCTCCTTTTGTTTATCTTTAATATTTTCAAATACTGAAAGAATATCCTTTTTACTTGAGACACCTAATATTTTAACAAAATCAGCGAAACGTTGTGCTGCATCTAATTTAACAGAATCTGGTGATTGTTCTTTAACGGCATTTAATCCATTCATTATTGATTCAGCGGATGATTTAATAATTGGATGTGGTGATTCAAAGAAAATTGTTTTTGGTATTGATACACTTGACGCTCCTGAATCATCTTTTTTTTCATTTTTCAATGTTAATTTTATTTCAATTATTGTTTTAACACCTGAATTTCCATTACTAAATGGTTTAAATTTATATGTTTCTGTTGATATTGCTTTATTTAAAATTCCTTTTTTAAAAATTTGTTCAACTTTTTGATGTGCCGATAATAATGGCGCCGATTGTATACTTGATCTTGAATCAAATGTTGTACTAATAACACCTTCACGAATATTTTCTCGATTTGTACATTCATTTAAATTTCTGAATTTATTAACAATTACAGAATCTTGATTTGTTTGAAAATTAAAATCTGTTGTACAACCACCAAAAATATCACCCTCGTAACGAGTCGTTGATCCACTATCTTGCATTACAGACGATTGTAATAGAGAAATAACAGCTCTTTTAATATTCAAAGAAGCTTGTGAATCTCCAGATTCTGCACAAATTTCACTATCAATGTGTCCATTGTGATAATTAAATTGTAGAGGATGTTGCTCTACATCTTTTAACGCAATAGGAGCACCATTGACTAAAACATTTTTTAATCTTAATTGACGAATGCAATCAGGTTTCACAACTAAATCGACATTTGCTTTTAATTTAAAATTTGCTTCAGTTTGAGAATCCGTGACAGTCGTTACCGATAATCCCTCCAATTCATAAGAATAAATTTGTCCTTCCACATAATTCTTTTCGTATTGTGTTCCATGACAGCCAGTATTACACTGATTCGCTAAAGTCAAAGATGTAAAAAAGATGAAACTAGTGAGAACAGCCACGATCAGTGGATGCTCCATGACG
>comp219_c0_seq1
TTTTTTTTTTTTTTTTTTTCATTATGAAATGAATTTAATTTAAACATTATACAGCTTGTGACAAAAAATGTAATGCTCTCATTCTTACTGTTTTGACCGGTTGTAAACTGCACACGCTTTTACAATCAGCATTTTATACCATTTATATTAGTATAATATTCTTATTATTTTACCAGACAGATTCACACATCGTCCGCAGCATGAAAAATGTAACCCTATTGTTTGTTTGTTTTTTGTTTTGTGTTAAACATTATTTTGTTGATTTATCCCGCCCTCCCATCCCTATTTAAAACCCTTGATACATGTGTAGCAATAAAAGCATCTTTAAGATGAAAAATATGTAAAAAGTTGAATCCCCGATGCGACGGTTACGGGAGCATTCTTTTTTAGGAAGAAGATTCCTGTATTGTTGACCACTTGAGGTTTTTTGTTCCTTTAATAATAATAATTATCGGACTGATTGAATACTTCTTTTTTTTGTGCTTAGTTCCTGTCAGTGGCTCGGAGTTTTTCTTCCACAGCCTCTTCGGAAGCCTCCGAAAGATCCGTTGCTTGAATGTACTTTTGTACACCTACTAATGATTTCTTCAATGCATCAAAAGAACTAGAATATAACATCTTCTTCTTCACTTTCGCTGTGTCGGGACACCACGACATCAAGAATAATTTTTGTTTTTTAGAAGCCTCAGATGTACCCTGGCATTGATGGGTGTATTCAAAGTCAAAGAGACCATAACGGCACTCCCCGCTTCCGCCCTTTTGTAAGTCTTCGAGAAAAGCGTCATATGCTGCATCACGAGGTCCAATCACTTCGACGTCGATCTGCTTCTCGTCTTTAATATAAAAAATCACATACCGATGCTTCTTATCTTTTTTTATTTCCTCGTAAGTTGTCTTACAAACGTCCGCCACGGTGACTCCAGATGCCATTTTGTAAAGTTGTATCCAGTATCAAAAGACACGTAAATTAAAGCACTATTGACACTTTCACAAGGCCTGAGTTAACGTTAAACTGGATCTCACAGTTCAGTCGGGGGTCGCACACACGAACAACGGGAAGGGAGGATCCTGGCTTTCTGCATAAAACTTGTACTCCTACGCTTGCGCGCGCGCA
>comp2100_c0_seq1
TTTTTTTCTTTTATCAATTTATTATCTTTATTAAATTTTACAAGTATATTGTAAATAAATAAAAATAAATATAATAATTTTCAATTAGTTTACATTTTTTTCAAACATATAGAAAAATGATATTTTTTTTCTCGCAATGCAAATATATAAACCATAGGCCATAAGAAAGACATTTTATATTCTATAAAAAGTTTTTACGTACTTTTTTTTATTTCTTAAAATTATTATTATCTTTGAAAAGTCCTTGAGGGGGGGGGGAGAGGGGGTGACTATACATAAAGAAATTAATATAAAATATAAAGTCCTAAACCAATATGAAACACTCTCCATATCAATAATATATTACGCGACTTTTAAATCAATATATAAAAAGAAGAAACGAGAAAAAAAAATTTCTTTTTTTTTTTAATAACTTTGAAATTTAATAAGGTCATATACTCTATATTTATATAGTATAAAATCCAAGTATATAAAAGAATCACGAGAAAAAAATTCTTATCAAAATTATTGTTGAGAATTTATAATTAGGTAATTATTTACTTAATAATAATAATTAATTTTTTTTTATATAAAATTTGATTTCGCAATATAAACGAAATTCAAATTATAAATAAATTTTTATGGAACAATCAGTTGTTTGTTAATGTATAATACATGCTTTCGTTTATACTATGTAAATATACTATATGTAACCATTAGAATCAATACATAGAAGAGGAGATATTGGAAATAATTACAATTCTCCTTTTTAATTTAATTTACAAATTGTGATGTACAAAAATTTATATTAAAATTATTAAAATTATTAAATTGATCAAATTGCTAAAAAATATATTCTGTCCAAAATTTTAATCGTAAAAATTATAAAATTACAATTTTATCAAGGAGAAAGTTTTTAAATTCACAGATTTTAATGTTAAATATTATATTTTAATAATCCATAAACTACTGATCTGAATATAAATTTTTGTACATTTCAAATTATTTACTTAAAATTATCATTATAATATCAAAAAAAAAAATTTATTTTGATTATTTACAATATTGTTATTAAAAATAAAACATTATATTCTCTTAATTGTTAAACAATCAATAGTTTTGTGTGTGAAAAAATTGAAAATTAAAACAAGAAACTTTACAAATTAAACAAGAATCAAATTATCCACTAAAACTTCTTTCAAAGTTGATTAGTTTAATGAAAAATTTAATTTTTTGTTATGGAAATTTTATGTCTTAATTTAATTTTCCCCTAAAATGTAAAAAATCTTTAGTAAACACAGAAATATAATTTCTAATAAGTAATATTAATGTAAATTAATATAATAAAAATATTTTATAATTCGTCCTTTGAGTTCCAATCTTCCTTAATCATATCGGCAGCTTTTTCTCCCACCATAAGCGATGGAGAATTTGTATTTCCACTTGGAACTTTTGGCATAATTGAGGCATCAACAATTCTTAGATTTTTAACTCCATAAACTTTGAGTCTTGGATCAACAACAGCTTCTGGATCATCAGTGGGACCCATTTTTGTTGTACCCACAGGATGATAGAGTGTTGTACCAGTATGTTGAAAATTACATTTCCAATATTCTTCAGAATCAGGTTTTGTATGACCACATCCAGGAATATTTAAATTCACCAATTTCATTCCAATTTCTTGAAAAGCTTTTGTTTTCAAAAATGAACGCAAATATTCAACTGATTTAATCATCGTTTCCATATCATACGGATGATTTAATTGATTAGAAATTATTCTCAATCCATCATTTGGATTTGAACTACGTAATTTAAGTTCACCTAAACTCTTTGGATTTAATAGAGTTGTTATTACAAAAATCAAATCACCTTCTTGTATTAATTTTCTCATTTCATCACCAACTTCAGATGACATGTGCAATCCATTAATTATAGGTTCCAATTGAATTAATTGTCCTTTTGCCACATGAAAATGATGAAATTGAATATCTGGATATTTTGCATATTTATCATGTACATTCGCAAAACCCATAAAGTGTGCTCCACCCGTTGCTGCTAAATCACCGCTTCTGTGAATTAAAAATTTATAAAGCTCATCTAAAATATATGTAGGTTTAACTGGAGGTGCTGTTTTATTATTAAAAGTCAAAATAACACCATAACTCATTGTATGATCTTCTAAATGTTGTCCCACTGGTAAATTGACAACATTTTTAATTCCCATTTCTTTAAGATGTTCACTGGGACCAATACCAGAGAGCATTAATATTTGTGGACTGGCAATACTACCAGCTGATAAAATTACTTCCTTAGAGGCTTTAGCTTCAAAAATTTGACCATTCTTTAATTTTAATTGTACACCAATTGCCCTATTTCCTGACATAATGACTTTTTCTCCTTTTGTCGATTTCATGACATATAAATTTTTCCTATCCTTTGCTGCTGAGAGGAAAGCTTGTCCCACGCTGTATCGCAGTCCATTGTCAATGGTAGCGTCAGAATTTCCATAACCTATTTGAGATTCTCCATTAAATGTCTCCAAAATTGGAATTCCCAACTCGCGAGCAGCCTCCGTGAATATTTCAGGAAATGAAGAAGTTGTATAATTATATTTCCGAATCCGTAAAAGACCACCGGTACCAAAATACTTATTACCATTTTTAGCAATAAATTCCGGTGTATAATCCTCAGATTTTTTGAAATAAGGCAAAACCTCTTCATAGCTCCAACCTGTATTTCCCATTTCTGACCATTGATTATAATCCCTCTGATTGCCACGAATATATAACATTGCATTTATCGCAGAACTTCCACCTAGTGCCCTACCTTTTGCCCAATAACAACTTTTGTCTTGTTGTCCACGACAATAATCATTACTTGATTCTGTTTTATAACCATGATCTTCCTCTGTTTTAAATAGAGAAAAGAAAAATGCTGGAATTCGACTAACAGCTGATGGATTTTTACCTTCTTCAACTAAAAGTACTTTCCAATTTTTATTCTCTGACAATCGACTAGCTAGGGCAGAACCTGCCGTTCCTGCTCCAACTACTATAAAATCAAAATTTAAATTTTCAGAAACAATTTCCGATGTTCTGTCGGGTGGATATAAATTGTCGGTATTTAGAGCGCATTGTGCTGTCAGTAGAGTTTGCATTAGATGTGTAAAAAGTAAACTTGCTGTTCCACCTCCAGTTACACCACAACTCATCTGTGCTAAACAGTTTTCCATTTTTGACTTGTTTATAATTTTCTGTAGCTGAACTAAAAGACTAGATTGCTTTTTAATTAACCACTTTTAGAAAACAAATTCGAACACATTGATTTTTCACTAAAATGCACGAGAATATTGAAAAGATAACATTAATCAAACAACTTTTGATCTGATTTGATAAAAGATTTTACTCGCTTGTCAAAAGTCTTATTATAACTCTTCACGCAAAGACAGACAGCCAAGAACTGAGATTATCAGTAGTGAAAACCAGTCTTGTTATTTACTTTCTACTTCATATGTGCGAATTCACTTATAG
>comp464_c0_seq1
TTTTTTTTTTTTTTTTTTACAAGTTCATACATTTTTTTTATTTGGCTTACATACATTCGGTCACAGGAATAGCAAACTATTCTCTCACATCTGATATATTGTCCCAATAATTGATAAACAGTATTTTGTTTTTTTTTTTGTCTACACTAATCTAAAATATTTTAAAAATTTAAACTCTTTTTTAATGTTTAACGTCACAAAATAGTACACGTTCTTTCATTTCTAATTTAATAAAGGCGTCTCTCTAAAATTTAAAACACGAGAAAATTAAAAAATATAAAAAGAAAGTCATTTTCAAAAAAAACTGATATGCAAAGAAACAAATTTTTGAAATAGAAAAAAAAATGAAAGAAAAGAAAAAATTGTTTAAATTTAAAAACTGTTGCAATTTTAAGATGTAATTTTTTTTTTTTTTTTTTGTTATATTACACGTGAAACAGGACAATAGCTAAAATTTTTTTTTCATAACAATGCAAAGCCTAAAATGATAACGTTGTTATGTATATATTTTTAATCACGAAAATAATAATAAATTTAAGCTTGTGGATTTCGGAATTTTTCACCAGCATATTTAGCCGCACTTCCAAGTTCTTCTTCAATGCGCAAAATTTGATTATATTTTGCCAATCGCTCAGAACGACATGGTGCACCAGTTTTAATTTGTCCTGTCGAAAGACCAACAACTAAATCGGCAATAAATGTATCCTCAGTTTCACCTGAACGATGTGAGACCATTGTACCCCAGCCATTGCTCTTGGCAAGTTTGTGAGCGTTTATTGATTCTGTTACACTTCCAATTTGATTTACTTTCAATAATAGACAATTGCATGCCTTCTTTTCAATTGCGGTTTTAATTCTTTCAGGATTGGTAACAGTAAGATCGTCGCCAACAATTTGAATGGGAGTTGCTGCAGTCATTGATGTCCAAGAACTCCAATCGTCTTGATCAAATGGATCCTCAATGGAAACGATTGGGAATTCTTTAACGAAATCTAAATAAAGATTTTTCAATGCCTCCGGTTCCAAATAAGTATTTGGATCGGATTTTTCATTCTTGAAATCTAAATCATATTTGCCATTTTTAAAGAATTCAGAAGCGGCAACGTCCATACCAATCTTGATTTTGCCTTCGTAACCAGCAACCTTAATGGCATCTGTGATAAGATTAAGAGCTTCTTTATTTTCCAAAATATTTGGAGCAAAACCACCCTCATCACCAACAGCGGTAGCATCAAGACCAAACTTCTTCTTGATTCCAGCTTTCAAATGATGATAAACTTCACTTCCCATTTTCATTGCCTCAGTGAAATTAGCCGCTCCAGTTGGAAGAATCATAAATTCTTGCATTGCAAGTTTATTACCAGCATGAGAACCACCATTGATGACATTAAAAGCCGGTGTTGGAAGAATAATATCATTATTTCCCGCTAACTCGGCAATATATTTATAAAGTGGAACTCCTTTTTTAGCTGCTCCTGCTTTGCAAACAGCAAGAGAAACACCCAAAATAGCATTAGCGCCCAATTTTGATTTATTAGGTGTGCCATCGATTTTCAAAAGTAAATTATCAATTTCCGTTTGTTGAGTGACGTCAATATTAGCCTTCAATAATTCAGGTGTAATAAGCTTGTTGATATTATCAACAGCCTTGAATACAGATTTTCCATGATATTTCGATTTGTCATTATCACGAAGTTCAAGAGCCTCATGAACACCAGTGGAAGCACCAGAAGGAACAGCGGCTCTAAATAATCCTTGTTCCGTTACAAGATCAACCTCAACAGTGGGATTACCACGAGAGTCATAAATTTGACGAGCTTTAATACTTTGAATAGGCATGATGCTTGTGCTGTATTTTGAGTTTAAATTCCTAAATGCGTGACAGACTACCACGAACGATCGAAGCAGACTAAACGGTGACCTACAGGCGTGACCTCCAAATGAGCCTGCAGTACGTGCAATATTGATCCAAATTGTAAAAAATTTGTAAAAGAAAACAATTACAATTACGAATCACTTTTCGAATTACTAATAAAACTAATTTGCAAATTGTTATGTAATTCAATAACGATTATTCAAAATCTAATAAATTGCATATGAGATAGCAGAATATTAAAATATTATGTAACATAACCTTACCAAAAATCATTGCATTTTGG
>comp8251_c0_seq1
ACAGTGTTGTCAATTGGAAATTCCAATCATTCAAATTGGGAATTAAAAGTAAAGTCACAAAGTATATTTAGCAATTCCGGTTATGGTTATAAATTTATTTTTCTAAACGATTATAGTGTTGCGCATTTGAGAACTATTCCAGAATATGGCAACACCAGAACTGCATTGTTAATTTTAATTAAAATTTCTTCAGAAAATGAAAAACAGTTTAAGGTAATTGATTCGACAACATTAAAGGAAACTAACGAGTATATGTATGAAAATGATAATGAACTACAACACAATATAATTAACCTTGAGTTCAATGCCACATATATAGCAGATTTCAACTTAATTGAATGTAAAAATGAGACTATTTTGTCTAGTAAATGTCCAAGAATAAAAAATAGAGAAAAACAAGAAGAAATTCAAAATAATATTTTACGCATTTTGCGAAATAACGCATTAAATTATAAAGGAAATCACATTAATATGTTTAAATTACTGAACTTACTTGAGAATTATATTTTTCCAGATGAAAATTTTGACATAGAAGAATTTGGTAGAAATTTGAAAAGTGAACAGAATTTGCTAAGTCCACAATATGGAAAAGAATATATAATGGAACGTAGAAATGATTTTGTTAATTTAAGATATAAGGCATGGTTAGAAGAAGACTCTTTATCTTTGGAAGATGCAACAAATAAGATAAATAAACTTTATACGCCAAAAGAAAGAAGCAGAATTGAAATGGAAACAACATTAAGAAAAATAGTTGAAAATTATAACCTTGGTAATGAACGATTTTCTGCAACATTTGAAGATTATTATGCTATAAGAAATTTTGCAACAACTGGCTACAAAAGAATAACAGGTGACACTAATGAAGCAAAACGAATGAAAGTTGCTTTATATAATTTAGCAATTAGACAATCTGACGATCCAGAAAGAGATTTTGACTTACATTTAACCACAGTCGAATCCATAAGTAAAAAATCTGTAAGAAAACTGTTTTATGATGATGATAAATATACATTACAAAAATTTACTTTCGCGGCATCACCTTTTGTGACTAACGCAAATTCAATTCTCAACAAAAAAGAGGGTTTTGAGAATGTTTTGTTTAAAATGTCATTTTCAAAACCTTATTTAAGAGCAAAAATAAAAAAGATGTTCTACATATCTTCAAATCCAAAACTAACATCAATTCTTTTACCTGGTACTAAATTTTCAATTGAGAATAAAGAATATACAAATATAACTGGATTGGGAACGGTTCTGCGAATTAGATTAAAATGTATCCAAGCAACTAATGAGAAATACAAATGGTACAAGAAGATTATGAACGCTATCTCGGAAATTTCATTATAAATCATAAATATATTTGTATTAAGTCTTCTAAATTATTTTTGAAAATTGAAGTTAGAGGTTATATAATTATTATCTTGCACTGAAGATAATTTTACCTTGTATTTTTTCCAATAAGAATTATATTGAAATGAAATAAATGTATGTAAACAATAAAATTCCTGAAAAAATTGTTTCTTTCCAAATATACACTTGTAATTTTTTCAGTTATTCAATGAAATACATAAAATTTTCGATAACAGTTGCGATACAGTTTTTAATGCTCTAGAATAAAAATTTATTATTAAATTGAATTTGAAATTTCTTTAGAGACTATTTATTTATAGTTTTTTGAAATTAAGAATTTAGAGTTTAAGTAAGTTATTATTAAAGTAACCTCTGCGTCGCCATGTGTGCAGATAAAAAAGACAAGTAAAAAGTAAAAAATCGTTAAAATTATATAAAATGATTAGTAAAACTTTCATAAAAGTTAATAATTTTTACATGTGCACATAAAATGTTATGTTTAAATTATTGTTAAGAAATGCGTATATTATGTACTTTTCATGATGTGTTGTTATAAAAATAAAAGAAATAAAGATAAATAAGAGCTATATATGTGTAATATTTTTTAAAAATATTTAAGATCACAAAGTAATTTTGTAC
>comp90_c0_seq1
TTTTTTTTTTTTTTTTTTACGTTGTAATGAACGTTTATTGAAGTCAACGACTGAATTAAAAAAAAAATCTTACTGACATAGTGAACTCGATGTAACACGTAAGATACATTACAAAATGAAGAACAACTTTTCACAATGACAAAAAGATATACATTAATTTCAAGAAAATTTCACAGCATGACAAATCAAAAGGAATAAAGGACTAAAATTTAATTATCATGTCAATTTTAAATCTCTAAACAGTTAAAACAGCAAAATTCTAAATTGTCATTAATTCGTGATTTTGTTATATTTTTGTTTTCTCTCAAAGATAACAACAATTTTTTTTTTTATTAATATTGTGACCAGATTTTGTAAATCGTCCTTTGCAGCCATTGCGGAGACCATTTTGCTTCAGAATGAAATCTCTTCTAGTTTTTATTTTTTTTTTATGTTTCAAAATTTTTACTGATCTTTGGATTGCATAAATGTGATGAGGTCAATAACACGATTGGAATAACCATATTCATTGTCGTACCATGAGATGAGTTTAACAAATTGATTACTCAATTGAATTCCAGCATCGGCATCAAAAATACTGGAATGATTGTCGCCGATAAAATCAGATGAGACAACTTGATCTTCGGTGTAGGCGAGAATTCCTTTAAGTGGACCTGCGGTCGCAGCCTCCTTTACTTTGGCTTTAATTTCATCATATGTCGCTGGCTTACCAAGACGTACTGTCAAATCAACAACGGATACATTAGCAACTGGAACACGGAAGGCCATTCCTGTTAATTTTCCATTTAACGATGGAATTACTTTTCCAACAGCTTTCGCTGCACCTGTCGCGGCTGGAATGATGTTTTGTGCAGCGCCACGTCCATCACGCCACAACTTTCCAGAGGGTCCATCAACGGTTTTTTGAGTGGCAGTTGTTGCGTGAACGGTGGTCATTAAACCCTCTACAATTTCAAAATTGTCATGAATGACTTTAGCAAGAGGAGCCAAACAATTGGTTGTGCATGAAGCATTCGAAACGACTTTAGCGCTTGGATCGTAGGCATCAAGATTGACACCAACAACGTACATGGGCGCATCAGCCGAAGGAGCTGAGATAATAACTTTCTTTGCTCCTCCTTCCAAGTGAGCCGAAGCCTTGTCAATGGTTGTAAAGACACCAGTTGATTCTACAACATATTCAGCACCAGCTGATGCCCATGGAATAGCTTTTGGGTCACGTTCACTGAATACTTTGATTTTGTTACCGTTCACAACCAAACAGTCACCCTCATGTTTGACTTCTCCCTTAAATTTGCCGTGAGTTGAGTCGTATTTAAAAAGATAGACCATATAGTCAACTGTAATGAAAGGATCATTGATGGCAACGACCTTTGCGCCTTTTTCAACGGAAGCTCTCAATACCAAACGACCAATACGGCCAAATCCGTTGATACCGATTTTACTCATTTTGTTGTTTGTAAAAAGAGAGATACAGATAGAACCACACACTATGATAATCACAGGAACAGTGTCATTTGAAGGGCAGGAAACGGTAATATAACCGGTGTGAAACTTGTGCG
>comp4434_c0_seq2
TTCCAGTAGTCTTTCATCAGAACATTCTTACTATTCTCAGCAATATAAACTTGCAGAAAGAACCATGGAAGTAAATCTGTATTTTTTATGGTTTTTTACATGCTTAAATTTACATTTTTATGATTATGCAACATCATTTAATTTTAGCTTCAATCTACCATTTAAAAAAAATTTGAATATACATGGATATAAAAAAGAGAAAAATCATAATTCTAAACATGATGGAGATCCTCAATCAATTCGAAATTATGATGATGGTCAATATCGTTGGAATGGGACCCAGAAATATAATGAAAAACTAAATGGTATTGAAATGCATAAAACGCCATTAGCTGGTTGGAATCAAGAAAAAATAGAAAATTCGCAATTGCCAAGAGATGGGATCCAGAAAAATAATGAAACACTGAATGGTACTAAATTGTATCTGTCGTCATTAGCTGATTGGGATAGGAAAAAAAATATAACATGGATCAAGAGACCAAATAATTCGCCATTGCCTATAGGTGTGAACCAGGCACAGCACAAAACAGATTTGACTGAAATTATTAGAGTACTATCGAGTGCAGGTTCCATTTCCGAAATGATGAATTTACTTTCATTATATGCTAATAAAAATAATATAAATCTTAATGGATCGAATTGTATGAATATTTGTGTTAATAATCAACGTATTAAACAAAAAATTATATATGAATATGAAAAGATTTTACAAAGATTTAAAAGATCCGATGAAAGTATGAACAAGATCCATTTTTATTTGAATAATAATCTAAGAAATGAAAAATCTTCATACATTTTAAATGATAATATTTATCGTATTATACTGCAAATGTATCCAAATTTGTCATTAAATGAAAAATTAATTTTAAGAAGTGATATTCAACGCATTCTCTTAGAAAATCATTATGATTCTGGAAATGTAAATTTCTCGTTGCTTGAAACTCAACTTTTGACATTTATTCAAAATAATCTGGAGAATAATATTTTATATTATACTACAACATCGAGTCCTTATAACATTACTTATAAAATTAATTATCCATTACTGGAGGAGAAATTGATGGTAATACTGAGGCAAGGTATTAATTCAGAAGGGCGCATTCAAATGGATGAAAAAAAATTTACAACTTATCTTGAAAATGTATTGTTTGAAAGTAATATAAAGTGGCCGGAATATGTTGACAAGCAGTATGTACTAAATTATTTAAAAAACATTATTTTCACACAAAAAGGACAAGGAACTATAAATATCTATGAAATACAAAAAGAAATTATAAATTTTGTTTCTCAATTGACTGAAGAAAATAAAGTTTGGCAACAAACAACTTTATTCCCTAAAATGCAATTGCGTAAACCTAAAATGGAAGAATATCAACGATGGTCAACGGATAATAAAATAAATCAATTAGAGACAAACGAAAATATTTTAGATATGTTTAGAAATGGATCTACGGGTGTTGGACAAATAATTCCAAATATTACATCATCCATACGAGGCAACTTTGAACCAAAAGATGACAAACAGATAATCAGTGGTGGAGGTTTAATAGAGGAATCATCATCTGGAATTCCATTATCATCACTTCCGCAATGGACAGAAGGATCCAGAATCCCTTACGGAGGTGATACTACCCCAAGTGGTCAAATGGAATCATC
>comp953_c0_seq1
AGGACGTCCAGGATCTCCTTCCTAGAGGAGATTTCAGTGTGAACAGTTCTGTTTTTTTGTGTTGGATCGTGAAAAGAAGATTATTGTTGTGTTTTAAAAGAAAAAGAAAACAACAATTGTCTGCTAAAAAATTTTTTTGCAGTGAACTCAAAAATTATAACAGTGTGTGTTACAAGTGACTTGTAATTTATAAAAAAATCAAAAATTATGGCTGACAGTGGTATCAAACGCAACATTCCCATCAAACTCGGTGACTTTAGCGTTATTGACACCGAATTTTCAAATATTCGAGAGCGCTTCGATGCTGAGATGAGGAAAATGGAAGATGAAATGTCCCGATTCAGAAGTGAACTTATGAATCGTGAAAGCAATATTTTCAAGAGTACCATGAGCAAACATCAGACGAAGAGCAGCTCGGAACAGAGGACAACGACGACCTCCAAATCAGAGAGTTGGGATAAGACTGAAACCTCGAAACCAACGAGGTCTTCATTCGACTGTTTTAAAAGTACCACAACGCAGAGTAACCAAAGTCAAAATGATTCGAACACCTGGTTGGATGGTTACAACAGTCCGCTGATTCAGGATGAGGGAAATAATAAAATGCTTAAACTCAGATTCGATGTCTCTCAATATACACCCGAGGAAATTGTCGTCAAAACTGTTGACAATAAATTGTTGGTGCACGCCAAGCATGAGGAGAAATCTGAAACTAAATCAGTCTACAGAGAATACAACAGGGAATTCCTTCTTCCAAAAGGAACAAATCCTGAGAGCATTAAATCCTCGTTGAGCAAGGATGGTGTTCTCACTGTTGAAGCACCTTTGCCAGCAATTGGCCAGGGAGAAAAACTCATCCCAATTGCGCACCAATAAATTATAAAATACATACGCCTAAATGATTGTTAAGTCACAATTTTGCTCCCCCCCCTCAAATTTTCCCTTCGAATCATTTTTTCTTCTCGATATAAATTTTTTTTTTCTCAATTAAAATAAATTTATTCAATACGTCCATTTTTGCAAAATTATATTTTATCTTCGTTTCACTGAATTTTATTTTTAAAAGTTCAAAAATAATTATTTTTAATCAAATCAATGCCTATAATATTGTAAACAACGAAGAGACTTTTTTTTATACGCGAAATACAGATGTTTAGCTTTTTTGTGTTAAGAATTATAAAATTATTGGAAGGAATGAGGAAAATTTGATTTAATTTCGCAAAATGATTTTTTTAAAACTATTTTTTTTTGTCGAAAGGCGATTTTTTTCTGTAAGAAAAATAATTGTTGCTTTAAATACTTTTGATAAATAAGAAAATTAAGAAAAAAAATTGAAACACGATTTCGAACTTGGGAAAATAAATAAATTAATTTGATATTTCTTTTTTTATCAAACCGAAATCAAATCTTGTAATTGTAACTTATATAGTTTAGGTCTACGTTAAAAGACTAAAAAAAAAAAAAAAAAAAAA
>comp500_c0_seq1
ACCAATTTGGTTGGCGGGCAGGAGATTCTCATTGCCAGCTGAGCTAACTGTAAATGTGTGTTTCTGTGTTCATGTGAGAGAAACAGAGAGGGGTTAGCGTTGCGCACATGTGTTTGTATATGTGTGAGTGTGGTTGAAACGAAAAGGTTCGACTATCTCGAGCGAAATTTCAGCCCAGTTGCAGTACTGGTTGAGTTCTACGTTTGACTGTACTCTTCTTGCTCCTCACTTCTAGACTTGTTAAGACTTGTAGTCGGTCACACATTCTTCCTGGTCCGCGTATTTGTCTGACGTTCAACCTACCTCAAAAGAAGCCGTGAGCATCTTATACCTGCATTTCCTGTATCTTTATTCTCGATAAAGTAAAGGAAGCAATATGGTAGACCAAGCAGTACTCGATAAATTGGAAGCTGCTTTTTCCAAGCTTGCTGCTTCAGATAGTAAATCATTGCTGAAGAAGTATCTAACAAAGGAGGTTTTTGATCAACTAAAAACAAAGAAAACTTCATTTGGTTCTTCTCTTTTGGATGTGATTCAATCTGGTGTTGAAAATCCTGATTCAGGAGTTGGTATTTATGCACCTGATGCTGAATCTTATACTCTTTTTGCCGATCTCTTTGATCCAATAATCGAAGATTATCATGGTGGATTTAAAAAAACTGACAAACATCCACCAAAAGATTTTGGTGATGTTGATACACTTGGAAATTTGGACCCCACTGGTGAATTTATTGTGTCTACTCGCGTAAGATGCGGACGTTCATTGGAAGGATATCCTTTTAATCCCTGTTTGACTGAGGCACAATATAAAGAAATGGAGGAAAAAGTCTCTAGTACTCTTTCGGGACTTGAAAATGAATTGAAAGGAACATTCTATCCATTGACAGGAATGAGTAAAGATGTTCAGCAAAAATTAATCGATGATCATTTTCTTTTTAAAGAAGGTGATCGTTTCCTTCAAGCTGCCAATGCTTGCAGATTTTGGCCAACTGGTCGTGGTATCTATCACAATGATGCTAAGACTTTCCTTGTTTGGTGCAACGAAGAAGATCATCTTAGAATTATCTCAATGCAAATGGGAGGTGATCTTGGACAGGTGTATCGTCGTTTGGTAACTGCAGTGAATGATATTGAAAAGCGATTACCATTCTCTCACAATGATCGTCTAGGCTTTTTAACTTTCTGTCCAACTAACTTGGGAACGACAGTTCGTGCATCGGTGCACATTAAAGTACCAAAATTGGCAGCAAATAAAGCAAAGTTGGAGGAAGTCGCATCGAAGTTTAACCTTCAAGTTCGCGGAACACGTGGTGAACATACTGAGGCTGAAGGTGGCATTTATGACATCTCCAATAAACGGCGACTTGGTCTTACTGAATATCAAGCTGTCAAGGAAATGCATGATGGCATTGCTGAGCTTATCAAAATAGAAAAAGAATTATAAAAAAAAAATTCAGATCCTACCTCTTTTTTTCATTAATTATTAATACTCTTCGTTACTTTAGTCCTAATGCAATTCCCAAAGCAAGAATACATTTACTGTTATAATTACTGTATGTTAATTATTCAATTATCTTTAACATATTATTTTTCAACTGGATCAAAAAAAAAGAAATTGATAGTTAATAAAATCGTATAGTAAAATAAAAAAAAAAAAAAAAAACCAAAAGTTTAGAAATTTAATGGAGATAAAATATTATATATTAGTGGTTCAACATGATTGTTTTTTAATGTGTGAGAATCATCAATCGTAAAAAAAAAATGATAATGTATCATTTAGCCTCAAATTATTTTTCAGATCCCTTTATTTTTTTTTGCAATATATAGAAGAAATTTTATTATGTAAGTTAGAGGATGCAAAAATTTTTGTTAATTTCACATTCTATATAAATATATATTTATGTGTAGATTTTGGCAAAAATAAAAATAAAAGGGGGAATTAAATGTGAAAAATCTGAAAATTTTGAGGAGAAATGAACAAATATCGAAAGTAAACCTTGTGAATATAAGTAGAATTACTTTTTAAGTCGTGTAATAAAATTACAAAAAGTATATTATTCCTTCTAAGTGTTGTTTGAGGTGCAAAATTGTACCCAATTCTGCTCCTCCCCTCTCCCCTTAAAAATAAGTATCTTTAGCATGTAATATTTTATATCTCATTAATACCTAAAATGGATTCCAAAAATTGTAAGCTACTGTTTCATTTGCAATAGATAATACATCTACTTTTCTCGTAAGGTAGAATTTTTGTTTTTTTTTATCTATCAAATATATATATATATATAACGAAATTCTCATTCATTCCAGAGAAA
>comp6804_c0_seq1
AATAATAATAATAATAATAATAGATTGTTACCTAATATAATATCTCTTGCAAAGTCAGCATAAGTAGGAGTAGTGCTTTTAATTTCACTGATTCTTAAAATATATCCTTCCAATTTTTCTTTCATTTCTTTAAATCTACGTAGAATTGTGTTTGAAGATATTTCGTAGGCTAAATTCTCAATACTTTCGCTTCTTTTATTTTGTATTATTTCATTATTAAGTGACAACCATTCCGTTTCTCTAATTTTCAACCATTCCTCTTTTTGTATTGGCTTTTGTTCTAGATTCAAAGTTAATGTATGGCTACGATTATCGTATATAAGTTGGTTTACTTGAAAGTTGACATCCGGAAATAAAATGTACTGATTTGAAAAACTATAATAAAATGCACCAAGATCGACTAATCCATATTTCAAATCAGCATGCACTCGACAGAATACTTCTATTTTAGATGTTATAGTAAATGACTCATTTGTTGAAAATTTCATGTTCACTGAATTTTCAGTCAAAAGGGTAATATCATTAAAATAAAATTCCATTTTTTTTAGATTCATAATTATGGTTTTCATACCCCTATTGAGGGGAAATATTTTATAAAACCACAGTTCTTTTCTTCCTTGATTCTCAATTCTATCATATTGCAAAATAGATAAGTACTCAATCGTTAATCGAATCTTTTTCAACAAAATTTTATCTTCTTTTAATGCGTATAACCCTTTCTTCTTAAATTGTTGTAATGCCTCAACGCATTCTTTGTATTCTTTTTTTCCAAACTTATTAATATAATACAAATTTTCATCACTAAGTTGCTCTTGATCAGTATTATCATTACCATTATTATTATCATTCTTTTGAATATCATCATTATTATCCTTCATCAGTACTGCTTTTGATGATCCAGGAATATTATCACTTGGTAATCCTCCTCTTATATTAAGTTCTCTGTGTGTATATCTTGATTATCGACAAAAGACAAATTTGGTTCTTCAATAGGTGCATTAAAATTTTCTGTCGGATTTGGTTTCATCTTCTTTATCGGTGTCTCGTACTCGTTACTTGTAGTTATAGGTATTATTTTTCGGAGAATATCATCTTTTCCAATTTCCAGCTTCACCTCATGAATTCTCTCACTTAAGGGTAAATATTCAAGATAATAAATTTTGTTTACCCCATAATTTATTGGCAATACTGGAACTGGAAATTGATTGCCTTCAATTGTTCTTAGTTCTGCATTATTATGTCTAGAAAATATAAAGCATTTGGGTCCAAAAAAGTTATTACTTGTGGGATAATAGTATTGAACGATTTTAAAAGTATACTTTTCACCAATAACATTTGGTATCAGTCCATTAAATGTTGTTGGCACTTCCATAAATGTTTTTAGTTTCTTTACCATGGATGATAATAGCATTTTGAGATTTCCACACATAGAATCGTTTGGAATTATGTGAAGCATAAAGGAAAACGACTTGTAAAATGTTTGGTGACCAAACAAGCTTAGGCGGATAGTTAATTCAAATACAGGATCTATTATTTGTAGTTGATTTACAGGAGTTTCATGTATTTTATCCATTGTTAGATGAAGATATGAAAACAATTTTTTATCTTCTACATTCAAAAATGTCTCTGTACGAGAATTTTTATATTTTTCGTAGAAAAATAATGCTGGTGTTGAGAAAAGTACAAACAGGATTTGATAGGTTTTTTCTTTGAAATACTCCTGCAAATATAATATTTGAGTAATAAAAACGTAATCTCTAAAAGAAGCGTGTAGTGTTTCTTTGAATATATATCTAACAATTTTTGACCCAGCCATTGCGTATATATAATCATTGTCAGTAATTTTCATATTTTCATCGGACGGCTTAGGAAACATGGGTAAAATATAGTCCACAAATACTTTTTTTCTTGACAGTAAATTAAGTATTGGACTTTCTTTTGCTGGTAAACAGTAGTCATTACTGATGTATTCCTTATTGAACTTCTTTTCTATAAATTGTATAATTCCGGAATAAGTTTCAGGAGATTCCATATTGATTATTCCTGATAAATACATATTTATATTTCCATAATGTGAAAACAGGGTAGTTTTAATGATGTACTGAAATGTTTCATCAACGTAATTTGGATCCAGTCGTTCATATTTTCCGCCTCCATAGAGATCAGTTCCTTTCAATATAGTTTTTAAAAGCTCAAGTTTTGCCTCAAATTCATTATTGGAATTATGAAGATATTGAAATAGAGCATTGAGGACAGACACTGTTTGCTGTCGCTCATCTAATGTAATTAGGTGTTCGTCGTAAAATATAAGTCCAAGAGTGTTAATATAGTGACAAACCGATAAAAACTGGAAATTTAATGAACCTTGAATAAAAAATGATGTGTCGTCCATCATAAGTGGAGTCGCTTAATGTTGTCTTTACTTTTTACTTTTATACTTTCGCTGTTATATCTCTGTACTTTTTTGGAATTTGTTTGTTTCCTTAATGAACCATAAAAGACAACTTGTAAAATCAAACAATTGTTTCTAATTGTCTCCAATGCAGAAATGAAGCAGTGAAAGCTCGATAG
>comp4434_c0_seq1
CCAAGTGGTCAAATGGAATCATCACCTGCAATTCCATTATCATCAGTTTCGCAATGGACAGTTCAGCCTAATATTACTAATGACGTCTTTAATAACACAAATGATGAAATTATGATGGGCGATGATGGCTATAAAGAGGAATCAAATACTAATATTCCAAATGTTGACACATCAGGAAACTTCAGTATCAACGATAGAATTAGTGGAGCTGAAAAAAAGCCAGAAACAATATATACTGAAACAAATCTTAATGGAAAAGAAAAAGAAAATCTAATTTCACGTGATGAAATTTCAATGCCATCTTTACATCCAGTTGTGGAAGCACCAGTTTCAACAATTAAAATTAAACCTAATGTATCGATACAAGCAGTTTCTGTTGAAAAGAATGGTATTGAATTACCATTAAAAAATATGACAATTAGCCTTGATGAAATTTTAAGATCGGAATTAATGTTCACTAATGAAAAAAATTACTCATCTAAAGTATATATAATTAGAGACAAAATAAGAAATCTTTATCCTGTTCTTAAAATTGTATTTGCCAATAATGTATTGGAATTAATTATTAAAGATAATTTACGATTGGCATTCAGTGAAGGTTATTATACTGATATTAATAAGATTTTGAATTATATAATTAATGATATTAAAGTAAAATATGAACTTACTTCGACATTACAGTTAGATGGTAAAATTGCAAGTAACAAATATATTAAGCCTGTTGAAGAAATTAGTTGGATTGAAGTTCAAAAGCATTTAGATGAAAAATTCGATTCTCTTAAACAATTTTCTAATATTAATGCTACAATGTTGACACAAAATTTGGTAAATGTTATTTTTGAATATGCACCAACTATTGACTCTTACGTAAGTTATTCAGCATTTGAAATTAAATTATTAAATTATTTAAAACAAAAGGGATATAAAGATTTCTCTGAATCCTCTGTTCGAGAACAAATTGTTGGTTACATGCAAGGACTTATTAAACTCTATTCTGAAAGTATAAAATATTTAGTTGTGTTTAATATCACACACTATGAAGATATGGATAATGCGGAAATTATTAAAAAGGAAATAAGTAAAGAAATAATAAGTGCAATTTTTTCTCTTGGTCCAGAAAATATTAAGGACAACAATGAAACACTTCGAGAAGAAATTGTTAATATACTCGATAACTATGAAATTACATGCACTGTTCAAATATATGATTCATCAATGACAACATTTTCAAATTTAATATGTACAGCTGAAAGTCGCAATAGTGAAATGATGACATATATTCCTCCACCTTGGGAAATAATATTAAGTTTCCGCTCTTCTAATTCGTGGATTTCTAATAAAACAAAAGCAGATGCAGGTTTATTACAGAAAAATATTTATAATACTGTGTCTGATTTCTTATCGCGCAATAATTTTGATTCGAATTTTGAACCACTAAAGGAAAAATTGTTGAAAATAATTTCAAATACGGGTTATGATTTTCGTGTAATTGTTAAAGATAAATCAACAAATAGAAAAAGATTTGTTTTACAATTTCCAAAAATTTCACTATCTAGTAGAAATTACTATAGAAAAGATGCGGAAATTAAAATTAATTCCATGGCTTCATTTAAATTTAATACAACGATCACTAATATTATTGATAAAAAAATATTTAATATGGAACAAATTCAGACCGGTATTAAATCAATTCTTGAGGAATATATTAAAAGTGGAAAACATAATATTGAATTACTCCAGAAAGAAATTAGTGCTGCCATTTCAACAGCTACCGCTGACATTGAAGTTAACGTTACTCTTGATATAAAAGGCAAATTATATCCATTTATTGTCAAACACAATGGAAGTAAACTAAATAAGATATAAACAAGGACCAACGTTGATGTAAAATTTTAATATCAAATGTGGCAGTTTTGGAAAGCAGAAGAAATATTTTATTTGTAGCTTAATTAAAACGATTGTTTGTGTTTTCATAGTTTATATATGAGGCAAAATTCCTGAAGTGTCCGAGCG
>comp3680_c0_seq1
GTTGATCCTGACACAATACAATTCCTGCAATGTTAAGACGAACTGACGGATTTTGTAATTCTCTAAAATCGAGATCCACTCCATTCCAAAGAGTTAGTGTATAAATTACAGTTTTTTCAATATCATAATCAAAGTGTCGAAAAAGTGTTTTATCAACATAGACTAAAATTTCTGGATACACCGTTGTTAAATTTGATACATCGATTGGTTCATTATCAACTTGATCATAATTAATAACGCTATTTGTCTGAAATACTTCAGATTCGGTTTGATTATTGTAAAAGAAGGAAATATTTTTTGATTCTCTCATAAAATCTTCTTGTAGCTTGTATACAAATGTATCGTTCACTTTATTAGCTATCCAAACTTTTGTATTTTTACCAGCAAAATTATCGTCAGGTTGTAAAATTAATTCTCTTTCAATGTTATTAAGAGTAACAGGAATTGATATTTCATTAGATCGTTTTTTACGAATGGAATCTTCAATAGATACTTCTACTGGAGGTGGTTCAGTTATTTCTGATGATATTTCATTACCAAAAGTGTATGAGAATGGAGCAGTAAATGCACAAAGTAAAATACAGATATAAATCATTTTTTAACACTAAATGATTATTTCTATATAGATGCCGAAATTATTTCATATAAATAGTAATTTTAATAATTTTAAATAATTTTCGTCCGGAAATAAACTTTTCTTTATGGAACAAATAGAATTCTGTAGATTATATTTTGAATTTGAAATAATATAATTTTTCGATTAATTTGATGTAAATAATATATTAAATGAGATTTGGAAAGAATTTTTATATTCACTCAAATGTATAAAGCACTATTCGTTGTTTTTAACTTAAATAAAAAAAATTTTCTTTCAAATTATGCAGAACTTTAAAAGTTATCAACAATTCTGAGTTTGTAATAAAATT
>comp9004_c0_seq1
GTGATTTCGTAAAGAAAAGACGTCATTTCATTTTTTTTTGTATAATTTGATAATTTGGGAATCTCAATCAATAAACGGATATATTTCAATCATTTATATTAGAAGGAAATAAATAAAGAAAATAAATAAAAGGAGATTGATTTAATAAAAAGGAGGAATTATTTGCAATTAAACCATTGGAGACATTCGTTACCGTCAGCCATTTTTGAACCCAACCTTTTTTTTGGAATTCTTTGCAAAAAAATAATTATAAAAATGGAGTCGACACATTTTATGACTCCTATGGAAGCTGTGCAAACGGTTTCAATGTTCAGTTATCTAACAATTCTCAGTGATTTTTTATTGGGTAAAAATTTATTAAATGTGACTAATCAATTTCAACCGATACCAGTGGTAAATGGATTGTATCATTATTTGAACGACAATAGTAATGAAAATCAAACAATCATCATTGAACGAAAATTACAATTGGCTCGTAAACTTATTGAAGGCACTGATTTATATGGAGCAAAAGAAAACGAAATTCCAGATCCAATTTTTGTTGATTCACTATACAGACATATAATTACAACACTTGTGTTTGAAAAGTTTATAAATATTTATGGATTTCTTGTAGAAATTGTTCGTAATTCTAAAGATTTAGAAATAAAGACAATACACGACAATATTATGACGGCGTTAACAGAAGAAAAATTTCAGAATGAAAATGGAAATTATTCCATGTTAGAGACATCGACAATTTCGGAAATTATCAAAAATTTTATTCATCCTTTGTTTCCAAAAATACTATCAGAAAATATTAATTTATTATCAATTGATTATATTTATGCTCAAGCTGGTTTAATGTTTCTTTTGTCCGGAATTAGTTCACCGTTATTAAAATCAACTGAATTTAACCAATCTGGGGAAATTAACAGTACAGTTCAATTTGCTCAATACGTAATTATTGCACATACTATTGAAAAATTGGTAATCGATAAAGAAATGGACGAAGTAGTTTTAGGAATTTTTTCCCTTCCAGCTCTATTTTATTACACTTACAATGAAAAAGAGATGCTAAAAAATATAAGTATAGAAAATATAATGAATAATGCGACTCTAGGAATTGAAGCCTTCAAAATGTTGTTTAAGTATCTAAATGAAAAGTTCGAGAAATTGGATAGTATTAAGAAAAATGATTACCGATATCAGTTTTATTTGGCTAGAGGAAATTTTAAAAATCGTACAACACTGGCTAGAGAAATTATTAGCAGCAAATGTCCGCTTGTTAAAAAAGAGGAATTAGAGGATGAAGTTACAAAATACAAAAATAATCCTGATGATTATCAATGTAATACTGGAAATGGGAAAAAATTAGAGGATGTGAATCGTCTTTATCAGGAACAGGTGAACGATATTACAAATAAATACTTTGTCTACGAAAAGGAAACCATTAAAGAAGCTATGGGTTCGGAATTTATTGAAGCCATAGATGATACCAATGTAGAAATAACCAGAGGTTTGGTTACATATCAGGCTAGCCCTATAGGATATAATGAATTTCAATGGGTAAAAGAATCAGACGATTTGTTCAGGTTCCACTTTGTCGACGATAAAGAAGCATCATATTATTTTGCTTTTGTGCGGGAGAACAACGAAATTATGGTAATGGTAGAAGATTACGAGAGTTCTGATTGTTCCCTATCAAAAAAACGAAAAACTAAAATAATACATTGCAACCCTGGAATTCTTCGTGATAAATTAGAATTGTCAAGAGACGAAGAATTTTCAAGGAATCACTTCCCGTTAGTTAAGAAACATAAAGATGAGAGGTTCGAAGTCTTTTTAAATCGAATTGCAGAGGAAAGAGCTAATAAATTTAAAGCGATAATCACACGCGAGGGATACGACCAAACGAGAAAGGAATGGTGGAAAGATTTCGGATTATCGCTAATTCCTTTTTACACTTGCGTTCATGGAATTAAAACGGGAAATACAGAAGAGGAAACCTCATGTTTATATGATTCTCTAGCATTTTTACCCGTTGTTGGAGATTTAGAATTTGTTTTAGAAAAATTCACAACAGTTACAACAAGAGCTTTATTTAAAGCAGCAGGTACTAATTTTGCGTCTTTAACACTGAAGACAACATGGAAAACAACATTGGCAGAAATAAGTGAAATCTTATCAGAAGAAGGAATAACATTTTCTGAATCACTTACGAAAGAAACATTTCAGAATTTTGGATTATCTTTAATTCGTTCCATAGATCCTGGATTTGAACTTATTTATGACATTGGCCGAGAAGGATTGAGTTCGATGAGAAATTTAATTAGTAAACTTGGGAAATTACCATCTTCCTTTGAAACTTTAAATTCGTTATTTAAATATGAAAAAACAATATCAAATACATTTACTAAAGTTGAAAACAAATTCTCCAATATGGATGTGTATGCAAATTCGTTGTCGAAAGAAAATTCTGCATATGGTCATAAATACATTAAGTTTTCTAAAAATCGAATTTTTCCGATAAGGCAAATTGAAGAATATGGAAATATGGAAAAGCCGGTTGTAATGATTAATGGTAAGGAAAATCTTTGCAATGCTGTTGATATAAATACTGGTGAAATAATTGAGAAAGAGGTTTTACATATTAAAAGTGAGCATTTTCGAAATGAAAAATTTGAATTTAAAATAGAAAGCTTCCACAACACTGAAGTATGTGATAGTGTACGTTTAAGAAGAGCTCCAACGACTTGCATAAGAAGTTATTTGCGGAAAAACAGAAGAGAAGTAGAGAAAGAGGCTTTGGATTTTTCTCTGAATTATGACGAATTTATTTTAGTTGATGTACGTGCCAAATTAAGGAAATTCATTTTTCCAGGTAATGGTGAAAAACAATTGGAATTCGTTAGAGATTGGAGAGAATTATTAAAGGAAGGAAAAAAGAATTTACCAGCATGGAGTAAAGAATACGAAATAGATGATCCAGATTTATTTGAACATTTGATGTATTCCAATAAAATAGACGAGAGAGTAACATCTGCTGATGAAGCAATGTCGAGAATCGAATCAATTATGTTCAAAAACTTTAAAATTTCTTCCGTTGAAAATATTATCGAACAGTACAATTTATACAGGATATATGAGATGCAAACTTTCGAAGATTTTGTTGCTTTAACGTATTTAAAGCATTTCGGATTTACTGAATTTGGTATTAATAATATCGAAGGGAGAACAATGCAAAGAGCTTTGTACCGATTGGCCATTAGACAAATGGAGATTCCTAAACTTCCACATGTTCTATATCGTGGTGAAACTAGACCTCGAGATGTTGTCAACAAATTGCTTTATCCAAGTAATAAGGAACTAGAATTTAATCGAATTACATTTACATCGACAAACAGAGATATTGCACTTCAATATCACAAAAATAATAAAAATGTAGTTAACATTTTATATAAAATTACAGTTTTTGATCAATATCCAGAAGTAATATTAAACTCGATAGGTTTGTCTGACGAAGAAAAGACAGTATTTCTATTACCGGGTAGTAAATTTGTTATTGATACTGTTTCAGATTATATAATTAATGAGAAGGAAGTATTATTAGTTAAACTGTCCATTCCTCGTGATGTTCAAAAACACACGTTCTATAAAAACATAATGAACGAGTTAGAAAAATTAAAAGAAAAAGATGTTAATTTCATGAAAAAAGTTTGGTCTTCCTTTTGTTGCTCCTTAGGATAAGTCTGGGGGAGATGACCAACTCAAATATGTTGCAGAATTTATTATTAAATATCACTTATTACCAATATTCTAACTTTATTTAGTGATAGAATTTAAATAAAACTAATTTTGCAAAAAAAAATTCTACAGTTAAATGCTGGACCTTTTAATCAATAAATTTTTGGATTCTACACGGTGAAGTTCTGGATGAGGGGCTCTCCACGATTAATTGGAATTTTTTGTATTCTGCACAGTCGATATGG
>comp786_c0_seq3
AATTTTGATGCCAAAAATGCAGTTGAAGAAGCAGTACCTCAAACTGAACAGAAAGGCAATTATCAACCGAATCCTAATTTACAAAATCCAAATTTTGATGCCAAAAATGCAACTGAAAAAGCAGTACCTGAATCTGTGACTTTAGAATCTTTCATTATTAGTACCCTACTTCCGGAAGGTACGAAACAACCTTTAGGTACGGA
>comp431_c0_seq1
TGCATGATAATGAAACCGGCTTTGACGTGTCGTTTACAGTGCGGTCTAAATATCTAAATTTGCGACGTGTCGCATGGGAAACGGGTGTAGAAATTTATATATGGCTATAAAGTGAATCTCTAAAAAATACAATTCTTAAAGGAAAGGGGGGAATAGAATTTTTTTTTTTCTGTTTAAAAGTTGAGTAAAAAGGGTGGAAAAAAAAAATGATGCCAAATAAAAGTAGTGCATCAAATCAAAAAAAAATTATGTTTCCTGATAAAAAATCATCTTCATCGTCATCAACATCATCGTCAACAAAGCAAATGAAATCAAGTTCAATTACAAATGCCGCTGGTTTAAGTTCACTTATTACATTTACTGTTTTGCTACTCGCATGGATTTCAGGATTTGCCTCACGTCTTTTTGCTGTTATTCGTTTTGAAAGTATCATTCATGAATTTGATCCATGGTTTAATTATCGTGCTACAGCTTATATGGTGCAGCATGGTTTCTACAATTTTCTCAATTGGTTTGATGAAAGAGCATGGTATCCATTGGGTAGAATTGTCGGTGGTACAGTTTATCCTGGTTTAATGATAACATCAGGCTCAATACATTATATTTTACATTCATTAAACATTCCAATTCATATACGTGATATTTGTGTATTTTTGGCACCAATATTTAGTGGTTTAACATCAATATCAACATATTTATTGACAAAAGAATTATGGAGTACTGGAGCTGGTTTATTTGCAGCATGTTTTATTGCTATTGTACCTGGTTATATATCAAGATCAGTTGCTGGTAGTTATGATAATGAAGGAATTGCAATATTTGCATTACAATTTACATATTATTTATGGGTTAAATCAGTGAAAACTGGTTCAATATTTTGGTCATCAATGACTGCATTATCATATTTTTATATGGTATCAGCATGGGGTGGTTATGTTTTTATTATTAATCTTATTCCACTTCATGTATTTGCATTATTAATAATGAATCGATTTAGTAATCGTTTATTTACAAGTTATACGGTATTTTTTATATTGGGATTATTATTGAGTATGCAAATTCCATTTGTTGGCTTTCAACCAATACGAACATCGGAACATATGCCTGCTGTTGGAGTATTTGGATTACTTATTTTTGTTGCAACTCTGAGATATCTACGGACAATTTTCACAAAATCGGAAATGAAATATTTCGGAGGAATTGTCGTTGTAACGGCAGGTGTTTTGCTATTGGTTTTAATTGGTCTAACATATGCCGGAGTAGTTGCACCATGGAGTGGAAGATTTTATTCTCTTTGGGACACTGGTTATGCAAAAATTCACATTCCTATAATTGCCTCAGTTTCTGAACATCAACCGACAACTTGGTTTAGTTTCTTTTTTGATTTACATATACTTGTCACCACTTTTCCAGTTGGTCTTTGGTATTGCATAAAGCATATAAATGACGAACGTGTCTTTGTTGTTCTTTATGCAATAAGCGCTGTTTATTTTGCCGGTGTAATGGTACGTTTAATGTTGACATTAACACCAGTTGTTTGTATGTTGGCCGGCGTTGCATTCAGTGGTGTATTAGATCTATTTCTCAAGGAGGAAAATAAAGATGGCGATGAAAAAGAAGGAAGTGAAATTGAAAGCGAAGAGGAAAGAGAAAAAAGTCCTGGACGTTCACTTTATGATAAAGCTGGTAAATTACGTAGAATGAAACATGAGAGACCAAAAGGTAGTGGCGATGGACTTGGTGCTAATTTACGAAATGGTGTTGTAATTTTAATTCTTGTTTTATTAATGATGTTCACAATTCATTGTACATGGATCACCAGTAATGCATATTCAAGTCCATCAATTGTTCTCTCATCATATAGTAACGATGGAAGTAGAGCAATTTTAGATGATTTTAGAGAAGCATATTTTTGGCTTGCACAAAATACACCGAGCGATGCAAGAGTTATGAGCTGGTGGGATTATGGTTATCAAATTGCCGGCATGGCAAATAGAACAACATTGGTGGACAATAATACGTGGAATAATTCACATATTGCACTTGTTGGAAAAGCAATGAGTTCAAATGAAAGTGCAGCTTATGAAATAATGACATCGCTTGATGTGGATTATGTACTTGTTATTTTTGGTGGAATGATTGGCTATTCGGGTGATGATATTAATAAATTTTTATGGATGGTGAGAATTGCTGAAGGTGAACATCCACAGGATATTCGTGAAAGTGATTATTTCACTGAACGAGGAGAATTTCGAATTGATTCAGAGGGATCGCCAACATTATTAAATTCACTTATGTATAAACTTAGTTATTATCGATTTGGTGAGGTGAAAATTGATTATAGATCACCATCGGGCTATGATCGTACACGTAACGCTGAAATTGGAAATAAAAATTTTCAACTTACTTATCTTGAAGAGGCATACACAACGGAACATTGGCTTGTTAGAGTTTATAGGGTTAAAAAACCAAATGAATTCAATCGACCTCGTATTCCACTCGCAGAACGAACTGTAACACGACCAACATCATCGTATATAAGTAAAAAGACTTCAAGGCGAAAAAAGGGTTTCATTAAAAATCGACCAACCATTGTGAAAGGACAAAAACCCCAAAAGAAATCAACGTAACACTTCTTTAAAAAGTAAATAATTCAATTTTTTTTACAAAAAAGAAAAAACAATCACAGGAATTAATTTTTTAAAATATTAAAAAAAAAAAAAAATCAGAAACGAACATTAATATTACATATATATATATATACATATATATTTTTCTCTTGGGAGAATATATTTTTCTCCTATATGAGAAATTGCAATTTTTTTCTCACACTTGAGAGAATATTTCTTATCGAAAAAAAATATCGACTATTTTTCTCTCAAATGGAGAGAAAAATTTCGTCAAATATCAATTTTCCGAAATGTTTCCTTTTAATTATTCTTGACGATCTGGTTTGATTATCGGACGTCATTCTCTCGTTTATAGTCTTTCACAAAAAAATGACAGCTTTTTTTCTGTCGTGAACGCAAGTTGTGAGATTGCGTTTATGTTTTAATTTTTTTTTTTTTTTTTAATTTTGAATTAATTTATTTTCAATTCTCTTGAATATAACATTGAGTCTGATGATAATAATGAATTAAAATTTATTTGTGTGCAGTATACAATTTAAAATATCTAATAATTTATAATACTGCATATCTAAGGTATTATAGATGAAACAGCAAAGAGCAGTTCACGGATTGAATTAAATAACAAATAATATTGACATTAACTTTAAATACATATGCACACTGTTAAACATTTATTATCGCTGCTGATCATGTTTTTTTTTTCTCTACCTTCAAATCTTGTCCTCTAGAATCGATTCAGTCAACACTCACAATGCGAAGAGTATTCGTAAAACCGGATCCCTGCTTCCATCCAGTGACAACAACAACGGAATTTCCAGTTTGTACGAAACCGCGACTTTTTCCAAATTCGAGACCAAATTGAACACGCGCATCAACGTCTTTTAGCCAATCAGACAATGGTGTATCTGCATAATGAAGTGGCAAAATTCCACGATAAAGATGTGCCTGTCTTGCAACTTGTGGATATCTAGTTACAGCAATAATTGGACAACGTGGTCGATATTTAGAAATAAGATGCGCTGATCGTCCAGATGTTGTAATAACAATAATGGCACTTGCTAAACATTTGTGAGCAGCTTCAACAGATGCAATTGCTGCCGAATGAGTTGCATCAATTGGAGGAAGAACTTTACTTGTTAAATCACTGCAAAGTTGATTATGCCAAATTGCAGCCTCAGCTTCCTTGCAAATATTTGCCATTGTACGCACACATTCCAAAGGATATTCACCTTTTGCAGTTTCTCCCGAAAGCATAACACAATCGGCTCCATCGAGAATTGCATTAGCAACATCAGATGTTTCGGCTCTAGTTGCTCTTGGTTTTTTAACCATTGATTCAAGCATTTGAGTTGCACAAATAACTGGTTTTCCCACTTTATTACATCTGCTTATCATACATTTTTGTGCCAAAAATACCTTCTCTGGGGGAATTTCAATTCCAAGATCACCACGAGCTACCATAATACCATCAGATGCTTCAATAATCTCATCGAGATTTGTCATTCCCTGTTGATTTTCAATTTTCGATATTATTTTAATATTCTTTCCCTTATCGCCAAGAATTTCACGAATTTCAGTGAGCGCCGCTGCATTACGAATGAATGAGGCAAAAATCATGTCCACCTCTTGTTCAACGCCAAATGTTAAATCAGATTTATCCTTTTCGGAAACAGCGGGCAAATCAACTGGTACACCAGGCAAATTTACACCCTTACGTGAACCAAGTGTTCCACCATTTTCCACAGTTGTTGAAACTTCATTAGCAGCAACTTCCTTGACAATCAATGATATTAATCCATCGTCAACAAAAACACGATTTCCTGGTTTTAAAACTTTTGAAATATTATCATAATCAACATAAACAATTTTATTATTTCCCTTTTCAAGATACGCCTTGTCCGTGGAAAGTTTAAAATCTTGTCCCTTGACTAGTTCAACTTCAGCACTGCCACCTCCCTCAAGAAGACCGGTACGAATTTCAGGACCCTTGGTATCAAGGGCAATTGCCACGGGTATATTGAGACCATTTTTTGTTGAAAGATTTTTTTGTGCAGCTCTAACATTTGCTATTGTTTCAGCATGATATTCATGCGATCCATGTGAAAAATTCATTCGGGCAATATTCATTCCAGTTTCAATCATTTGCTCCAATTTTTCCACTGATCTTGAAGCAGGTCCAATTGTACAAATAATACCTGATAAACGAACAAATGATGTTTGTGTACTAATATCGAGTGCGCACATATGATCCAAATGACTTTGTGCCACTAAACCCGTTGCCACTGGTTTTCCAGACATCTTATTGAATTTAGTTGTCAATATGAGGATTGAAAGAAATTCAAATTTTTTTTTTAAGTTATACTGTTAACAGGCCAATTGCTTGTAACAGACTGACGTTTGAGGACACAAAAGGTCACCACTACTATGACTACACCGTCATATATTACTTCCTTATTTCCTGTGTCGACTAAAATGTTTTTACTGTTAGTAAAAAAATTT
>comp338_c0_seq1
TTTTTTTTTTTATAATCAATAAGAAGGAATGATTTATTTTTTTACAACCACTGCTTTAGAACTAGACTTCTGATATAGTTTACATTTTATAGAAGTTATATAGTAATTTGTTGATATTTAAAGCTTTGAATTTGTATCAATTTTAAGTCAGTTTTTGGTGATACCGATAACACCACATGCCAAACGTGCACCAGCGTTGCCAGTGGTTTTTGATAATTCGTGTCCACCTTTGCCCAAGTCATCAGGGTCACCGTGAACAACAAGTGTTCTTCCAATTATGTTGTTATTCCCCTTGAGTTGAATTTGTTTATCGGTTATGTTGACTTTTGCAACACCATCGCCGCTTGCTTCTACGTTTCCTAAGTCACCTACGTGACGAACAGAATCAGTTGGTCCACCATGATCCATTCCAGATGGATTGAAATGTGGTCCAGCACTTGTGCAACCATTGGTATTATCACCAAATTCGTGGATGTGAAAACCGTGTAATCCTTTTTTTAATCCGGTAACTTCACCGGTGACCTTGACAGAATCTCCAGATTCTTCAAAAAATACGGTTCCTTTGACCTCTCCTTGTAGAACACAAACTGCTTTAATCGCCATTTTTTAAAAAAATTCTATTTAATCCAAACTGATATATTGTAGGAAACTTGTTACGACTGTCGCCTACGTATTCAATGCAACAGCAAGAAATTGATGATTATGCTGAGTCACCAATTGCAAATTAAACGTAAAAATGTACTTTACACTTGTTAAATAATTGGAATATTTCTCGTTACACCGGCTTCTTGCACACGACACAATAATGCGCAGTCGTTATAGAAAACAGTGGGGGAA
>comp96_c0_seq1
TAACCAATCAGAATGCTCACTATCTATGGTAATGGAAAATTCCAACAAAGTATTTTGTGTTAGTGCTCATGTATTCACACACAGTCATTATTAATCCATACACATTTCTAAAAGGAACCGAAAGGAAGTGGAAGGGGATTCGAAGGAAGTCTTTTCCGCTCGTCACGTTTTGCTGCCTTGAGCGTTCTCATCTCTCATTTAACTTATTTAATAAGTATCCAAAAACCTTTAATCAACAATGGAACTCCCAAAATGTTTCTTTGACATGAGTGTCGATGATAAACCAGTTGGTCGCATTGTCATCGAGTTGAGAAGCGATGTCGTTCCTAAGACTGCTGAGAACTTCCGTGCTCTTTGCACAGGAGAAAAAGGATTTGGCTACAAGAACAGTTCGTTCCATCGTATCATTCCAAATTTCATGTGTCAAGGTGGTGATTTCACCAAGCACAATGGTACTGGAGGAAAATCAATTTACGGAGAAAAATTCGAGGATGAGAACTTCCAACTTAAACACACCGGTCCAGGAATTATGTCAATGGCAAATGCTGGAGCAAACACAAATGGCTCTCAATTCTTCATCACCACTGTTAAAACCGCGTGGTTGGACAATAAACACGTTGTCTTTGGTTCCGTCGTTGAAGGTATGGATATAGTCAAAAAATTGGAAAGCTTTGGATCTCAAAATGGAAGGACTTCCAAGAAAATTTGCATTGCCGACTGTGGTCAACTTTAAAAAAAAAAATAAGGAAAAAACTTTGTCTTCTCAATTCCATAAAGCGGAAAAAAGCCATGTTGATTTGAAACAAAAAGCATTTAAATTTCCTTTCCCTCTGCCTGTTGTTCATTGAAGTCATGAATGGAAAAGGAAAATTCTTAACGAAAAAGTTTTGAAAATGTCGATGAAAGATCAAGAATTTCTAAATCAGATTTATCTTTAAAAAAAGGCACATTTACATTTTTCAATTCATAAATTTCCATTCATTACCTCTTTGATACATTTTTTTGAAATTTAAATTAATCAGGGTATTGAACGAAAACAAAAAACTTTTAATTCTCCGACTAGTACTTTTATGTATAGATATGGTGATTTTTTTTTAAATCGACTCTATTCCTAATAATATGTACTTATTCACGTAATAATTAACAATTTCAATGCGTGGTGGTATATTCCGTTTAAAAGTGTATACTTATGAGACGAATATTAAAAAATGTTCTTTGCCCTGGAAATAAATTTTATACTGTTTTTTTTCCCCTATTTTCAATAGTCCTTTGATGATCATATTTACAATGAATAAATGAATTTCTGTCAAAAAAAAAAAAAAAAAAAAAAG
>comp1726_c0_seq1
TTTTTTTTTTTAAACTATAAAAAATTTTATTCTACAAAAATTATAAATATACATTTTTTTTATATATTCTCTAAAAGCACCATTTTTATTTGCTGTCATGTGCAAAAATATTTTATTTTAGAAAAAATGTTTTTTGATTTTAATCAAGTTCAATGATTTGATGGCAATTTTATGTTGATTGTTTTAATCTCCATGTAATGGTCAAGAGATTCAATTCCTATTTCGCGTCCAATTCCAGATTGTTTATAGCCACCAAATGGAGTTTGTGCTGACATATTAAACCATTGATTGACCCAAACAGTACCAGCTTCAACTGCTTTTGAAAATTCTAATGCCTGATCAATGTTTTTTGTGAAAACACCAGCAACCAATCCGTAAGTTGTGTTGTTAGCTCTTTTAATAACTTCCTCCAAAGTGTCAAATTTCAAAAGTGATTGTACTGGACCAAAAATTTCTTCTTTTGCAATTGTCATATTATCTTTGACATTCGAAAAAATTGTCGGCTGAACAAAAAAGCCCAAATTACCATGACGATGTCCACCAGTTTCTAATTTTGCACCTTCCTTTTTACCCAATTCAATATAACTCATAACTCTTTTAAATATTCTGTCATCAATCTGGGATCCATAGAAAGAATCAGATTCGAAAGGTCCGCCAACTTTTAATGATGTTGCTCTCTTTACAATCATATCAAGAAATTTATCGTAAACACCACTTTGAACATAAACTCTGGTTGGAGCTAGGCAAATTTGTCCCGCATTTAAAAATGCCAACGATGTATAAGTGGCAGCAAGTTCCAGATCTGCGTCATTCATAACAACCAATGGACTTTTTCCTCCAAGTTCCAGGGTAACTCTCTTTAAATTACTCTTTGCCGAAGCTTCAATTATTTTCTTTCCAATACCAACAGAACCGGTAAAAGCAATTTTATTAACATCTGGATGTTCTGCTAAAGCAGAACCCGCAGTGTTTCCATAGCCTGGAACAACGTTAAGAACTCCTTTTGGAAGACCAGCTTCCTTTGCGAGATTTGCAATATAAAGAGCCGTTAATGGTGTCTGTTCAGCTGGTTTCATAACCATTGTGCAACCTGTTGCCAAAGCTGGACCAATTTTCATTCCTACCATTGTTATTGGATAATTCCAGGGAATAATTGAACCCACTACACCAACTGGTTCTTTTCTTGTCATTGCAAAAACATCTCCATCAGCTGGTAATGTACTTCCATGAATTTTATCAGCACAGCCAGCAAAATAACGAAGAAGTTTAGAAGATCTAACAACTTCGTCAACTGAATTTAAAAAAGGTTTTCCATTTTCTATTGATTGTATGCTAGCGAGTTCATTCACATTTTTATCCAATAAATCAGCCAACTTGTTAATAATTATTCCTCGTGCAGAGGCATCCATTTGTCTCCATAATGATCCTCTTGAAAATGCTTCTCTGGCAGCAGCAACTGCTTTATCAATATCCGCCTTATCTCCTTCAGCTACATTGGCAATAACTTTTTCATTCGATGGGTTTATAACTGGAAATTTTTTTCCACTCACTGAATTGTACCATTCATTGTTAATGAAAATCTTTGTAAATTCTATACTTGGATTTGGATTGGGTTTGAAATCCGTCATTTTTTTTTCTTCACACTGAAAGAAATGTAAATAGACACAATTCACAAAAAAAAACGCAAATGTTAATGCGATACTTGACACTAGTTAATGAATTGTCTACACTTTCTAAGCTGGAAAATCTTTATATATAGTTCTTG
>comp10_c0_seq1
CAGCAGTTGAAACTTGAGGGGCAGTATTCGTCTTCTCTTTTAACGGCATTGTTGTATAGTTTGCAGAAGCCGCATTACCTGCTTCAGCCAACAATCAACTTTCCGTTTTACTTGAAAAGAAAACTACATTAATATTCAAAATGCGTGAATGTATCTCAATCCACGTTGGCCAAGCTGGAGTCCAGATTGGTAATGCCTGCTGGGAACTTTACTGTTTGGAGCATGGCATCCAGCCGGACGGTCAAATGCCCTCTGACAAAACTATTGGTGGAGGTGATGACAGTTTTAACACCTTTTTCAGTGAAACTGGTGCTGGAAAGCATGTTCCAAGGGCTGTCTTCATCGATCTTGAACCAACCGTAGTCGATGAAGTACGAACTGGAACATATCGTCAGCTGTTCCATCCAGAACAACTCATCACCGGAAAGGAGGATGCAGCTAACAATTATGCTCGAGGTCACTACACTATCGGAAAAGAAATTGTTGACTTGGTTCTCGACCGTATCCGCAAATTGGCTGATCAATGCACTGGACTCCAGGGATTCTTGATCTTCCACTCGTTTGGTGGAGGTACTGGCTCTGGATTCACGTCACTTTTAATGGAAAGGCTCTCTGTTGATTATGGAAAGAAATCTAAATTGGAATTCGCCATCTATCCTGCCCCTCAAGTTTCAACTGCTGTTGTTGAACCATACAATTCAATTTTGACAACTCACACTACCTTGGAACACTCTGACTGTGCCTTCATGGTAGACAATGAAGCCATCTACGATATCTGCAGAAGAAATTTGGACATTGAACGACCAACTTACACAAATCTTAATAGACTGATTGGACAAATTGTATCATCAATTACGGCATCACTTCGGTTTGATGGCGCTCTTAATGTTGATCTTACCGAATTCCAAACAAATTTGGTACCTTATCCAAGAATTCATTTCCCTCTGGTTACTTATGCTCCAGTTATTTCTGCCGAGAAGGCGTATCATGAACAACTTTCTGTTGGAGAAATTACAAACGCCTGTTTCGAACCAGCTAACCAGATGGTGAAATGCGATCCCAGACATGGAAAATACATGGCCTGTTGCATGTTGTACAGAGGAGACGTTGTTCCCAAGGACGTCAATGCTGCAATTGCAACCATCAAAACTAAGCGTACAATTCAATTCGTTGACTGGTGCCCAACTGGTTTCAAGGTCGGTATCAACTATCAACCACCAACTGTTGTTCCTGGTGGTGACTTGGCTAAGGTACAACGAGCAGTTTGCATGTTGTCCAACACAACAGCTATTGCCGAAGCATGGGCACGACTTGACCATAAATTCGATTTGATGTACGCCAAACGTGCTTTCGTACATTGGTATGTTGGAGAGGGTATGGAAGAAGGTGAATTCTCTGAAGCCAGAGAGGATCTTGCTGCTTTGGAGAAGGACTACGAGGAAGTTGGTATGGATTCCACCGAAGGTGAAGGAGAGGGTGCAGAAGAATACTAGACTACCACAAAATTTTCATCAATTTTTACGACATTCCTCTCTGCAAAAAAAAAAAAAAAAAAAAAAACAAAAAAAAAAAAAAAAAAAAAAA
>comp508_c0_seq1
TGCGCGGATTTTTTTTTTTTTTTTTGAGGGATGGGAGAAGGAAAGGTGAGGAAGAGGGTTGAAAAATTACTTTCCAAGAAGGATTTTACGAGTTGCTCCCATACTTTGTCCAGCTTGAGTTGCACCCTTATTGGAACCAGCTTGAAGACCAACAATTGTTTGTCCGGCTTTAAGTTGTTCCTCTGTAAAGTCACGTTTGCATTCTTCGGATGGTTTTGGTCCCAAATAAGGTCCTTTCCAGTCTGAGTGTCGATAGGTCTGACGACCCAAAGCGAATAAAGTTGTTGTGACTTGTGCTATGTCCTTTTTCTCCCACAAATCCACTGTTTGGAAAACATCAACATCATCGACTCCATATTCTTTCAAAGCTTTCTGGAATAAATTGATGTTCTCCATCATTTTGAATTGTCCTCCAGTTGAATTGATTTTGGGCACTGATCCAGGTGAAATTTTGTTCATCAAATGACAAAGTAATTGTCCATCGCGAATAACATCCTCAAATGTTTCATTGACTGGGAATTTTTTTCCCATGATTGATTCAATCCATTCTTGGGCCTCCTTTTCCTGTTCTGGATTACGTTTGCCAGCAATCTTGGCACGGACTTGACGTTCGAGAGCCATGTTTTTTTTTGTTTTTTTGGGAGATTCTTTGCAGGATAGTCGAGGAGCACTGAAGTGCCGATGGCAATTGCCAACGGTTTTTATATCCCTCAAGACATACAACGTAACACTCTCGTTCAGCCCACGCCTCTCAGAAATTGTCC
>comp226_c0_seq1
TTTTTTTTTTTTTTTTTTTCTGAAAATAAGTCTATTCGCTTTCAGTGGCTTCATAAAAAACTATATCAATATTATAATAAATGCAAAAACACTCAATTGAATCAACATTCAAGTACCATACATCTCTACAAACCTTTTAGAAAAATATATTTGAAATTTACAACTTTACCCGACAATCGAGATTAAAATTTAATTATTAGTAGAAATAAAAAAAATGTTTTTCTCGTAAAACTTTCATAAATGTTTGATCAAGTGTAAGATACTGATTATTTATAATATTATCCATATGATATTATTATATAATATATAGCTCTAATATATTGAAATTTTCCAGTGAAATATATATTTAAAAAAAAGTAATTTCTAACCTTCGTGAAAAAAATTCATAGGCACGTATAAAAGGTAAAAAGTCTTTGATCACACATCTTCTTTCGTCGATTTTTCTTTTTGTGCTATTATTTTGCGCCTTTTTTTTTAGAAGCCACGTTTCATTTCGCAAAAGACAAAAAAAGTTTAGGCTTTACGTATTTCTTGAACGGCAGCAACAATGTTGCGTGCACTAATGCCATATGCGTCCAATAAAACAGTTGGTGGTCCCGAACGTGGAACTTCCGGTACGGCAAGTTTCTTGACAATCACATTTTTCGTCATTGCAACAGCTGATAGTACAGCCTCTCCCAATCCACCTTCGGGATAATGATCCTCGACAGTGACAATTCTACCACCGACTTCTTTTGCATTTGCCAAAATTGCAGCCTGATCAATTGGTTTAATAGTGAATGGATCCATAACACGAACATGAATACCAGATTTAGCCAATTCCTCGGCAGCTGCAATAGCCTCGTGAAGTGTAACACCAGCTCCAATAACAAGAACCTCATCTTTTGGTGATGATTTGACAATTTTACTTTTTCCAATTGCAAAATTCTCATCGTTCTTATAGAGGACGGCAGTATTTGGACGTGATGTACGAATGAAACAAACGCCTTTTGTATTTGCTGCCAATTCAACCGCTCGTTCCGTTGAAACAGCATCACTTGGATAGAAGACAGTTGAACCAGGTACTGTTCGGAACATTGCAATATCCTCCAAACCCATTTGTGAAGGACCATCTTCACCAATTGATACACCGCAATGGGAACCAACAAAATTTACATTTGTCTGCGAGATTGCACCCATTCTTATCTGATCGAATGCTCGAGTGAAAAATGTGGCAAATGTAGAAACAAAAGCAACAGTTCGATCGCGGCAAGTTGCTCCCATTGCAACTCCAACTAAATTTTGTTCGGCGATATAACCTTCAATATATCTCTTTGGATCGACGGTTTTGATTTTTTCAGAAAATGTTGAATTTTTAGTATCACCGTCTACGGCAATAACTCGTGAATTGTTCTTGGCAATCTTTGCAATAGCTGTTCCATAGGCAGCGCGTGTAGCAATAGCTTCACCAAGTTTATAACTTGGTGGTGTATCTAATTTAATATTACTAATGTCAATTTTTGGTGCATCCTCCACTAAAGGTTTTTGAGGATGAAGTTCAAGTGGTCCTTGATTTTTAATAAGTGTAGTCAAGTGCTCAATTACTTCATTAGCTTTGGCACCAAGAGGTTTGCCGTGCCAATTGTCCAAATCCTCGATATTTGGGAAATTCTTTCCCTTGAAAGTCTTGGCCAAAACGGCAGTGGGACGTTCTTTTGTGCTTTGTGCTTCGTGGAAAGCCTTCGTGAGTTCATCAACGTCGTGTCCATCAACAACCAAAGTATTAAAACCAAATGATTCGAGGCGTTTGCGATAAACTTCCATGTCATGTTGAATACTTGTAGCCTCACTCTGTCCAAGACGATTAATGTCAAAAATAACACACAAATTATCTAGTTTATAATGAGAAGCGAAATGCAAAGCCTCCCAAATTGAACCCTCAGCCGATTCACCGTCTCCAACTAAACAGTAAACCCGGTAACTGGCTTTATCGTAATTTTTGCCAACATAGGCCATTCCTGCCGCTACAGAGAGGCCCTGTCCCAATGAGCCTGTTCCTACATCAACAAAGTTCAATCTAGGAGTTGGATGACCTTCAAGGTCACTGTCAAATTTCCTTAAATTTTGCAAATCGGAAATCTGGAAGAGGCCTGCCTCTGCCCATGCTGCGTAAAGAATAGGAGCTGCATGCCCCTTGCTGAGAACAAATCTGTCACTGCTCGGATCTTTTGGTGCAGAAACTTTATAGCGCATTGTATGGAAGAAAAGAACGGACATTATTTCTGCCATGGACGAGCATGATGTTGGATGTCCCGATTTACTGGCTTGCGTGGCTTGAATAGAATGGATTCTCAGCTTGTTTGCAATGTCCTTCAATTCTTGAACAGTTTTGGACTCTGGTTTATGATAATGTGGCATTTTGAATTTACTTTTGCGAATTTCAAATCTGAAACAACTTGTTTTATTTATAATTATTTTAAAAAAAGGTAAAAATAAGAAGCACACCGGCAAACGATCACGCAACAAGTTGATATCACGTATCGCACAATAGGAATGGAATAAATTTACACGCGGTAAGG
>comp134_c0_seq1
TACTGGCAAACTTATACTTGACAAACAGTTTTCATTAATATATTGTTTCATAGTTTTCACAACAATAATAATGAAAGCCACTTATATTTCTCTGTTACTTTTTGTGGGTTATGCCAATTTCGGCTTTTCTTCCCCTGTACCAGAATATACACCACCAGTTAAAGACGATGCTAAACAACCTGCAATAAAAAGAGCGTTAAAGCACACACATGGTGTTTTCCGTATAATCGAAAAATTAATTTTATCTGATGCTCCTAAAGTAGAAAGTAAACTTATTCAAGATATAAGTGACAGTGTGTCAAGTATAAGTTTGCCAGTAGCGAACATGGATATTTTACAAGATGACATATTGAACTTCATAAACGCCACAAAAAAAATTTTAAAACATTTTTCAGATGTTGGAGGTAACGTGGGAAATTTGACTGTTTCAATAATAAATACAGTAAAAGATCTTCTACAAGTTCTTGATGATAAATTCACAAAGTTCGCAAAATATGCAACAAATAAAGAGTTAATATCCTTAAAAGATATTCTCGATGGACTCCAAAATTTTCTTTTAAATGAAATTAAAGAAATAGAAAATAATTATGGTCAAG
>comp552_c0_seq2
GAGAATTCTTTTTCTTTTTTTTTTAAAAAAACCTTTTAAACGGTCATCTTATGTTTTTTGTAAATGTTACTTTCTTTTAATGACACTATTTTTATTAATTTAGATTGACTCAAGTGAAAATTTGACAATTCGATTTTTTTTTATTATTATTATATATTAAGTTTAATATTTATTGAAAATGTTGATGTTGAATTTAGTTCCTTTTTTTCTGAGGCAGGTACTTATTTTTTTTTTTTTAATTTTTTGTCTCATTTTTTGTGACATTATTTGTGACTTTTATAAGACATATTTTGTGATCTTATTTTAAAAATAACAAATACATAATTTATAATATATAGTGATATTTAATTACTATATATTCTTACTTGAATAAATTAGGAACCAGCTTTGCGGTTATTAAGGTTTCGTTACACGACCTTGAAATAAAGAAATTTCATATCTTCCTTCAACTATACAGTATAAAAACTGTCTGTTTACTATAAACTCAATGGGAATTTGAATTGAATCCGTTTCGACAATAGCTGCTGTCAAAAAAAAAAAGAAAAAATTTTATAACTCGCCTATTTTTATATGGCACGGAAAATAATATTTTTGTGCTCTATATACCTAAGCATCAATTAAGTTAAACGTAACATTTTTTTTTAAATTACACGATATGCAAATTTATTTGTTCATGCAATAGCTAAATAATATATTTCATTCCCCTTATATATTATTATTATTATTATTTCTTCTTAAAAGCATTTTTATTAAACTTATTTCAAGCCCAAAATTAAAAAGCAAGAAAAAAAATTTCAATTAGTTTAATAATTAATATTTTTTTTTTAAATTATTATAAACCGAAATATGTAATAAAATGTTATTGAAAATAATTTTCTTCTTGGTTCAAAATTGAATTTACTCGCGTTGTAAATATTCTTTACTAGATTTTATCTTTTTTTTTTCATTATTTTCGAGGCTAACTAAATTTTAAATTCATGACGATCCCGGTTGCAACACATGGCCTTGAAACAGCATAATTTCACCTTCATCCTTTATTATCATGTATAAAAATGGTTTGTCCACATGAAATTCACCGGCTGTATCATAGGATTCCATCGTAATTTTTAATTCAGTTGCTGCAGCAGCCTCTGATCCTTCTTCATTTACTTCAATGAAGGCTTTTTGTATAACCTTACTCACTTTAAGATCAGCATCAGCAATATTACGGAAGTTAGCTTGATCGGTGAACATTTCTCCCATTCCCATCTCAGTCAAAGTATCTTGAAGATCGATGGTGCTTTCAATTTTGAATTTTGGAAGGTATAATTCTACTTCAACTTGTTGTCCTTGGCGTCTAATATCATCAAGATTCATTTCTGACATTTTTTGTTCCACTTCTTGAAGACCATTGATTTCATCGGGCAATACAATAAGCATGCTAACTTCATCACCCTTATAAGGGATTTCGACGAATTTGGCCTTGAGATTAGGAAGTTCACCATAGATGAGTTTGCCATTTTTGAACATTGTTGGCACTTCTTTGACAGTTTTTTCATCAACATGGAAAGGTTTGTTGTGAGTATTGTTAGCATCGAATTTCAATTTCCATTGACCTTTGAAATAGACCGCATTAACGAGAACCATAGCAGTGGAAGCATCAACATCGTCAGGTTTAATAAGATCTTTAATTTTGTTGTTGGTCTTTTCCTCGCACCAAGCATTAATGGTTTTTGCCGCTTCACTAGATTTTGAGAAATCAAGTTGTTGTTCTTCGGATCGGAAATTATTTTTTGTCAATGCTTTGAATTCTGGTTTCACTTCAAGGTTGACACTGGGAAAGATTTTGTTGGCGAGTTTTAGATCCACTTCCTTTACACTATTTAGACTGTCAATTAGGTTTTGGTATCCGGATTTGGATACATTATCATCACTTGGCATTCGAAGAACCTCTTGCATTTGTTTTTTAGTGTTATCCCGAGCACCAAAAGATGCCATTGATAAGACGACATTTGCACTTAGTGGAGAAGTAATTAGATTTCCTGGTTGTTTTTTCGCTACAGTCTTGAAAAAGTTTGTGGAAAATTGTTCGGCACCTCTAGAGACAGCTTCAAGAGGAGCAATTTGCTTGTCAACAGCTGCAGCCATCGTGTAGGCCGTTAATGCACACAAAAATATAAATAAACGCATTTTTAAAAAAATAAAACTAATTCACTACTGAAGTTTTTTTTTTTTTTTTTTTCGTTTATAGTCTTATCAGCC
>comp626_c0_seq1
GTGCCATTGCGTTTTTGCCCCCTCAATTCGTCCATTGAATCCTCTAGCTTCAAAATGTTTTGGACGCTTTTTCCTGGTTCACGGTGACCGGCGCGTGGGACCCCTGCGTGGGATGAGCCGTTGGCCAGCCCTGGAGCGTCTCGCGTGCCCATCTTGGGTAACGTCGAGCACTTCAGCGGACATTATATCTGGCGTCGCGACGCCTTCGACCCTCAGCCGCTCCGCAGTCGCCCGTCAATTCACTACTCATTCCCACGAAGTCATAAATAAAAACCACTGAAAATGTGTGACGACGACGTAGCCGCTCTTGTCGTTGACAATGGATCCGGTATGTGCAAAGCCGGTTTCGCCGGAGATGACGCGCCACGTGCCGTCTTTCCATCCATCGTAGGTCGCCCCCGTCATCAGGGAGTGATGGTCGGCATGGGACAGAAGGACAGCTACGTGGGCGATGAGGCCCAGAGCAAGAGAGGTATCCTCACCCTGAAATACCCCATCGAGCACGGAATCATCACCAACTGGGATGACATGGAGAAGATCTGGCATCACACCTTCTACAACGAATTGAGAGTCGCACCCGAGGAGCACCCAGTCCTCCTGACCGAGGCTCCCCTCAACCCCAAGGCCAACAGGGAGAAGATGACGCAAATCATGTTCGAAACCTTCAACAGCCCGGCCATGTACGTCGCCATCCAGGCCGTGCTCTCGCTCTACGCCTCCGGACGTACCACCGGTATCGTCCTCGACTCCGGCGACGGCGTCTCCCACACCGTGCCCATCTACGAGGGTTACGCCCTTCCCCATGCCATCCTCCGTCTCGACTTGGCCGGTCGCGATCTCACCGACTACCTCATGAAGATCCTCACCGAGAGAGGCTACTCCTTCACCACCACCGCCGAGCGGGAAATCGTCCGCGACATCAAGGAGAAGCTCTGCTACGTGGCCCTCGACTTCGAGCAGGAAATGGCCACCGCCGCCGCCAGCACCTCCCTCGAGAAGAGCTACGAGTTGCCCGACGGACAGGTCATCACCATCGGCAACGAGAGGTTCCGCTGTCCAGAGGCCCTCTTCCAGCCTTCCTTCTTGGGTATGGAGTCCTGCGGCATCCACGAGACCGTCTACAACTCCATCATGAAGTGCGACGTCGACATCCGTAAGGACTTGTACGCCAACAACGTCCTCTCCGGAGGCACCACCATGTACCCAGGTATCGCCGATCGTATGCAAAAGGAAATCACCGCCCTCGCTCCATCCACCATCAAAATCAAAATCATCGCACCACCCGAGAGGAAATACTCCGTCTGGATCGGTGGCTCCATCCTTGCCTCCTTGTCCACCTTCCAACAGATGTGGATC
>comp1689_c0_seq1
TTTTTTTTTTTTTTTTTCTATTTAATTAGTTAATTTATTGATAACTTTTACAAGTTAAATATAATTTTCTTGGACATCGAAAAATATATTTTGTGCGATGTATTAAATTTTAATACTTTAAAACGTCTTCCATAATGTCCAATTTGTTTCTTTTATATGATTCACTTTCACTGTTTTCCTTATGTAATGTTGTTTTTTTATTGAAAATCATACTATTTATTGATTTTAAGCATTCATTTGTTTTTTCATAATTCAATTGGTTAGCATATTCCAATATATATTTTCTTATTCTAGAATAACAGTTCGACGAAAATATCAACAAAATTTTTGCATAACTTTTCGTATTACATATTTTTTCCATAGCTTTTATAGATGAATTAGTAAAAACAGCAAAATATTCATCGAGATGTCCATTAGACATTGTATTATATCTACATTGCTTGAATTCCTTTCCAAATACTTCAATATCTTCTTTTGCAAGCTCATTGTATTCATCACGGAAATCTTGATCTAAAGTTTCGATCTCATGTAATTTAAAACCAAACACTTGTCTATAAATATCGGCCGCACCTCTCAGCCTCAATGCATGATTTACATGCAAAATGTAGATGAAAAGAAATAATAACAAGCTTTTCTTGATCAAAGACATATTTTCGTATTTCAAATACTCGTTACTTCTGGTAAGGTTTATTTAAATAGCATACAACTTCTGAATTTCTAAAGTTTTTCATACGTATTTTACTTTGAACATTTTATATCTAAATTTCAGAAATATGTTTAAGTCGTGTGCTTAAATAATCATCCGATTGATTATTTATTAATAAAATTCTACTTCAATGTCACTTCACTTTAATAGTATACAGAAAAT
>comp337_c0_seq13
TTTTTTTTTTTTTTTGGAATAATGACGTTTATTTACAGTCATCGCCGGTTATATATAAGTATACAATATAGTAATAATGAAATTCTTTGATTAATCAAATAATTAAAAAATATATATTTATACTAATTCTTATGAAATCAGTAATTTTTAAACACAATTTGAATATCAAAGAATTTCTCGTATAACATGTTTATAATTTTAGAAAAAATACAAAAAAAATGTTCCTAATATCGAAATTTTAGAACTTTAATCACTGGATTAACATGTTTTTTCTAAATGAAACCCGCACAATTTTTCGACGCCGTAGCATAAAATTTTCTGTCAATTAATTTGATCTTCATTTTCAAAATTAATCAAGAAAAAAAAAAAATTCCTATAAAAAATCAAAAAATATGAAAATGTGCATATTTGTAAAAAATATCTAAACTATTTTATATTTCAACTATTATTTGATCAAAAAAAAAAATTTTTTTTTTCTTTTTTTTTTAAATAAACATTTACATGTACCTAAGAATTTGTTGATTTAATGGTAACATCATCAGTGACGTCTATGTTTACTGCGATGTTTACTTGATTTTTCAAAATCTCGATCCCTGGATCTACTTCGTGATCTGTATCTGTTTCGCGATTTATGACTACTCGATCGTCGTCGTTGTGATTTTTTTGGTTTGTGCGAACGACTGTGACTTCGAGATCGACTTCTGCTGTGCTTCTTTCGTTTCGAATGTTTCACAACGTCGCGCATTGGTGAAGGACTAGTAGATTTCGATCTCCTTGGAGATTTCGTTCTCTCTGGAATAGCGTGGGATCCACTTCGACTAATAAAACCACCCCAAGCATTATGATGTTTTGGAAGTGGAGGACTTGGCGTGTGACCATCAGCATCTGTCCCGCGAGCTTTTGATCGTGCTTCTTCATATTGTCGTTTAAGTTCCTCGACTTTTTTCTCCAATTGTTCTGGTTTAATGCGTGGACGAACATAAAGACGTAATATACGTCGGCAAACGTCTCTTATGTCTTTCTCTTTAACTTTAAAAACAGAAAACCACGCTGGCGTTGATGGTAATGATAATTGAAGTTGACGAGCCGCCAAATAAATGCATGCACTTGCAACTGTTTCTGGATGATGCCTCAAAAATACATCCGAACGTAATGAATCATTCATATAATTCCAACTTTGTTGCATTAATCCTTTATTTTTTTCATAACCCAATACTTGAAGATACATGACAATAATTTTATGTGGATGTTTCACATGTACACAAAATCCAAGTTCCTTTAAAACACGTCGCTCCGATTTGATTACTTGATTTTTCAAGCCTACATAATTTTGATCGAGAATAACTGGTTGAATTGGTTTTTGACTGGAAACTTGTTTAATGTGATTAAATACATTAATAACGTCTCTTATTCTCCTTGGAGCTTCTTCGATTTTACTAGCTAGACAAACGCAACCCATGGCCGTGATTTCCATATTATGTCTCACTAAAGATTTGCTGTAGTAGAAACGTTGAAATATCACTTGACCCGTAGCCATTGCAACCTGTGGCAATTTTAATAAAATTCCAGCGGTTTGAATAAGTTCACATCCTAATATGCGAAGTTCAGTTTCTGTTTCCGCGTCAAGACCATCCAAATGTGAAGGCGTCGATACTAATTTTTCCTCAGGTAAAAGACAATTTTGTAGTGTTAACAATATTTTACCATATGTTTTTGTATTTACAGTTGTTGTTTTCGTTGTTGTCGACGATGAATTCTCTTTGCTGCCCATTTTTTTTTTTTTTTTAAACAAAATTTTTCTTTTTAAAATTGTCCAGGCACATTTTGCATTATTTGACATCCAGAGTGCACGTGGTCCATGACCTGTTCCTTAAGACGACACACGTGCTCCTTAAGCCTATGTACCATTGCACTGAGTTCGGTATTTTCGCCCTTGAGCAATTTAACCTTATCCTCGAGCCTTGATATTCTTTCGAGTTTACGTCTTCGACATTTTGATGCTGCAACACGATTTCTCTGTCGTTTTCTTTCTAATTTAATTTTCTCCTGATTCTCCATATCAATTGGTGACATTGGAGGTGAACTCGTAACACTTGGCACTGTTTGTGGTTCCTCTTTGAGATGAAATAAACTTTGACTTATTGTTGTATCGGTACTTTGAACACTACCAGGTGGTTCAAGTGTAGTGTATGTTGCACCATGAATACTACCCGGTTCTTGTGAACTATCCGAATGATGTAATTCATTTAGTGCATCAACAAAACCACGAGCATAAAGTTCTTGTGCTTCGGTAACTGTTTTTGGAAATAATATTTGTGTTGTTGGCGTTGGCATTGTTGTAACAAGTCCATCTTGTTGGGCAATTATTAATTTTTCCAATTCAGGTGAACCCAATTTTAACATATTGAGATCAGGTGAACTTAGAAGTGGTGCCATATTATGTAGAGCAGGTCCCAGGGGTCCCAAACGGGGCCTTTTAACCTGGGGTCCCTGACGATGATGACCGTTTAGGTCCAGGGTGAGATTTCTCTTGAGATTCTCACGATTTGTATTATTGTCATAAATATCAGCGTCTTCATAGAAGGTCGGCTCCATCGTCAGACTACGCACCATCGAATTAATTTTTTTTTTTTTTTTTTGATTTGCTTACATTAAATGATAAAATTTACGACGTTATTATAACCATCTCTCTCATATGTTGGCTACTCGCCTCTCCTAGAACTTTTTTTTTTTTTATTTAAGAGTTGTTATTAAAAACCTTTCTTTCGGTTCTCGCTATCGTTCTCTATTTTTTAATTTTCACGTTCTAATCCTCTTTTTTCCCCTGTCACCTTCTCCCTACCCACCCCTAACCCCCAGAAAAAAACCCCTTTGATGAAATAATCGCCCAGTGTGACGTGTCGATTCGTCAACTAATGCGATTAAACGACAAAAAAAAAAAAAATTAAATGTCCTGTCTCGAAATGTTCTACTTGTTCCTCATCGACAATTTTCTTTTTTTTTTTTTCTTAAGTCTGTGCCTTCACCCTCGTCTCTCTAAAAACACGTGATGCGAGCGGTGATGCGAGAAATTTGTCTCGGTGATAAAAATGTTGTGTGCGTGCGTGTGAATTCGATGATGATGTGATGATTTAATTATTGTTGTTGTTTTGCAGGTGGGATGACGTTTCGTTGACACTTAAACGATGATTTTGAATTTAAACGGATGTTGTTGATGCGTTTTAAAATTCACCGTCAGGCTGCAGGTCGAAGCGTGGTGGGAATGCGGAACCGTCGAACTGGGGTTTGAACGCAGGTCGATGTGGATGTGTTATTCCAGCGCGGCAGAAGGTGCCTTACGAGGCTTCTGTCCCACTGGGCTGAGACCACGTGCGGCACTGCCTCCACGTCCCTTGGTACGGAACTTGGTGATTGCTTGTTCAGCGAGATCTGCCCTCTCTTCTGCCTCCTCGAGTTCTTGTTGTGCCTTACGGAACTTGGCAAGATTGAGTGCTGCAATCTCTTCAGCCTCTTCAATTTGCCTCTTGTACGTTTTGATCTTCTGTTGCAATTTGTCCACCAAGTCTTGCATACGTTCGTGATTCTTGCGATCCTCATCAGCCTGGAAGCTGAGCTCCTTGATGCGACGTTCTGATTTACGGAGATTCTTCTGTGCGTCCGCGTGTCTCCTTTGTTCACCATCCAATTCATTCTCCAATTCACGTACACGTTGTTCCAATTTCTGAATGGCTTTCTTGCCTCCCTTGAGTGCATTGGCCTCAGCCTCGTCAAGACGAACTTGGAGGTCTTTGATTTGTGTCTCCAGAGCCTTGCGGAGTTTCTCCTGAGTTTGAGCGTGATCTTGTTCGGCTCGGAGTTCATCGGCCAGTCTAGCGGCGTCGACCATTGCCTTCTTTGCCTTCTCCTCGGAGTTCTTGGCCTCATTGAGTAATTCATCGAGGTCGGAGTGAAGGGTTTGAAGTTCAGCCTCAAGTTTCCTCTTTGCGGCCGAAATGGAAGCGTTCTGAGCGCTAATTTCATTGAGCTGCTCGTGAGCATCAGCCAATTCTTGTTCAGCTTGACGACGTCCACGATCGGCTTGCTCAAGAAGTTGTCTACTCTCCTCAAGTTCATTTTGTAGGGCATTAGCGCGACGTTCAGAAATTCCAAGAAGTTCACGAGCCTCATCGCGTGCTCTCTGTTCCTCCTCCAATGCTGTTTGAACATCCTTAAGTTGCTGTTGATATCTCTTAATATTCTTCTGTGCCTCTGCATTCGCCTTATTTGCATGATCGAGAGCAATTTCCAATTCATTGATATCGGCCTCCAATTTCTTCTTCATGCGTAACGCCTCAGCCTTGCCCTTAGCCTCGGCTTCGAGTGACGCCTGCATGGAATCAAGGGCACGTTGATGATTCTTTCTTGTATTTTCGAATTCCTCCTCCTTCTCTTGAATACGACGATCGATTTCCTGTCGCACTTGACTGAGTTCAAGTTGACTGCGCAATACTTTGTTCTCCTCTTGCTCAAGTGCAGCTTCAGCTTCCTCAAGCGCTGCCTGAAGTTCATCCTTCTCAGCCTCCAAACGTTTGCGTGCCTTCTCAATCTCATGAATATTGCGTCCACCCTCACCAATTTGATCCAAAAGATCCTTAACCTCATCGGCAAGATTCTTATTCTCCCTACGAACAGCCTCCAATTGTTCCTGTCCCTCCTCATAGGCTCCCTTAAGCCTAAACAATTCCGTACTATAGTTGCGACATTCTTTCTGACTTGCGTCAAGTTCCGCAGCAAGATCATCAACCTTAAGTTTCCATTCACCAATAATCTTATCAAATGCCTTTTGTTTCTTCTCGGCAGCGTTGGCAATTGCTGTTGCACGATCCACTTCAAGTTGTAGATCCTCAACTTCAGTTGCAAGACGTTGTTTAGTCTTCTCAAGGGCAATAACCTTTTGATTCAATGATTCAATTGTCTCCTCGGCCTCGGCAAGACGTGCTTGTAATTTACGTTTGGCTTCTTCCAATTCTTCAGCGCGTGCAACACCTTCTGATTCGTATTTGGTACGCCACAATTGTGCCTCGGCATTTGCCTTACTCAATTGACGTTGTAAATCAGCTTTACCCTCGGCTTCCTCTTCAACTTGTTCGCGAATATTGTCCAAATCGTGTTCCAAATTACGGAATTTACCCAATAGAGTTGCACGTTCACGTCCCTCTTCGTCGGCGAGTCTCTTTGTATCCTCCAACTGTGTCGTCAATGAGATCTTGATCTTCGAGAGTTGGTTCACCTGAGATTCGGCCTCTTCCAATTGTCTCAAAAGATCGCTGTTCTCAATGGACAATTTCTTCTTTGCCGCATCAAAATCGTTCAATGTACGATTCACTTCCTCGAGTTTGCCCTGTGTCTCATTCAATTGATGTTGCAATTGTTTGGCGATCTTCTCTTGTGCGGCCTTCTCGTTGCTAAGATGATCAACAGTTGCACGGAGATCATTCAATTCACTGAAGTACTGAACCTTTTCCTTTTCAATCCTGGCTTTAATTTTGTTGAGTTGATCAATTTGTTCTCCCATTTCGGCAACGGCGTCATTATGTTTTTTACGTAGAATTGCAAGGGCGGATTCATGTTGAATATTTGCTTCCTCAAGATCACGGCGTAATTTACTTAATTCAGCCTCACGTTTTTTGTTTAATTCAATTTGTGCCGATGTTGCGCCTCCAGCTTCCTCAAGTCGTTCACCAAGTTCTTCCAATTCACGTGCAAGATCGCTGCGTTGTTTTTCAGCTTTAGCACGCGCTTGACGTTCGGCTTCAACTTCCTCTTCGAGTTCCTCAATTCTTGCCTGTAGTTCCTTAATTTGTTTCTGTAATTTGCCAACCAATGATTGTTCGTCTTCCAATTTTGCCGTTAATGATGAGAGTTCCTTGTCCTTTCGTTGTATTGTTTGTTCCAATTCTTTTTTGTTTCTTTCAAGATCGGCGACGGCCTCTTGAGTTAGTTTGAGATCGCCTTCAACCTTTCGCTTACATTTCTCAACATCGGCGCGAACTTTCTTTTCGCGTTCCAATGTGTCTTCGAGTTCATCGAGAGTTTGTTCGAGCTTGACCTTAACTTTGGTGAGATGGTTAACCTTATCCTCAGCGGCTTGAAGTTCCTCGGCTGTCTTTTGATTAACTTCGCCTTGATTCTTCTTTTCTTTGTTCAACTTATTGATCAACTCATCTTGATGTGCAATTTCTTCATTTAGATTCCGAATTTGATGATCTTTGGTAGCCTTATCCTGCTCCGATTTCTGAATCGTTAATTCCAAATCCTCGATGTCTTTCTTCAAACCCGAAACCTCTTGTTCCAATTTCTTTTTCCCTTGGAAGAGATTGTTTCTCGCTTCCTCCTCTTGGGTGAACCTATCAGTGATGTCCGCTAATTGTGATTCGAGATCAGCTTTTTGAGCTCCTAATTTTAAGGCCTTCTCCTGATATTCAGCAAGTGATCCCTTATCACCATCAAGTTGTCTCAACAATGTTGTTTTCTCCTCCAATAATTTTGTATTCAATTCCTCCAATTCTTTACGCATTTTCTCTTCCCTTATCCATGATTCCTCGAATTTCTTAGCCTTCTCTTGTAATTCGGCAAGTTCGTCTTCGATGCGAGTTGCATTGAGAAGGGGTCTGACCTTCATCCACAACTTCCACCATGGCCATGTACGCAATTGTAGATAACGACGTAAATTGCGTTGCACCACTTGTAAGGCCAAACGTTGTTCCTGTAATTTTTTGTAATCCTTACGCGCCAAATAACCTCGCATGAAAGCTTGCATCCAAGAGAGAATCTTGCTGAGACGTTCGTCACGGAATTCTTCCATTTGACCCAAAACTCCAGCACGGAAGAATACCTTGGTATGTCCAAGACGATATTGATCGCTGTCCAAACCGGATGATTCCAAAACAGCAGCGGCCGCCTTTTTTGGATCGCCACCGGCTGCATCGACCGCAGCAGGTGCCAAGATTTTGTATCGTAGCTTGAAGTCAGGATAATTCATTCTGTTGGGGAATCCTTTACGGCAAATACGAATACCCTCAAGTACACCGTTACATGTCAATTGATGCATCACCAAATGAGAATCAATGACACCAGGTTGTTTCAATTCATTGGGAATGATACAACGTACGAAATGTGGTTGTGTTGCTCTCAATGTTGTCATCAAATTATTAAGTTGTTCCTTATATGATGATGATACAGTGGAGAAGCCACCACCTTTCTTACCACGTCCTCCCTTGCCACCAGCATCACCGCCACCACCACCCGATTGTCCTGGATGATCAGCAAAGATTTCAATCAATAATTTATTTGTCGATTTTTTGAATTGATCAACAACAGTGTCGTTCAACGGGTCCTTATTCTTTTCCAACCATCCAGTGATATTGTATGGTACGTTTCCGGCATAATGGCCAATGGCAAAGTGAGCAGCTTGTTGACCAGGTTTTGGTGGTTTTGGTTTCAAGAAGTTAGGACTCTTGCCAAGATGATTGTTGTTCAATTTTTCCTCAAATGTCTTGTCGGTGGCTTTCGGGAACATAGATTCTTCCTCAAGAATTGAGAGAATACCCATTGGCTTCTCAATGAGTTCGATACATGCGAGGAGATCCATGCCAAAGTCAATGAACGCCCATTCAATGCCCTCTCTTGTATATTCTTCTTGTTCAAGGACAAACATATGATGATTGAAGAATTGTTGAAGCTTCTCGTTGGTAAAGTTGATGCAGAGTTGCTCAAAACTGTTAAAGTCGAAGATTTCAAAACCAGCAATATCTAGTACACCAATGAAATGTTGACGTTTTTGTTTGGTGTCTAGGGTCTCGTTACACTTCTTGACCAACCATTTGAAGACTCTGTCGAACATTGCCTTTGACATGGCACCAACTGAATAGGCAACTTGATCCTTATTACGACCTTGGGTGACAAATTCATTACCGACTTTGATTCTTGGTTTCAATAAATTCTTGTAGAGATCGGCGCAATCGACACCAAGTAATTTGGCGACACGGTCACCTTCCTCAGTGCCATCGGCTTCAGCCTGTTCTTCTCGGCCTCTTTGCTTGAATTTCATTCCTCCCATGTGCATCACAGATGCAGTGATCTTGTAGATGTCGTTCTTCTCCTCCTGAGTGAATCCAAGAACGTCGAAGGCTTGGTCGGTCAACTGCAATTCCTCTCCATCGTCTACATTGGGAATAGTTGTTTTTCCTTGGGAGACGAAGTAGTAGTCCTGGATGTTGTTTGAGAGACAGCATAATTCCTTTAAGCCTTTAACTGATCCCGACATAATCTGGTAGAAAATGTGATAGGAACGCTCGAGTGTTTGTTGGGAAATTACACGAGCTTTCTCCAGTAGATATGTCTCAATGTCGGCACCAGCCAACTTTCCAGAAGGACCAAAGTGAATACGGATGAATTTACCGAAACGAGATGAGTTATCGTTACGGACGGTTTTGGCATTACCAAAGGCTTCAAGTACGGGATTTGTTTGGACGACCTGATCCTCAAGAGAACCCTTCTTCTTAGCTGATTCATCAACCTTTTTCGTTGATGCACCGACGGTGGCAAAGTACGCAATTACCTTCTTCGTGTTCTCAGTCTTTCCTGCTCCGGATTCACCAGTAATCAACATAGACTGATTTTCGCTGTTCGTCAACATGTTAACGTAGGCACCATCAGAAATGGCGAAAATGTGAGGTGGCACTTCACTACGCCTCTTGCCACGGTACATCTTGGCACAACGTCCAGTATAGACGGGGAATCTCTTGTAGGGATTGATGGCCACACAAAACAGGCCAGAATAGGTGTAGATAAGCTTAAAGTAGTAACGTTGTTTCAAGTTGTGCAGTACTGAGGCATCATTCAAATAAGTCAAATTGGACATATCCTCTGCCTTCTCATACTTGGGTGGATTCACTTGTTGCAAAAGATCCTTCTTAAAGTCCTTGGTCTCGCCGCCAGGCAAAGTGACGGAAACCAAATCGCCCTTGGTGGCCTTAATTTCACCAAGAAGATAGCCTTCCTTTTCATCGGGTACCCAGCAAGCTTTTTTACCATCATAGGGCTTACTTTGATCAATTCTCTTCTGTTCAAGTGAAACAAAAAGATATGGAGTTGGATCGGGATCCTCTCCCTCCTGTACTACTGGCCTCGGCATCTTGATTTATATTTCCTTTACTTTTTTTTAAACACAATTTTTTTTTTTATTAAATGTCCTTGAATTTTCTTCAGTGTGTTCACAATGTCCTTTTTCCACTATTTATTGATTTACAAAAAAAAATATATATATATTTATTGCTTTTATAGAAAGCCCCCCATCCAGAAAAAAAGTTTGTTTTGAAGAAATTGAAAATCTGTTTAAATTCTTTTATTAAAAATGAAAAAAAAAAAATTATTGGAAATTTGTTGAGTTGACATTTTACGTTTAAATTTTTAATTTAGTCAAAAAAATTTTTTTTTTCGTACAATATTTTTTAATGTATAAATTAAAAATTATGCCACAAACATCGTATTTGATTGGAAATAAAATTTTTGCTCGTAGATCGAGTAAGTTAGGGAGTGCAATTGACTGAGAATTTTGTAAAAAGTAATAGGAAATAGTCGAAAAAGTAAAATAAAATGAAAAAAAAGTTGGTATAGTTCGACGATGAGTTTTACGATTATATGCGACTTCATAATTATATATATA
>comp3568_c0_seq1
ATAATAATAATTGAAACAAAAAGTGGCGGAACTTTGAAGAAATTTGATTCAGGTTGCTTAGCGATGTCTGCCCACTACTTCCGGAGGCCGTGATTTCCAAAAAAAACTCGGATGAACACTTTTTTGGAGACACACAGAGGGCAAATGGAAAAAATGTAAGGCAAAAAAGCTTTGCAAGCTCAAACAGTGACGCGATGAGGATAAGAGACCAGTTTCTCTAAACATGTAGAAATAAACTTGAACCCCGCGCTTGAAGATGAGGCCGAAATGCGCGTTTGATGAGAAGGCTCGCCATTTTTGGGTTCCCCACCCGCGTCATCTGCGACGTCCGACGTCGAGGAGCGTCGGGACGACACTCGACGCGCGTCTCTCTTGTCGCTCGGGTTAGCGGACTTTTTATTTTCGTAAGTGAAGTCGACAAAAAACAGACGCCACCATGGACGCGATCAAGAAGAAGATGCAAGCGATGAAGCTTGAGAAGGATAATGCGCAGGATAAAGCCGACACCTGCGAGGGACAGGCGAAAGAGGCAAATATGAGGGCGGATAAAGTCCTTGAGGAAGTTGCCGATTTACAAAAAAAATTAACCCAAGTGGAAGCTGACCTTGTTGCTAATAAACAAAATCTCGAACAGGCCAACAAGGATCTTGAGGAACGCGAAAAATCCCTCACAAATGCTGAATCCGAAGTGGCGGCTCTCAACAGGAAAGTTCAATTGATTGAAGAAGATTTGGAAAGATCTGAGGAACGTCTCAACACTGCATCTGCCAAACTTACCGAAGCATCTCAAGCTGCTGACGAATCCAGCCGTATGTGCAAAGTATTGGAAAACCGTGCTCAACAAGATGAGGAGAGGATGGACCAATTAACGAATCAATTGAAGGAAGCACGTCTTCTCGCTGAAGACGCTGACGGAAAATCTGACGAAGTCGCTCGTAAATTGGCCTTCGTTGAAGATGAACTCGAAGTCGCGGAGGACCGTGTCAAATCTGGAGAGGCTAAAATCATGGAGCTCGAGGAGGAACTCAAAGTTGTCGGAAACAGTTTGAAATCTTTGGAAGTTTCTGAAGAGAAGGCCAACCAAAGAGTTGAAGAATTCAAAAGACAATTAAAAACATTGACTGTCAAACTAAAGGAGGCTGAGGCACGTGCT
>comp1218_c0_seq1
TTAATTTAATCCCATTGTCGAAAAATTGTTTTAAAGGAGAAAGTTTCTGGGAGTGGAAAACATGATAGAGAGAAATTGTATTGATTTCCCAGAGATAGAGAAATTTTACAATTGGTTTAGATTACATCCTTTAATTAAAAGTTTAAAAAAAAATTGCGAAAATTAAAAATAAAAACATATTTTGAAAATATAATTGAATTTTCAAAGTTAAATATCTCGTGACTTTGGAATAAGTGTTTTTCATTGGTCTCTATCTCCAGATAATGTGGTCTTTTGAAAACTATTTTCCAGGCTAAAGACGTCATTTATTGCTCCATCATCATACGAGCACAATCTATTTGACCTTTAGAACTTCAATCTCTTTCTGTTCTCATTTTGAAGGCTAGGAAAAAGAATATTTAAAAATGTCGGAACCAATAAATGTCGTTGTCACTGGAGCTGCAGGTCAAATTGCCTATTCTTTGTTGTATCAATTGGCAGCTGGTACAGTATTTGGACCAAATCAACCGATTAATTTACGTTTATTGGACATTCCACCGATGATGGAAGTTTTAAAGGGCGTTGTCATGGAATTAGAGGATTTGGCACTTCCTCTCTTAAGAGACGTTCTACCAACTGCTGAGCCAGCTGAAGCATTTAAGGATGCAGCGGCTGCATTTTTAGTTGGTGCAATGCCACGTAAACAAGGAATGGAACGTAAAGATCTTTTATCAGCGAATGTGAAAATATTTAAAGTTCAAGGCGAAGCTCTCGATCAATTTGCCCGTAAGGATGTTAAAGTTTTAGTTGTTGGCAATCCAGCAAATACAAATGCATTAATTTGTTCACATTATGCACCATCAATTCCTAAGGAAAATTTCACGGCTATGACAAGATTAGATCAAAATCGTGCACAAGCTGCATTGGCAGCACGTCTTGGTGTTCAGGTGGATAGTGTGCAAAATGTGATTATTTGGGGTAATCACAGTTCAACACAATATCCAGATGCAGCGCATGCAACAGTTAATAAAAAATCAGTGTTGGAAGCAGTAAATGACAATGATTGGTTGAATGGCAATTTTTTGGAAACAATTCAAAAGCGAGGTGCTGCCGTTATAGCGGCACGAAAAATGTCATCAGCAATGTCGGCAGCTAAAGCAGCTGGTGATCATATGCGTGATTGGTGGTTAGGAACAAAACCTGGACAATGGGTCAGTATGGGAGTTGTTTCCGATGGAAGCTATGGAATTCCTAAGGATATTGTTTTCTCCTTTCCCGTTACTATTGAAAATAAACAATTTAAAATAGTTCAGAATTTATCGATTAATGATTTTGCCAAAATGAAACTTGATGCAACATCAAAAGAATTACAGGAGGAACGCGCTGAAGCAAATGATGTTTTACAAAAGTGACTAGATAATTCCATGAAAACATCATCGACAATATCCAAGTTATAAAAAAAAATATTACAAGTTTAATGTAAAAAAAAAAATGGTTACAAATTTCAGTAGGTCTATCGATTGTTGCATTAAATTAGTAAAAAAAAGAATATGTTAAATTACATCATTGTTTTTATTAATCACTATTATATAGATTTAATCATTTTTTTATTTTTTAATCAGTTAATTCAATAAATTTCAATTCATAAATGCATCCGTTAAATATGCATTTTTTTTATGAAATAAAAATGAAGTTGATTGTTTTTCATCGGGACATTTTACAGCTCCATTATAAATGGCGTATGCAATTATTGGAAGAGGATTATTGTTTTTTTTATTATTATTCCGAAGAGTAATATTTAAAGTTATACTAATTTTTTTATCACATTCCATTGTTTTTGGTTTTAATATCTCCATTCTTATGTATTTTGAATTTACAAAATTCTTAGGCTGAAAATTATCAATAATAATTTACAGAAATTTGAATAATTAATAAATAAATAATTTACATGTAACTTACATTCAGTAAAGGACAACGTGAATTATTAATTAAATCTAAAATTTCTGTAAATTATTATTGAT
>comp12_c0_seq1
ATATTCATATTTACCGGTAGGAAGATAGTGATCAATATTATGATGTCGCTGGTATCGAGACTTCCGCCATGAAGTCTTATGCGCATGTCACACCGTCCGGAAGATCTCTTTCTGTCGTGGCATCTGGAGTATTTTTTTTGACCAGACTATAACTAAACTCTAACCATGGGAAAAGAAAAGATTCATATTAACATTGTCGTCATTGGACACGTCGACTCTGGCAAGTCCACGACGACTGGACATTTGATCTACAAATGCGGTGGTATCGACAAACGTACCATTGAGAAATTCGAGAAGGAAGCCCAGGAGATGGGAAAAGGTTCCTTCAAGTACGCATGGGTTTTGGATAAATTGAAAGCAGAGCGTGAACGTGGTATCACCATTGACATTGCTTTGTGGAAATTTGAGACAACCAAATATTATGTGACCATTATTGATGCTCCTGGACATAGAGATTTCATTAAAAACATGATTACGGGAACATCGCAAGCTGACTGCGCGGTATTAATTGTCGCTGCTGGTACTGGTGAATTCGAAGCTGGTATTTCGAAGAATGGACAAACACGAGAGCATGCATTACTTGCATTTACTCTTGGTGTGAAACAATTGATTGTCGGTGTTAATAAAATGGATTCGACTGAGCCGCCATACTCGGAAAATCGTTTTGAGGAAATCAAGAAGGAAGTATCTTCTTATATTAAGAAAATTGGTTATAATCCAGCCGCCGTTGCCTTTGTTCCAATTTCGGGATGGCATGGTGACAATATGTTGGAACCATCAACAAAAATGCCATGGTTCAAGGGATGGAATGTTGAACGTAAAGAAGGAAAGAATGAAGGTACATGCTTGATTGAAGCGCTTGATGCTATTTTACCACCTAGCAGACCTACCGACAAGGCTCTTCGTCTTCCCCTCCAGGACGTCTACAAGATTGGTGGTATTGGAACAGTACCAGTTGGTCGAGTGGAGACTGGTATCTTAAAACCCGGTATGGTTGTTACCTTTGCACCAGCTGGTTTGACCACTGAAGTTAAATCCGTTGAAATGCATCACGAAGCACTCGTTGAGGCTGTTCCCGGTGACAATGTTGGTTTCAACGTAAAGAACGTTTCCGTTAAGGAACTCCGTCGAGGATACGTTGCCGGTGACTCCAAGAACAATCCACCCAAGGGCGCTGCTGATTTCACTGCACAAGTTATTGTATTGAATCATCCTGGACAAATTAGCAATGGATATACGCCAGTATTGGATTGTCATACAGCTCACATTGCTTGCAAATTCTTTGAAATTAAAGAGAAATGCGACAGACGTACCGGTAAAACAACTGAGGAAAATCCAAAGGCAATTAAATCGGGAGATGCCGCTATTGTTACACTTGTACCAAGTAAACCAATGTGCGTTGAGGCCTTCCAAGAATTCCCGCCATTGGGACGTTTCGCTGTCCGTGACATGCGTCAAACAGTTGCTGTTGGTGTCATTAAATCGGTGAATTTCAAAGATGCATCTGGCAAAGTAACAAAGGCTGCCGAAAAAGCCCAAAAGAAAAAATAACTACTTATCGCGCCAAGGACATGCTCATAATAGTCAATGTAGTTTGTCTTCCAAGTTCATTGATAATTGATAAAAAATCAATGGACATTATCACAATTAAAAAGATCATTAAACAAGAAAATGAAGAAGAAAAGAAAAAGATTGTTTTACGCAATTGTGTAAGTAAACTTTTTAATTTCTTCATCATTAATCGAGAATTCCGTCTTTCTAAAAGATTATTAAGACATTATTTCCATCGTAAAGAATTTCGTAGGAAAGACGAATGAAAATATCAGTATGCTGGGAAGGCAGACTATTAGACTATTCAATTTTTTTTTCCATCTTGTCTCGCTAAAAAAAAAACAAACAAAGTTAACATCAGCGAATATAAATTAGCGCGATTTTAATTATATTTTCTAATAATTATTATATGAAAATAAAAATCTTATATCTGCGATACTCGAAGCATCTCATTTTTTTTCTTTATTATCGTTATCGTTGTCATTGCTTTTTTTATATATATATATATAATATTAAATCCTTATAATAGTGGGAAAAAAAAGTCTGATTTTTCTTGAACAATTTAACTAAGACTGCTATTTTAAGAACATTTTTTTTTTTAAATAATAGTTTCTTTTTTCTCGAATTTTTATAAATGAGAATTAAAAATCCTGGTCTCTTTGAAATATATTTGTTATCCAGTCGACTTCAAGCCGAAAGTATAATCAATAGGTATAAAGAATACATCTGGAATTTATTGATAACCGGTTTGATTAACAATATATATTGTAAATATAACTATAACAACGATTGAACGCGAATAAAGAAGCTTGAAAATGATAAAAAAAAAAAAAAAAAAAAAAGAAGAGTTCGACAATGCTCTGAGCTCCATAGGCTAAATAATAAATTCGCTTTTATTTATTGCCGGATTCAGTATTTTTCTGAGCCTTTCGAAAAACGCGCTTCTCACTTTCTCCTGACTGCAAACGTGTGCAAAACAAGGGGAACGGAAAATGTTGATATATTTGTGAAATTGGAAATAAGAACTAACGCACGTCGTTTGATTTATTACACTTTGACTTTATAAAAAAAAAAATAATAATAATTGTAAATGCGTGTTCAGATGAGAATTTTGAGGCAAGCGGCGTGTGTCGCTCGGGTCAGTGAAACTGATTACAACTATATTTATATATATTGATTTTAATGAAGAAAAAAAAAATGACAACAATCATTGAAAGCAAAGTCATGAAAAAAAAAAAAATAATAAAAATTTGTTTGTGAGCGAGAGGGACGCGCGACGAAGATCATCAAACGGCGATGGCGGGGCGCGTAGACCTGGGCCGCCCCCCGCCCTTATTCTCGGCCCATTGTAGATAATTAATAATTCGTAATTATTGATGATGAAACGATGATTGTAATAAATAACATGTCCACCGTGAATTAGGCGAGTGGTTATTTAATTTCACACTCTGGACAACTATCTTGTAAGATATAAAAAAAAAGAAGATTAAAGTAAAGCGTAAGAGGTAACTCTGATTGTATACATCTAAAATCTGTTCATGTTAGGATGTATGCAGAGAAGGCGAGAGATCAATAAAGTCGAAGTAAAATTTAAAAAAAAAAAAAAAAAAATTTTTAAAAAAAAAAAAAAAAAAATTAAATACTTGGCTAATGAGTTATACTCCAATTAGTTATAAATTCAAATAGTTTTCTTTGTGTACTTCAATCAATTCCATTTCTCATATTTTACATTATAATTTATTACTGGAAAATTATAACTGATTCCTCTTGTAAAACACATCAAATAAAATGAAAACTCAACCCTAAAAAAAAAAAAAAAAAAAAAAA
>comp8251_c0_seq4
TTGTCAAATACAAGAGAAGTAATTTTGTACCCTAAAAGAATGCAAAAGATGATTACATATACTAACTAATACCATTCAAATCATAAGTTAGAGATCAGTAATTTTGAATTAACCCCTTAAAAAATCAACATTTTGTGAACTAATATGTCAGATTGCACAAAAACTAAGGAATAAAACTAAAATTTTTCAAAATGTTTTATGACAATTTAGCCAATCCTATAGAAGCTGTCTATTTGATTTCAATGTACAGTTATTTTAATTCACTCAGCGATTTCCTGTATAGAAATAATTATTTATCCATCAATGACAGACACAAACAAATACCAGTCGTCAACGCTCTTTACAGATATTTAGATGATAATCGAGATAATCAAGACGATTTAATTAAAAGTTTATTGCAAGGCAGCGACTTGTACGGGGAACAATTTGGTGAAATTCCTGATGAAACTTTTGTAAATACAATGTTCGACTACATTATTACTTCTCTTGTATTTGACAAATATGGAAATATTTACGGATTTTTGGCAGATGTTGTTCGAAAATCTCAAGATTTACACATAGACTCTCTGCTGAAGGAAATAAAGAGGGGACTTGAAAATATAATATTTGAAAATGAATATGGTGATACCTCGTCACTAACACCTTTAGCTGCAGATCGAATATTTACAGATATAATATTACCTCTGTTTCCAAAACCTAAAACTAATATCAAATTAACGTCACTAGATTATATTTATGCACAAGCAGGTGCAATTTTACTTCGACCAGGTATACAAAATGCTACCTATTACAGTGTGCTAACTGAAAGAACGACATTAAATAATGAAACTCTCTTTGACGAATATATATTAATGGGACATTTAATTGAAGAATTAATTATTGGCGAAAAATTTGGACAGTTTAATGCAACAGCTTTTGCATTGCCAGCGCTTTTCTTCTATGTTTATTTTGAAAAGGAGAAACTTGAACAAGAAAAAATAACAACCATAATATTTGATCCACAACACTGGCTTAAAGCTTATAATATCTTTCTTACACATCTAGATAAGATGTATGATAAAATTAGTTCTGCTTTAAAAACAGATACAAAGTTTAAACTCCATTACGAGCTTTCACAATTAAAAACACATCATACATACGCACGATATTTGGTAGAGGATAATGTGAATTGTAGAATAAAACCCGAAGAGGAGAAAATTGACAGAGTTTATGCATATGAAAATAATCCGCACAATTTTGCATGTAAAATAGGAGACTACCTACCAGATATTAATGACTATTTTTTGTTCAAACTTAATACTGTAATTCAATCATATCAACAATTCGAGAACAAATCAATCGCAAAAGTATTTGAAAATTATTTTCAATTATCGTTTCATTATACTGACGCAATTATCAAATTAAGAGACAATATTGTTGTTACTGATTTTTACGATCCGATCATGCAATCAAATGATTTTCTTGAAATCTACTTCCCTGCAAATGGCACTACAAACTATTATGTTCTGATACGAGAAGACTACAACCACAGAATAGATAAAGTTGACCATCTTCCTGACTCTTTACCACAATCGAATCGTCCTCCTATCGAAAAACAAGACGGAAAAATTTCTTTTACTCAACAGTTAAATGAAATTAGAGAAAAAATTATAAAAAACAAAAGTTTAAGACTAGTATCATTAATCTTATCCAGTCTAAACAACAAATTAAAAATTGATTGGTGGAAGGAATTTGGATTATCTTTGGTGCCGTTTTATCCATGTTTATCTGGCAAAATTATTGATAATGATAAAAAAGATCCTTGTCAAGTATATACATTTACTATGTATCCTATTAATCTAGAAAATGATTT
>comp159_c0_seq1
AGGAAATCAAAATACATTCCAGATTCCACTTGATTCCGTTTTCGATCTACTTTTCAAGTGACCGGTTTCTGAAGCAGTTGGCATTTCTTTCTAAATCTCTTTGCTGACATTATTTTATTTAATTTCTAACATTAAAATGGCAGAAAATAAAGAACGTACATTTATTATGATCAAACCCGATGGAGTTCAACGTGGACTTGTCGGAAAAATTATCCAACGCTTTGAGGATAAGGGTTTCAAATTGGTTGCCATGAAAATGGTTTGGCCAACTGAAGATCACTTGAAGAAGCATTACGCTGATTTGTCATCCAAACCATTCTTCCCTGGTTTAGTCAAATACATGAGCTCTGGACCAGTTGTTCCTATGGTTTGGGAAGGTTTGAATGCAGTGAAAACTGGTCGCGTAATGCTCGGTGAGACAAATCCAAAGGATTCAGCACCAGGAACAATTCGTGGCGATTATTGTATCCAGGTTGGTCGTAACATTATTCACGGATCTGATTCAGTGGAATCTGCCAACAAAGAAATTGATTTATGGTTTGGTGCTAATAAAGAGAAGAAAGAAACCATTGACTGGGCTTCCTGGGCAGAGAAATGGATCTATGAATAGGTTTTTAAAAAAAAAAAAAAATAATTAATTAATGCAGATTAACTTTAAATATTTCGTTTTTGCAAAAGAGTGCTTTGATAATGCATTCCCAGATAAATCTCTGACTATCACAAAGTACTGCCCATATATTATTAATAATTGTACATAAAAAAAAATAACGTCGACTAAAATTGTGATTTTCGTCTTTTTAAATTAAAAAAAAAAAAAATAGATAATATCTGCAAATTTTAAAAAAAAAAAAAAAAGAAAAAAATAACGACAGGAAAGCGTGCAAAATAAAAAACACCATCACTATGTACGGCAGCATTAGAAATACAACAGTAATTGACAATTTGAAATTAATTCACATCAGTTGGGATTTAAATTTCATGGATATTGTTATATCAACATTAGAAGAATCTCCCTTTGAAGTAACATTAAAATCAAGAGCATTTAATTTACCAAATTATAATGGTCCAATGCGTATACATTTAAAATGTATGGAAAGAATTGCCGAGGGGAAATATATGGTGATATGTGTGAAAAGTGATGGTAGACCTGATGATAAAATTGTTGATAATATTATTGTAAATTGTTCACAATACAATTTTGTGTGGTCGAAAAATGTTTTTCAAATAGGTAATACAGTGAAAAATTGTCCCTCAAAACCATTTGAACTTTTTCTACGCGAATTAAAAATGTGTAAAACTTTACTTTTAGATATTACATTATCAGAAATTAGAAACACTCAAGTCATTGAAAAGTCATGATTTATTATTAAATTATTATATATAGCGATATATTTTATTTCGACAATAAATTAAAAATTAATTTCATAATAAATTATATTCAGTATTGCATATATTGCTTTTTGACAAAAGATATCAAATTATAAATTATCTTTTATGTGATCTCGACATTTAATGTTGTAAATATGTATATATTGTTAATGTCAATAAGAAATAATAAAGTTACACTGAAAAAATAATTTATAATTTGATATCTTTT
>comp1584_c0_seq1
TTTTTTTTTTTTTTTTTTGAATTGAAATTATTTTGTATTTAATTAAAATTGAAGGTTGGGACAATATTGAATTATAATTTAATAACCTAAGTTTTATTAAATTTAATCTTAGTGAAATACAAAATAATTAATGGCGAACAGAATTTGATATTTATTGTTCTTCTTCATCGTCTCCCGTTCCCAAAATCATGCCAATAAGACTCTCGGTGTCAATTCGTCCCTTATCGTCTATGTACATCATGTCATAAGCTTCATTTACTTCCTTCTGTGAAAATTTATCTCCAAATGTCATTAATGCTTTTCTGAATTTTTCTCCATCGATTTTTCCTTGTCCGTTATCAAAGCTTTTGAATGCTTTGAGAACAACATCATCGTCATCGGCGCCTCCTGAACTGGACATTCTTGTTCCAAAAAGGTTTAATAATTGTGTGAAGTTTAGTGGACCAGATGCTTCGCTGAGCATCTCATCCAATTCCTTTTCGCTGGAGATTTTTCCAACTTGATCAAAAGTAAAACGTAAATCACTCTTGCCTATTATTCCATCTTTATCATGATCCATTAGTGAAAATCCCTCCTTGAATTCGGCCACTTGCTTTTGGGTAAACATGCTAAAGACATTTGAACCAGATCGTTTAGCCCGTTTGCTGCCTCGGCTCGCCCGATTTGATTCTGTTGGTGACTTGATTTCTGCTTCTGGTTCAGCATCTTCCTTCTTCTTTGGCTTCTTCTTCTTTTCCTTGTCCGCCATTTTTGTTGTTTTTATGTAAAGAAATTAGAAGAGATGGTCACAGCGAACCAACTACTCGAAAATTG
>comp937_c0_seq1
TTTTTTTTTTTTTTTTTTTTATGTGAGTTTGTTTTATTTAGCGTTGTGAAAGCATGCGAATAAAATAATAAACTTTACAAAGTGTGTATCATACGAAAGAAAAAATTTTTTAATACAGAACAAATAAAAATCAATTATAAACACGTAAGACTCAATTAAAATTGATCAGTGAATGTTAACATGTGTAAAACAAGAATAAAAACACAATATCAAGAAACTTGTAACCTACTGAATTCCAACGATTCCACATGCCAAGCGGTCTCCAGCATCGCCTGTTTCCAATGATAATGAAGTGTTTCCCTTTCCTAGATCATCTTCTTTTTCGTGAACAACAAATGCTCGACCAAGAACATTGTTTGGTCCACTTAGAGATATTATCGAATCAGTAATGTTTATGACTGCCTCCCCTTCTTTGTTTGCAATTACGTTACCAAGATCTCCAACATGCCGTACCTTATCGTCAGGTGCTCCATGATTAACTTTTTCAGGATTAAAGTGTTTGCCAGTAGAAATGCAGCCTTTGGATATATCTCCTTTTTCATGGACATGGAAACCGTGAGAACCAGGAGAAAGACCATAAATTGAGCCAGTTATTGTGACAGGCCCATTTTTTCCATCTTGAACGATAAGTAGGTTTCCAGTAACATTATTTTTTTGCACATTATTGGGTACCATTTTTACCACAGCTCTTAATTCTTGTCCATAAGATACTGCAACTAGTACAAAAATTGGAAATATTTTCATCATTTTGGATTATCGATCGGTCGAGTATTCACGTATGATTGCGAACACCGTTTGACTGACTGTAGATGGAAGACTTGTACTTTTATAAGTGGCTG
>comp1827_c0_seq1
AGCGGGCGGGCGGCGGCCATATTTATCAGTGAGGTGTCAGTATTTGTTCAACGTGACGGGATTTTTGGGTGTGGATCTGACGGTTTCCTTTGGTTCTCGACCCCATATACAGTACAAGTGGCATTGTACCTTTTCTGAATGAGTGGTTGACTGTCTGTACGAGTTGCAGAACAAACAGACACAATCGTCAAGATGCCGAAACAGATAAACGTGAGGGTGACGACTATGGATGCCGAGCTGGAGTTTGCGATCCAGCCGGCGACCACGGGCAAGCAGCTTTTTGACCAAGTTGTCAAGACCATTGGACTCAGGGAAGTTTGGTTCTTTGGTCTTCAATATACGGATGTTAAAGGCGACCTTACCTGGATTAAACTTTACAAGAAGGTGATCAATCAAGAAGTGAAAAAAGAGAATCCACTTCAATTCAAATTTCGTGCCAAATTCTATCCCGAGGATGTTTCCGAGGAACTCATCCAGGATATAACTTTGCGCCTTTTCTATCTTCAGGTGAAAAATTCCATCCTCACTGACGATATTTATTGTCCACCCGAGACGTCTGTTCTTCTCGCTTCTTATGCAGTGCAAGCAAGATACAATGATTACAATAAGGCATTCCATACAATAGGTTTCTTGTCAAATGACCGTCTGCTTCCGCAGCGTGTCATGGACCAACATAAAATGAGTAAAGAAGAATGGGAAACCTCTATTACTAATTGGTGGCAGGAACACCGTGGTATGATTCGCGAAGATGCGATGATGGAATACTTGAAAATTGCTCAAGATTTGGAAATGTATGGCGTCAATTACTTCGAGATTCGTAATAAAAAGGAAACTGAACTCTGGTTAGGAGTTGACGCATTGGGTTTGAATATCTATGAGAAAAATGACAAACTCACTCCAAAAATTGGTTTTCCCTGGTCGGAAATAAGAAATATTTCATTCCATGACAAAAAATTCATGATCAAACCAATTGACAAAAAGGCACCGGACTTTGTTTTCCTAGCACCACGTGTCAAGATCAATAAAAGGATTTTGTCTCTTTGCATGGGAAATCATGAACTCTATATGCGTCGACGTAAACCCGATACCATTGACGTTCAACAGATGAAAGCTCAAGCGAAAGAGGAGAAGATAGCACGTGAGAAGCAAAGAGAAAAACTTCAACTCGAAATTGCAGCCCGAGAACGCGCTGAGAAAAAACAACAGGAATATGAAGAGAGGCTGAGGAATATGGCCGAGGAAATTCAAAGGCGAAATGCCGAATTAACTGAAGCGCAAGAAATGATTCGTCGTCTCGAAGAGCAATTGCGACAATTGCAAGCTGCTAAAGAAGAATTGGAAGATCGTCAAAAGGAACTGACTGTAATGATGGAGAAATTGGAGCGTTCGAATGAAATGGAAGCCGCCGAGCGAGCCAAACTTGAACAAGAGATTAGAGACAAACAAGAGGAGGTCCATCGCATTCAATCCGAAGTAGAAGTGAAGGATGCTGAGGCTAGAAGGTTACAAGAAGAGGTTGAGGCCGCTAGATTGCGACAAGAGGAAGCTGACAAAGCTTTCCAGGCGAAAGCAACAACACCTCTTCATCATCATGTTCAAGAGAACGAAGAAGAGGGTGAGGAGGAGGAGGGCGAATACGAAGGAAGACACAGAGATGTGACAAAAGACCTCATCACCGATGAGTCGATAATTGATCCAGTCGAGGAGAGACGTACTCTCGAAGAAAGAAGTGAACGTCTTCATTGTCAATTGAAGGCATTGAAACACGATCTCGCTCAATCACGTGACGAAACAAAAGAGACGGTGATGGACAAAATTCACAGAGAAAACGTTCGCCAAGGTCGTGACAAGTACAAAACTTTGCGCGAAATTCGCAAAGGAAACACCAAGCGTCGTGTTGATCAATTCGAGAACATGTAAATTTTTAAATTTTTATTTCCT
>comp379_c1_seq4
TTTTTTTTTTTAATAACTTTTTTTTATTAATTACTTTTACAAGTTACATACAATGTTACATAGGAAAATACATCCTGTATGCAGCATAGGTCAACTGAACGCAGTAATATTTACATAAATTGGCGTCGTTATTACTATAATTACATCTGATTTACTCTGATGGCACTCTTTCATTCTTTTTTGCAAATAATCTCCTCAATCTCATTTGTAATTTATTTGGTCTTATTTCCATGTTATTGGATTTTATAGAGTTAGAGCAAGTCAAAAATTCTTGAAAAATCAACATGTCAGCATATTTCTTAAAAAGCATTTTTAAATTGGAATAACAAGGCGATTTAAAATGGAACCATTTTCTTAACTTTGTTTGCACTCTACATGTATGTTCAACAGACTTTTTATACCTTCCAATAAATTCTTCAAACTTTTCTTCGGGTTGAGAAAAATGACAATACTTACTTTTTATTTCAAATTTAATTTGATTTCTTTTTATAGCTTGTTTGAATTCATGAATAAAAGCATTTTCTATTTTTTCAATGAATTCAATTGGCAAATTAAGATCATCTCTTAAATATTCTGCTGAACCTTGTAACTTCAATGCATGATTTCCATGAAAATAATAGATGACAAGAAATAATAACAAAGTTTTCTGAATCAAAGTCATTTTCAACTAATAGTAGTTGACGTATTCAAAATTCTAGTTAGTTTTGGTAAAACTTACTCTGTCAAACATGAACTTACTTCTGAATTTTCTAACGTTTTCCACACACATTTTAT
>comp433_c0_seq1
AAACATTGAATAGTATTGCTCTTTGCAAATAGTTCAGTATTGTGGATGCCTATCAAATAGAAACATCAGTTGAGTTTACATATTTATTTTAATATAATATATATTTTGATCCAACAGATAAAAACATCATAATTTTCAAATCTTCAACTTTTTTAGAAAAATGATTTCTTTAAAAGAATTTTTTCTTCTATTTTTCGTTACCTTTTCCCTAGTAGATGGTTGGCCATGGGAGAAAACATTAAATTTGGGTGAAGAATCAGATACGTTCGGTACAATCGAGAAATACACAAAAGGCATGAAATCACTGTTGGTACCTTATTTTGTGAAAAACTGCATAACAGAAGTTGAAAGACGTGGATTGGAAGAAATAGGATTGTACAGAGTAAGCGGCTCAAAAAATAATGTAGAAAATATCATAAAAACGTATAGAAAAAAGAAGAACGCAGATTTATCGAAATTTAATGACATTAATGACATTACCGGAGCATTTAAATTGTTTTTACGATCAATGAAAGGGCGAATAATTGATGTTGATTTGGGGAAAGAGCTTCTACTCGCTATTGAAAATTTATCACCAAATTTGGAAACGGAATTGAAAGAAATAATTTCCAAACTTCCAACACCAAATATTCAAACTCTTGCTTTTATAATTTTACATTTGCAAGTGGTATCTAGAATACCAGAAAATGAAATGAATATTCACAGCTTGGCTATAGTTGTTGCTCCAAGTGTATTCAGTGATATTGGAATTGCTCCTGAAGACAGTGTAGAAATTATTCAGTCGAGAATCAAGATCTTTGAAAAATTATTAGAAATACCATCCGATTTTTGGTATGAGCTTCTTCGATTGAATGATAATTCGGAAGCAATGGAAGACGAATTTTCAGATACGGATAGTATTATATTTGAAACAGATAATGAAGATGAATATGAAGAAAGCAAAAAGAAACCAAGCGATGAAGCAAGTCTTTCGAGTGATATTTCGAGTGATGTTTCAAAAATTCTTTAAACATCAAATGAGAAAAAGTGCAGAGACTAATTTTTAGCAAAAGCTGAAAAAAAATCACTTTGCATCCACTTTCAAAGTGGCAGGATAAAAAAAATGTATTAAGATTTTGTTCTAATCAATAAAGAATTGAAAT
>comp1290_c0_seq1
TTTTTTTTTTTTTTAACGTTTTTACACGGTCTTTATTCGTGTAAATAATCCAGTTGAATTAATTAGGAGTAAATTAATCAACATGATAGAAATTAATCGTCACTCCAAAGCAATATATTTATTATACTCTGAATATTTTTTAAAATTGTAAATTTCGGAGTTTTATAAATATTATTATTCATCATATTATAATGCATTGTGAACAATATGTACATGATTTTCAAATACATAGAAAGAAGAAAAAAAAAGATGACAATCACGTACAGCGAAGAATTCTCATTATGTTTTTCCAATAAACAGCAATCGGGGCGTACACGATTTTCAAAAAACAAAATCGCTGATTAAAAAAATTTATGAAATTCTCCGCTGCGTTCATTTTTAAGAATGATAAATTAATCACTATTGTCAACCGGAGACAATATTTATTATATTATTGTCTATATAATTATAAGCAATACTATTTAAATTCACTTATAAAATTACTTGACTCGAGGCAATTCATCATTCGACAATCACTCGTTTTATAATGAAATTTTGTTAAAAATAATTTTCCGAATAAAGAAAGTTTCATTTCAATTTTTTTTTAATGAAAATCTTCCAAATTCGGACAATTTTTTTTTCACGATCACGATTTCAATCCATAGGGATTGAATAAAATGTTATGCAATTACTTTCAGTGCTATTCTAAGAATATGTGTAATGTTTCTTTCTTTCATCGAAACTCAACCTACTGCATAACATCGAATTAGTTGTGCCGGTTATTCTAATTCATATTAATTTAACTATCTGCACTGCTTTGATCTTCGAAACTTTGTCTCTTCATCAAAAAAAAATATTTTTTCTTTCTTACTTTACTTTCCTCCTGCAATCTCTTTCATACGATTCAATGCCGATCCAGCCTTGAACCACGTGATTTGCTGTTCATTCATTGTATGATTGAGTGTGATCTTGTCAACTTTTCCATCCTTGTGTTTGATTTCCGCTTGTATGGACTTTCCAGGTGTAAGATCCTTAAGACCGAGTAAACTGATTTTATCAGTGGGTTGAATTTTATCGTAATCGCTGGAATTTGCAAATGTTAAAGGCAAGACACCTTGTTTTTTCAAATTTGTTTCGTGAATTCGAGCAAAGCTCTTAACAATAACAGCACGTCCACCAAGATGACGTGGTTCCAATGCAGCATGTTCCCGAGATGATCCTTCGCCGTAATTTTCATCACCAATTGCCACCCATCTTACTCCATTTTTCTTATAATGTCGAGCTACATCAGGTACTGCGCCCCAATCACCGGTCAATTGATTTTTAATTTTATTCATTTCTCCATTTTCCGAATTCACAGCTCCGATAAACATATTATTGGAGATGTTATCCAAGTGACCACGATATTTGAGCCATGGACCAGCTGCGGAAATATGATCAGTGGTACACTTTCCTTTAACCTTGATGAGAACCGTCAAATCTGTGAGATCTTTGCCATCCCATTTATCGAAGGGAGCGAGAAGTTGTAATCGCTGGGAGCTGGGATCAACGTCAACCTTCACTTTCGAGCCGTCAGCAGGTGGTGAGTCATATGTGTCCATTCCAGGATCGAAACCACGGCTTGGTAATTCATCACCGTATGGACTGTCGAGCATAAATTCCTTTCCATCCTTGCCCTTTAATCGATCCTTCGTTGGATTAAAGTCCAATCGTCCGGCAATCGAAAGAGCCGTAACAAGTTCAGGACTCGTGACAAAAGCATGAGTTGCAGGATTTGCATCATTTCTACCAGTGAAATTACGATTGTACGAAGTGACAATTGTATTCTTGTCACCTTTTTTAATATCTTGTCGATCCCATTGACCAATGCAGGGACCACAAGCGTTTGCAAGAACAGTGCCACCAAATTGACGAAGAGTTTCCGCAATTCCGTCACGTTCAATTGTGGCGCGAATTTGCTCCGATCCTGGTGTCACGTTGAAAGCGGCCTTGGCCGTTAATCCATGTTTCAACGCCTGTTTCGCGATGTTGGCACAGCGACCCATGTCTTCATAAGAACTATTGGTGCACGAACCGATCAGACCTACTTTAATTTCATTGGGCCATCCCTCTTTCTTGGCAGTCGTACCAAGTTTAGAAATAGGATGAGCAAGATCAGGCGTGAAGGGTCCATTGACATGAGGCTCAAGAGTCGAGAGATCTAGCTCAATAACCTGATCGTATTTTGCATTTGGATCGGCAGTCAATAAAGACGATTTAAAACTATCAGCTGCCGAGGCAATGTCATTTCTTCCAGTTGATTTCAAATACGTTTTCATACGATCATTATAAGGGAATACCGATGTTGTGGCACCAATTTCAGCACCCATATTACAAATTGTTGCCATTCCAGTGCAACTAATGCTATCAACACCTGGACCAAAGTATTCGACAATAGCGCCAGTTCCTCCCTTAACAGTCAATATACCCGCGACTTTGAGAATAATATCTTTTGGACTTGTCCAACCTTTCAATTCACCAGTTAATTTAACTCCAATAACATTTGGACATTTCAATTCCCATGGAATATTTGCCATCACATCAACAGCGTCAGCACCACCAACTCCAATGCACAATCCTCCCAAACCACCACCATTTGGTGTATGAGAATCCGTACCAATCATCAAAAGACCTGGGAATGCATAATTTTCCAAAATAATTTGATGAATAATTCCAGAGCCAGGATTCCAGAATCCAACACCATATTTTGCACCGGCTGTCTTAAGGAAATTGTAAACTTCTTTGTTTACTTCCTTTGCACGCGCTAAATCCTTATCGCCACCAATTTGAGCTTCAATCAAATGATCGCAGTGAATTGTTGATGGAACAGCAACTTTCGGTAAACCTGAACTAATAAATTGGAGCATAGCCATTTGGGCAGTCGCATCTTGCATAGCTACACGATCAGGTCTCAATCTTAGATAACTTGTTCCTCGTTCGATATCTTGTTTATTAGGTTCATCAATATGAGAATAGAGAACCTTCTCTGATAATGTCAATGGTCGATTGAGTCGTTTTTTCACTATTTTTAAATTTGAATCCAACTTTTCGTATGGAAGATAGCTGGAACTGTCGAATTTGCTCATTGCCACCTTTGCAGCGGCAAAGGTAAGAGGACTCGCGTGAAAACATCTTTGCTGAATTTCACTAGCGAATCCACCTAATTTCTGCACATGTAAAATTCGAGTGCAGTACGACATTGTTGCTTTTAGAAATTCTCCGTAATGTCGTAATTCGTTTATATTAATTAAAATAGTAAAAAAACACCTTTATAAATCTCTTTTGTGGCAGTCCTTCTTAAACCGGCCACTAGAGAACTGATGATAACTGATAACTGATTCGAATACCCCCTGCACCCCCTTATGACAATG
>comp13092_c0_seq1
AATTTATCCTTTGCACACATTCGCCTAGTGACTAAATTTATAGTTTTCTAAACCATAAGAGATATTAGAAAAAATATTTTCTAATAATCGAAAAGAATATGTGTACATAAACATACTAAATATTTTGTTCGAATATTCTGCATTGGCAACAAATTACCTACATTTTGATTTTTAGAAACTAAAGCACTTTGCATCAGAAAAAACCAGATTGTTAAAATTACTTTTAAAAAATCGAGTGGCTACTTCCAAGGGATCAAGGGAAAAAACTGATGGATAATGGATACCTTAACATTCAGCAATCCTCTTGCAACTGTACAGCTTATACCAATCGTCAATTACATAAACATACTTAGTAATTTTTTATATATTAAAAAGTATTTAAAATTAGAGGAACAACGAAATAAAATTGTAATTGTTAATGAACTTTATAAATATTTTGATGATCATCGTGATGACCAATCTATAATAGAAAACTTAATTCGAAATTTGTTACAAGGCAGCGATCTGTACGGTGAACGAGATAAGGAAAATTTTGATCTAGTTTTTGTTAACACCATGTTTGACTATATCATTAGTTCTATCGTATTTGAAAAATATGGAAATATTTATGGCTTTTTGGCAGACACTGTTCGTAAGGCAGAACAGTTACAATATTATTACGTTTTAGAAACAATAAAGAAAACACTAAAGAATGCAACATTTGAAAATGAATATGGTCCTAGTTCAAAGCTTTCTCAACTGTCTTGCAGAAGGATATTCAACGACCTGATATTGCCACTATTTCCTAAGCCCGTTACAAAAAATTTAAATTTATTGTCTCTTGATTATATTTTTACACAAGCTGGTGCGACATATCTTCGACCTGGGCTTTTAAATAACACCTACTATCCTAATTACAAAAATTTGATCTATAACAACATTGATAATGAAATCTTTAACGAATACATGGTAACAGGGTATATAATAGAAAATTTACTTTACCACAATAAAATTGATCCTTTAGCATGGAAAATTTTTGCTCTTCCAACTCTTTTTTATTATATTTCTAATGAAGATAAAGTAAAACAAGAAAACATAACAAATATAATTTTTAATCCACTGCATTGGGAAGGAGCTTATCATAATTTTCGAGAATACTTATTCAATACTTCGGTCAAAATTGAAAATCAAATAACGAATGACTCTACATATAAAATGCACCAAGAACTTACAGAATTTGGAAGTCGTGCTTCGATGGCTAGATATTTTATACGAACAACTTGTCACAATATGGATGAGTTAACGAAAGAAGTATTTTTTTCTTATTATATCAACAGTACAATACCACTTCAGTGCGGTTATGGAGATCGTCTGTTGCCCATAGATGATTACTTCCAGCACCAACTTTTTAATTTTCATAAAGTATATGAAGAATATGAGTTAGGCATAACGCAGCAATCTTTTAACGAATCGATATTAGG
>comp168_c0_seq1
AGACCTTATAAAGAATATAAAAATGTTTCGTTAATAAACGGAAATTCATGCTTGGTTGTAAAAGTGGCAACGTCGACGACGCCGACGCCTGTCGCTCGCTTGACTCCCATTGTGGTAGAAGGGGCGCAACAACCAATCAGAATTCACGCTTCTACCTTCCCCCCTTTTACATATTCGCTGCTTGTCTCGGGCCTTGGTCCTGTCTCGTCTGGTGAAGTGTTCAGTGCGGAGTAGTTCGTCAGATTCGTATAAACATATTACTTGTTTGTTAACCCTCATAAAATCAATAGTAAGACAATTTTTATCAAACAATCAAGATGAGGGAAATCGTTCACATTCAAGCTGGCCAATGTGGAAATCAAATTGGAGCCAAGTTTTGGGAAATAATCAGCGACGAGCACGGTATTGATCCAACTGGCGCTTACCATGGAGACTCTGACCTCCAATTGGAGAGAATCAATGTCTACTATAATGAGGCATCAGGCGGCAAATATGTACCACGAGCAATTCTCGTTGATTTGGAACCAGGCACAATGGACTCTGTTCGTTCGGGACCATTTGGACAAATTTTCAGACCTGACAATTTTGTATTTGGTCAATCAGGAGCCGGTAACAATTGGGCAAAGGGACATTACACCGAGGGTGCTGAATTAGTTGACTCTGTTCTCGATGTTGTACGTAAAGAGGCCGAAAGTTGCGATTGCCTCCAGGGATTCCAATTGACTCATTCACTTGGCGGTGGTACTGGTTCCGGTATGGGAACCCTTCTCATTTCCAAGATCCGCGAGGAATATCCCGACAGAATTATGAACACCTATTCAGTTGTTCCATCGCCAAAGGTTTCAGACACTGTTGTTGAACCCTATAACGCCACACTCTCCGTACATCAATTAGTTGAGAATACTGACGAGACATATTGCATTGACAACGAAGCACTTTATGATATTTGCTTCCGTACATTGAAATTATCGACACCAACATACGGTGATTTAAATCATCTTGTATCACTCACAATGTCGGGTGTGACGACATGTCTCAGGTTCCCTGGACAATTGAATGCCGATCTTCGTAAACTCGCCGTTAATATGGTACCATTCCCACGTCTTCATTTCTTTATGCCTGGTTTTGCACCATTGACATCGCGCGGTAGCCAACAATATCGTGCATTATCTGTACCCGAATTGACACAACAAATGTTTGACGCGAAAAATATGATGGCCGCCTGCGATCCACGACACGGTAGATATTTAACAGTCGCCGCCATATTCCGTGGCCGTATGTCAATGAAGGAGGTTGACGAGCAAATGCTCAATATTCAAAATAAAAATAGCTCCTACTTTGTTGAATGGATTCCAAATAATGTGAAGACAGCCGTTTGCGATATTCCACCACGTGGTTTGAAAATGTCAGCGACATTCATTGGTAATTCGACGGCAATTCAAGAATTGTTTAAGAGAATTTCTGAACAATTCACAGCTATGTTCAGGAGAAAGGCTTTCTTGCATTGGTACACTGGTGAGGGTATGGACGAAATGGAATTCACTGAGGCCGAATCGAATATGAATGATTTGGTGTCTGAATATCAGCAATATCAAGAGGCTACCGCCGATGAGGACGCGGAATTCGACGAGGAACAAGAGGCCGAAGTTGATGAGAATTAAATTTTTTTTATTTCTCTTTCATTATCTTCTTTTTTTTTTTTAATGACGTTTCTAAAAAAAAAAAAAAAAAAA
>comp2347_c0_seq1
AAAAATATATATATATATATATACTCTCTAAATCTGAATCAACTCGGATTCTCGATGATTCAACTATACCACTTATAGCTGATTCAAATTTAGAGACTAACAAGTTCCTCGTGCGTTACAATTAATAAAATAAAATATTTCTTATCTTATTCAAGCATATAGGTATATAATTTTTTTCGTTATCTCAGATTGAAAATTTCATATTTATCCACACCTTTTATTTACAAACAGGTAGGAGATGTCTTTTGATAAGTTCAGAAATGCAGTATATGTATTTGTTTCTAAAATATTTCATTTTTAGTTAACATTAATTAATTAAATAATATTTCAAAAACAGGAAAAACAACATTTAAATTTGTTTTTATTAATATACTACACTGCGGCCGCCATGTTGGTACATTAAAATTATACATGTATCTTAGATTACAATACATGCCTATTACGATAGTCTCTGCTAAGATACAGATATTTACAAACAGGTGGGAATTTTTTTTCAGAATTAACAATCAATTCTCCATCACTCGTCGAAGGTACCCAAATATTACGACGACAAATGAAATTTGAATCTCCTTCAAGCACATGTTTTGAAAGGCAATATATTGTCATTGTCGTATCCCATTCGTCATTCATTACTATTGCATTATCCATATTTATTTGTATACAACGTTCACAATTTTTGTAATTAATATCACCTGTCCAATTTCCATTAATGCATCGTCGCTCTCCCATAGATAAGTTTTCTCGGACTTCAGTCATTTCTATTGTTCTTAAAAAACTACCAGAATCATCGCAATTTATTCTAGCAACATTGCCATCTTCCAGAAATGTTACACTTGAACTTCCATATTTAAACGGTGGACATTTCAGTGTTTTTGTTAATTTACATTGAGGTGGTGTTTTCAACCATTTTCCATCATCACAAGTTACTGATTGTTCTCCGATCAGTGTATAATTTTTATTGCAATAATAATTTAAAGTAACCGTTTTCTTGTCCGGAAAAGTTTTCTCTACATATCCATTTGATAAATTATAAAACGTAGAATTTCTTAAGCAATTATGATGATAACAGTTGGTAATTGCATTTCTACTTTCAAATGGTACAAAACTATATGAAGGAAGCCATCTACCAGTAGATGGATTGCAGTTTAATATTTCATCTACAATAGGCTCGTAATTTGTATTACAATACAATTTCATTGACATGAACGATTTAGAAACTGAAGCTCGTCCATTTTCAACTGTAGTATCACATTCCATAGGTAGGCAAGGGTCGCCATTTTCTATGTCTATGCCCCAAGTTCCATTAATGCATTTATTCACTCCAATAGCTGGATTAAAATTTTCTGGTATTTTTTCATTATCATTATAATAAGAAAATTCATTGCATACTATTATTGCATATAGTTCATTGCCATACTTATTGAATGTAACATATTCTTTTTCAAAATAAAATGGAGGACATTCTAGTTCCTTTGTTAATTTACATAGAGGTGGATCATTTAACCATTTTCCATTTATACACATTGACCAATTTTCGCCAATCAATGTGTAATTTATGTTGCAATAATTTCTATAAAATGTAAGTCCTGAATATGGTTGATCTTCAATAAAAGTTCCACCATTTTCAATATGAAAATAACGTTCTGCAATACTATTACACTCAATGTAATAAGTTAGAAACAATGAAAGTTCATTTGGAGTACATTCGGGATGATCTTTTGTTTTCCATATTCCATTTCTACATATTATTGTTGAATTTCCAGTAAGGATATAATTTAAATCGCAGGTTAATGTCCCAATGTTACCTTCGTCATTTAGTTCAATTTGTCCATGTTCAAAAATATATTCTGGACATTTAAGATTTTCCGATAATTTACATTGAGGTGGTAGATTTGACCATTCTCCATCTATACATACTGCCCAATTTTTTCCTATCAATGTATAATTTTTATTGCATTTATATTCAACAAAAACTTGTCCATCGTTACCAATTATTCTATCTTCTGTCATTCCATTATCGATGTAATAATACGTTTCGAATGTTTGCAAACACGTATAAGGAATACATATGGGTCTTTCACCACTCCATTTTCCATTAATGCAAGTTAGAGTAGAATCTCCTTGTAGTACATGAAAATCATTGCAAAGTACGAGCCCTTTGTTATAATTTTCCAGTGTAACAAATTGTGCATTTCTTATTTCCAGTGGCTCGCATTTTAATTCAGTTTCTGTAGAGGATTGTACATTTGGAATAAAGAATGCGATGAAAATTGTAAGAATCAATTTATTACGATCAAAATCCATTTTTTGACTTTGTTTGTCAATTTTCTTACTGAACGTCTTGAAAAATAAATTCCAACTAAAATTGCAACATGATTGCAAAGTTTTTTTTTCTAAAGTCTTTAATCACAAATAGCTTTTTGTGTCATATATTTTTAACGATTTTAAAATTTTTGTATATTTTATTATAAATTTTTTCCCACTCAC
>comp3099_c0_seq1
ACTTAAAGATATATTTAGTTGCTTCACTTCACTCACAATTTTCAAAGAACAAGTTTCTGTGGTTCAGATCGGATCATAATTATTATTTATTTTTTATATTAAATTGAAATTCGAAAGTGTATTCAAAATGAGATTAAACTCAATCGTTCCAAATTTCAAGGCTGATACTACGCAAGGACCCATTGAATTTTACGAGTGGCAAGGAAAATCATGGGTGGTGATATTTTCACATCCTGCTGATTTCACTCCAGTTTGTACAACAGAACTGGGTCGACTTGCTGTTCATCAACCACATTTTGATCGTCGAAATGTAAAATTATTGGCACATTCCGTTGATGAATTAAAAGATCATGTCGATTGGGTGAATGATATTAAATCTTATTGCCAAGATATTCCCGGCGCATTTCCATATCCAATTATCGCCGATGGAGATCGCAGTTTGTCTGTACAATTAGGAATGTTAGATCAGGAAAATCAAAAAGATCCAGAATACGCTGATACCGTCAGGGCTCTTTATATTATTAGTCCTGATCATCGTGTTCGTCTATCTATGCACTATCCAAAATCAACTGGACGTAATGTTGACGAAATGTTACGTGTGATTGACTCTCTTCAATTAGTTGATAGAATACCCGAAATTGCTACACCAGCCAATTGGGTTCCCGGAGAAAAAGTAATGATTTTGCCATCAGTGAAAGAGGAAGATCTTCCAAAATTATTCCCAGGAGGAGTAGATACAGTTTCTATGCCATCGGGAAAAGTTTACGTTCGTACGACAACTGATTATTAATACTGTACTAACCCATTTATTTCGTAACTTTAAATAATAATTGTAATTTTTAAGTAAAATTAAATTAAGTTTATATTTTAATAAACTTTCTTTCATTTTAAATAATGTTTATTAAAAATAACAAAATAACTTACCACATTAGGTGGGAGTTTATGACCTGGAAGATATTTGACATTTTCGTGTTGTTCATTAATAATTTCTGTTAATTTTTTACCATCAATCATTTCTTCAAACACGTACATTGTAACTGTTTCTTCAAATTTCTTGTTAAATTTAACTGCATTGGCACCAATAATTTTTGCAATAGCCGAACCCCTAAAAATGAAATATTAAAAAAAAAAGAAATAGTAAAATAATTTTTAAAATTATGTATATATTAAATTCAAATAATTAAAAGAATTTAATTGTTTGAAAATGTACATTAGAAAAAAATGTTTTTATTACGTTTCAATAATATATGTTTAAAGTTAAAACGTATGTCTTGTTGAAAATAAAAAAATCTAGAATTTAAAATGAGTCATATATTTTTTTAGAATCTCAATAAGGCGTTTAATGTAGAATAATTTAAATTATTGGCATAACAAGATGCGAATACAATAAGATGAATTACGTCTTTATTGATAGAAATATTTTCAGGATTACTTCTCATTTGCATTGAATCGATAATTTGATTATTGAATTATTCTCTAATTATTTCTTTATTTTTAATGATAATTAAAATTTTATTTAAAAACAGCTACCTGAATTTTAATTTTTCAAAAAAAAAAACTAAAGCATCGGTATTTGTACTGGGGTGTAGGTAAAAAATACACTCAGACAGAGATACCAGTTTCAAAAATGTAGAAGCAAGAAAAATCATCAGGAGGACTACATCTCAAAAACTAAATAAATAAATAAATTTCTTCGTCGTCCACTATAAAATAAATCCAAAGAAGTACGATTAAGAAGAAAACCAGATCAATTCGAATCGACCAAAATAATTGAAAAAAATATATATATAATAATAACTATAATATACACTAAAGGAATCTCAATAGAAATATAATCGTAGATTATATTTTTCATCTCTTGAATTAAAAAAAAAATCCCTTCACTGCCTAAACGTCTCTATTATATATTTTATCTGTACATAAATTATTATTCTTTTTTTCAAGAATGCCTGATTAAAGTCATTTATTTTACTGCCTTTTTTCTAATTTCTGAATGCTGTGCTAGATATTAAGCTTGTCTATCTTTGTACAAATTGTTGAAAATAAATGTCCATTGTGAATGTGTATATATATAATTTACATCTAGATAATAAACTTTGTTAATTTGCGTTTATATTCTGTTTTGTAATTTATTGTCAATAGTTAAATAACTATTAAGGAATTTGACATGCCTGCTCTCAATTTTTATTTATATATAGAAAAAATAAAATAAAGGGATATTTCAGAAAGTAAACT
>comp4291_c0_seq1
TTTTTTTTTTTTTTTTTTGTTGATAAAAACATTTTTTATTCATTTTAACATCTACAAATACATAAAATTCTTATTGCAAATATAATTATTAAACTGAAAAATATTTTTAATCTGCACTTAATATATTTTTAATGTTTCAGAAATTATTTTTTATTATTATTGGTATTATGTATTTGCTATTATATGTTATGTATATTCGACATATCGAAGGGTAACATTAAAGTAATCAGAATATGATTTTTTCATAACGAATATAATATTTATATATTTAGTTAGATCACTATAAAACTGAATTAGTTAAATTAAAATCATCAGATTTTATCAGATCATCAGATTAAAATCAATTCAACATCATCAGATTAAATTTAACAAAAACATGTTTAATTAATGCCCACCACCTATATCTTGATTAATAGTATCTATATGACACATACACTGTGTCTATTATTATAAAAACAAGAAATTTTACTAAAATCTAATTACCAAATTCCGAGTAAAACTTGGTATTTGTAGAAAATAATTCCTGAAGATTCTTTGCGATATTAACCATTCTTTTTTCCGATGGACTTACACGATCCTCTATTTTCATAATCAGCACTTCCACACCTTCAATTGTGTCAATATATACATTATTCTCCAATATAAATTCAGACCTCGATGTCATGACATAAAATGGATGAGTTGCGTCGGAAATGACACTAGTAACGTCAGCAAGACCAGCCGCATTTTTCAATCTAATATCCATTATTAATGGGATTTGATTTGAAGTACGCGCCATCTTCAGACAATTATCTAATTCCATTTCACGATCTAGATATAACATAGTATTTTCTTCAAATGTAATCCATTTTTTCCTCTCGAGTGATAAAAGGTGCCTAGCATAATCTTCACTAATCATTTCAGCACGATGAAACATTAAATCTATTCTGCGTGTGTCACTTTGTCTAAGCGCTAGTCGATTAATTGCAGCATCCATTCGTCTTTGTCCATCAATATTTAATAAACTCTTTCTCTTCGTATAGGAATATAAACTATAATAATCCTCAAATCGAAGATGTTGTCTAATATCTTTGATTTTATTATATTTAGAAAAAGCTTCATCTATATTTTGTAAATAAGTGAAACCATATATTTCTTTAATTCTTTTTTCTGCTTCTTTCACTGTAGAAATACTATCTAAATATCTTTTATGCAACACGTCCAAAATATAGGGATGAGCATTTATTTTCCAATCCTGATAAGAATGCGTAAATTTACCATTTATCATTTCATTAGCAAATTCATGATAACTTGGAACATCTAAACTTGGTTTTGTGCTTAAAATATACTCTTGAAGATTGTTTCTTACTGCCTTTAAGCTAGTTAAAGGATGATTGTTGGATAATAAAATGGCAACATTTTTAATCTCTTTCATTCTTGATAATTGTGCATTTTCTTCCAACTGATACAATTGTCTCAAATCCGAATCTAAACAATGATACCAAGAATTAAATGATATTTTCTTTTGCTCTAATTCAATATTTAAAATTTTGTTACTTTCATCATCAGAAATATCCTTTAATGTAAATAAAACATCGCTAAATGTTATGTAATCATTTTCAAAGTCTTTATGAAACTTAGTTAAGTCTACAAATCCATATGCAGAAGTAGTTGTTATGCTGTAACGTACTTCTGTTCCTGAAATTAATGATGGTTCTAAAATCATTGATTCTTTATTTGTTAAAATAGTAATGTCATTAAAGAAAAAGTCTTTTGTTTTCAATTTATTTAACAAATTTGAAAGTTCATTGTCGCTAAGTTCTTGAGTGAAATAGAGTTTATGTGGTATTTTTAATGGAAATCTTTTATCTATTTGAAAACGAGCCAGATTATTTAAAGCATAACGTAAATTTAACATTTTACTTTCTTTTTTCATCATAACGCTTGAACGTTGGTATTTCCATAATTTTAATACATCTACATAATCTGTGTAAGTTGCGGTTTTTAACATCCCTTCGTAGAAGTTTGGATCAAGTTGAAATTCTTTTATTTTAAACCCGGAGTTAGGTAACAGTCTTTGTACTTGTAGATGTGCAGAGTTCTCTAAACCTTCGGATAATGTATTTACATTTTTTTTGTTTAAATTTGAATTTTTATGTTTATTTTTTTTTGACGTTCCGAGGATATCATCCAAATCCAATGTTTTTGGTTTTTTATGTTGATGTGTTGCAATACTTTCTATATTTCCTGAAATTGTATCTAATTTTCTTTTATCTGGATTTAGATATGGATTTTTTTTCACTTGTTCTAGTATTTCTTTCACATATGGCGAAGAATGAACGTAATTTTCTGATAATATTTCGACTTTTTCAATATTTAAGTTTGGTTTAATTTGGAAAGTTTGTCTCGATGTTCCTGGGATACTATCCGCAAATTCTTGTAATCTTTGCAGTTGTGGTGTTGAATATTCGAAACTGTTTGATATATCACCTGCTTTAATGATTGTGTTTGGTTTTTCATGTACAGATTGTATTGAAGTCTTAGGGATATTAATCAATGATTCTTCTGCTTTTTGTAGATGTTGATTAATATTTTCCATATCTTCCCGCATTATATTTGGATTTTTTCTCTTTTCATGAGAAAATTTTTTATGATGATATTGTTCAAAAATTTCTGGTACTTTTTGTACCTCTAAGTTTCCCTTCTGTGACTGAACATTGTGATTTATTTCTTCTAACAGATTGGATTCATCCGGAAGTGGTTGAGATGCTTTTTGTAACACTAATTTTCCGTCGTATTCATTCGCAGGTTTTATTTTCCATTCTATTGTAATAGGATAGACTTGATAATCACGAGTTATTTTCATTTCTGGTCCATTAGCCACCATATCCGCTACCATAAATTTAACTCGAAGAAGCAGATCATTTTTATCCATTTTTAAGTTGGGTCCAATTATATCGCCAGTTTCTGGAACAAATTGTTTGTAAAAAATTTCACCTGGTGATTTTACTGGAACAACTGGAAGCTTATATGAAGCTCCTTGCACAGTTCTTAATTCGGCAATCGTGTCAATTGATCTTATGCACTCAGGTCCAAATAAATGTGAACCACCAGGATAATGGTATCTAACAATGTCATAATTATTTTTCTTCAATAAAACCTTTGGTACTAATCCCCTTATATCAGTTAACAGATGCATATTTCGTTGCATGTTCATTAATAAGGTTTTTAGTGATAATATAAAATTTTTAGCTTGTGATATAGTTTTAAAAATTAATTCAAAATTTTTAACCAGTTTTCCTAACATTTTAAAACTAAAGCGGCCCATTGAGTGAAGTAATTCAAATCCAGGATCTAGTGTTCGAAGGGAGGCTATTGTTAAACCTTTAAAGAATTCTTTAGTTACAATTTGATTTGCTATTGTTATAACAGAATCTTTTGCAATTGTCTTTAACGCTGTAGTTAATGACATTTTGGTCACAATTCCGGATGTCTTTGCAACAGCGTTTACAAAAAAAACATTCTCAAAAAATGAACCTCCGACACTGTTGACTATCTTAAATGAAGTTGATGCAAATAAACCTATAAGTGGCATAAAACTTAAAATATCCAGGCTACAACTTAACGTGGCTCCACGTATGTCACCTGCTATTGAACTTTCAATACAATTGTATAATGGGATAAAACTTTTTACGACATTTAAAATTTTTTCCCCAAGAGTTTCCTCATAATATACATTTGTCATGTTTGCTATAAACGCCTTTGTCTTCATATTGGCAATTCTTTCAACAAAAAATTTATAATTTTCATTTTCATGTTTATACGTTGAGTATGGATTTAAGTTCATTTCATATGATTTGTCCTTATCAGTAACAATGGAATGAATAAATTTTGTTAGGTTTCCATTGACATTAACTAATGTCAATTCTCCGTTCATCTGCCTAATAGCGTAAAATTCTTTTATTCTGTTATCAGCTATTGCAAATAGTGTATAAATGTTCTCGTTTAGATTTATTATTTGAAGTTGGCAAGGATGACAAAGCTTTGGACGGTATTCTACATTTGCAGAAAACATAAATCCATTTAAATTAATTTTTTTATATAATTCACTATCTATAAAGACTTTCGTAATTGCATTTCTTTCAATTTCTTTGTACAGTTTTTCTACTTTTAGAAATTGCTTAAAAAATACATTATTTAAATCTGGAAAATGACTTGTTTTGCAATCCCGCTGGAGTATAGATTTTAGTGTCCAAAGGTACAGGGTTTTATACAAGTACACAAATGATTCTATATAGACACCATGGACAGAAGGAAAACAATAAAGAAGAAGTATTTCTCGGGCAATCATCGTCCGAGTTTTGGTATTATTGATTTGCCTTTCCAGTTTGTAAGGCAAACTATTCTCAATTTCTTTACTTACAATTTCATTCGTTTTGATATCAATTTCGGTAAATAAAATTCTATAAGCTTGTCTCCAAAATTCATCATTTAAATTAATTTTATTTATTCCTTTGCCTTTAGAGGCATAAAAAAATAAAGCTGCAGTTGAG
>comp450_c0_seq3
TTTAAAAAAAAAAAAAAAAAAAACTATGTCAAATACACAGAAAAAAGGGAATTTATCATTTGATAACTTCCTGGTAGTAATGACGAAGTAACATTACATTTTTTCAAAAAATACCATCAGGAAGGAATCATGCACGGCTAACAAGTTTATTCTATTTTTGGAAGATTGAATTTTTTTTTTTGTCGTGGTGAGAAGATGGGGATTTTTTTATCAAAAAAAAAAAAGGGGGATGGGGGACGACCGCAGGTGCACTCACTCGGAACTCTTGAGGTGTTCGCCTTGATCCATGGACAGGCAACCGGCACCACCACCAAAACCGTATCCCTTGGGTCCAAATTTACGTCCGTGACAATTTTTGCAGAAAAGTTCACCTTCGTGTTCAGAGCAGTTCGTGGAATCGAGAAGTTTACTGCAGAGACCGCATTTGAAGCACATTTTGTGCCATTTGAGTCCACCAGCAACACGTTCTTCGGCGGCATAAACTGATTTGCCGCATTTCGGGCATTTTGGATGTTCAACTGGTTTGAAAGGCATTTTGTTTATACACTTATCGTGTGTATATCGATCGAAGGCGGAAAAGAAAGATGCAGTGATGTCGAAGAAGATTTTTTTTTTTATTTTATTTTTTTTTTTTTTTTTTATTTCGCCTCTTTTTTTTGGGGCAAAAAAAACAAACCCCCCCCCTGCCATGTCTGCTCTCATTTCAGACATTAATGCGCCAGGCTTGAGAGAAATTCCACCAGAATCAAAGGTAACTCCCTTACCAACGAAAACAATGGGAGAATCGGAACTTCCTTTATATGAAATTTCAAGGAACTTTGGTTCCTCACAACTTCCTCGTGACACACTCAAAAATGAGCCCATTCCTTTTTTTTCTGCCCATGCTTTGTCATGAATTTGAACGGAAATTCCAACACTTTGAAGAACTTTTGATACTTCCTCCGAAAATATCGTAGGAGTCATTAAATTCGCTGGTGTATCGGATAGTTTTCTTGCCCAATTTTGAGCTTCCGCTTTTATCTGACCTATTTTCCATTCTTTCTCTCCTTCGTTGCCATAGAGAGAAACTTTCGGTAATGTTTTTCTTTTGTCTTTAGCCTTGTATTCTTGGAAAATCCATGTCGAAATTATTGAACCTTCAGCAGCGGCTTCTGCATCTCCAAATGTTTCTATACTAATGTCCTGAACTTCCGCCGCTTCTAAAGCACGGCAACCAGCAGCAGCCGCAGCGCGAATATTCTCCTTTCCTTCATGAATTTCCTCAAGATCGTTAACACCAGCATTTTGTTTTCCAAGACCAACAACGGCAACAGCGGCAAAAGAATCATCAAGACCCCAAAAAATTCTTGTTTGTGCTTTTCTAATTTGTGGACCAGCTAACTTAATTTGTTTGAGTAGCTTTCCATCACAAATTTCATTGTATTTACTTGCTGTTGGTGTTAAATTAATCTTTTCATTTTCGTCTTTTTTTTCTGTTTCATAAATTCCGAGCACTAACCCTTTCTTCATGGTTGAACAGCTTGAGAAAAAACGTATCAGCGAATTTCCGTAATGCAATCCCTTTCCCCTGATAAGATACAATGCCATAATAAAAGAGTAGAAATAAAGTGAGAGCTTTTCTATTTAGTTACTTCATTGGCG
>comp9947_c0_seq1
CTTTCCGAACTTTATTGTTAGCCATATATATTTCTACATTTTATTGTTTTTGTTATTAACATTAAAATCAACATTTAATTTTTCAATTACAACATTATATGACTTAAATTATTTCGTTCACAATACTAAATTAATTATGGCATATTAATAAATATTAAGAAATATTAATAAATGTTAACAAATCATTAATAAATTGTAATTAATTTTAATTAGATTATTAATTTATCATTAATGATTAATTAATTTTGAATAAAAATACTATTTTAATAGTCAGTGTTAATAATTTATAATCTTACTTTCGAGATGCATAAATTTCCGTATCAGTTTTTGCAATAATTTGAATTTCATTTATCAAATTATTTATTTTTTTCTCACGTGAATTTTCCAAATCATGCATTTTAATAACAAGCACTTCTTGTTCTTTTATATTCATTGGAACAACATCATCAATTATAAACATCATTTTTGGTGGAATTACATGTAAATTATTTTCCTCATCAATAATACGTCCCAAATCAGCAACTCCAATTTGATTATTTAATTGAATTTCAAATAATATTGGTTTACGAAAAATATTAACTGTCTCATTTAAATGTCTTCTCTCTTCATTGTCACGATTTATAGAAAAAAATTTCATTTGCTTAAAAAAAACATGACTTTTCCTTTTTAATGATAAATAATCATTGTAGACTTCCGGTGAAAATTTTCTAATTCTATAAAGAACAATTGGGTTTATAATCCATTTTTCATTTTGTTGTTTACAAGCCAATTTATAAATTGCATTAATTATTCGTCTATTTGTATCTTTATTCATTAGGATATTATTTTTTGCTAATGAACGTAGAGCGTAATAATCTTCAAATTGAAGACTCTTCCATATTGTTGATGAATTTTTGTAAATTTCATATGCCTCTGTTATATTCTGTTCGTAAATTCCAGCATAAATTTTTTTAATAATTCGTTTTGCGTCTAAAATTGAAATATTATTTGTTTCTTCTAAATGAAATTTTCCTGAAGATTCATGATGACCTGATGGCATTTTTTCCAGATGTTTTGTTAATTCTTTGGGTTTTGAATTTTTTGTTTTCGAAAAATTTTCTGAAAACTCACTAGAATCTGAAGTGTAATCTTCTGAATTTTTTGCTGAATCCTTAACAATTTTAGAACCTTTAGTTTTAATTCTAGGATTTTCTGTTAATTCACTTAAATCTGAATTCGCTGAATCCAAATTGAATTCGTCTAAATTGTCTGATTTCTTAGCAATTTTTGATGGTACATTAAAAAGTGATTCTTTTAAACTTTTTAAATTGAAATATTCTTTAGAATTTGATTTTTCATCTAATTTTGATGATCTATTAACTAAATTAATTTCCCTTTTGAAACGTGATGATTTTCTTAAATGTTTCATTGAATTTCTATTTTTCGTTCTAAAATTTTTATCAAAATCTAAATTCTTTTTTTCTAAATCATGCCCTGATACATCACGATGTAAACCTAAAGAATCACATTCCCTTGATTCGAATTGTTCCCTTAAATATCCAAAATGCAGCATATCATTATTATCAAACATTAGCGAACATGTGGAAATTTTTCCCGTCTCTAAATTAATTTCCCTAAAGAGAAGAAATTTTTCACTTTGTTCCGATGGAATAATAAATATTTCCAATGGATTATTTCTAATGGTTCTCAGTTGAACATGTTTATGAAATAAATTCATAAACTTTGGTCCAAATAAATGTTCTCCTCCCGGATAAAAATATCTAAAACTATGACCATTATATTGTGGAACTAAACCCGTAAAATCCACTTTACTTGGTTTATGTCTATTGAGATGAAAATAAATTTTTCTCGTTTCTACATCAATTTCATAAAATTTTAAATTATATTCCGCTATTGATAATATATTTTTCAATAAATCTATCGAAAATTTAACTCCAAATTCACTTAAATGAAAAAATAATTCCAAACCACTTTTGAATGTTTCTTTTGAATTTGATGATAATTGTTTAATAATTTTATTTCTTCGTTTAATATTTTCAATATTTTCATTTGTTGTTTTTAATATTGGTGAGAATGTTGAACGATATTTTGCTAAACCGGATATATTTGCAATTTCTGAAATTGTTTGATTCACCAATAATTTTTCATGATGTTGTAATGAAAACATTGATTGAACAAGTGATGTATATTTATTTAATCCAAATGGAAGGGGAATATAGTGAAAAATTTCCATTGAACAAGTGAGTGCAGCTCTTACACGTTTTCCTTTTTTTAAATAATTTACACAATTATAGAATGGTACAAAAGAAAAAAAAAAATTAAGAAATTTCTCACCGGCTATTGGTTCTCTATAATATTTCTCCAATGCATTTATAAATCGTTTTGTTTTTATTTTAGCCAATGAATTAATAAATATTTCTGTGGTTTCATTTTCTTTTTTTAAAATTTTTTCAAATAATGACGATTCTTCTTCATTAACTGGATCAAATGTCAATGTATCGATAAATAATTTTTTATCATTATTTCTTGATATTAAACTTAAGACACTGTTATCTTGACGTAATATATAAAATTCTGTTGTATTATCTTTTTTTATTGCAAATAATATATAATTTTTCAATTGAATATTAAAATGTTGTGCATATGGTGAAATTCGAATTAAATAAACACTTGTTCTTGATAAATTTAATTTTCTTATTAATTTTTCAATTTCAAATATTCGTTGAATTGATTTTTTTATAATTTCAAAATACATATCACGTATACTTTCAAATTCTTTAGAAAATTCATTTTTTAAATTAGGCAATTTTGTTACATTACAAAAAGATGGTAAAAAAAATTTTGCCAATAATGTGGGAAAAAATTTGTAAATTTTAATTAAAAATGAAGGAGCTCTTTCTAAATTTTTATAATTACAACGATTTTGTATTATATCACTTGCAATTATTGTTCGACTAGTTAAATTTCTCAATTTATTTTCAAGTTTGTAATAAAGACTACTTTCAATTGCTTCCTGTATTATACCATGTACTGTAATATTAAAATAGGAAAATAATTCTTCATATGCATTATTCCAAAAATCATTAGTAAATTCTTTAATTGTTTGAGGAAATTTTTCTCTCTCAATATAAGCGTAAAAAAATAAAACTGGTGTTGAAAATATTTCTAAAGCTGAGAAATAACTTTCATTTTTTAATGCTAAATATTCAATTCGACGCGCTATTAAAATATAATTATCAAAAGTCATATTAATTTTTCTTGATGTCATAGATTTTGCCATTTTTAAACCAGCCATTGCATATAAATAATTAACATCAATTAAATTCATATCACCATTTGTTTCGGGAAATATAGTCCAAATATAGTCATTCAAAATTTTTTCAATTGCCAATGATGTTAATTTTTTACTTTCATTTTTTTTTAATGAACAATAATCATTGGAAATATAATTTTTAGTAAGATTTTTCAATACTTTTTGTCGAATTCGTGAAATATTGACATTATCCAATTTGTTTATTATTTTTGCCAAATAACCAGTTATGTTTCCATAGTGTGAGAATAAAGTAGTGCTAATAATATACTGATATGTTTCATTAACGTATTTCATGTCAAGTGTTTCATTTTCACCTCCACCATAGAGATCAGTTCCCTTAAGTACATTTCGCAATAGTTGATATTTCACTTCTGATTCGTTTTCAGATTTATTTAAATAGTCAAAAAATGCATTTATAATTGATAAAGTTTCATTTCTCTCATTAATTGTCAGTAAATTTTCATTGTAAAAGAAAAGACCAAAACTAGTAATATAGTGACAAACAGAAAGAAATTGAATTGTTTGTGGTAGATAAAGAAATACTGTCATTGTAACACGTTGAACTCTTTATAATTCAAAGCATTCAATGAATTGGCAAATAAATAATTTTTTTTGCTTTTTAAGATTTTAATCCTTTTAATGAATAATCGTATATATTTTTTTTTTTCTACATGAAATTTTTTTTTTTATATTCACGTTTTTAAATAAATTATATTTTTGCAGTGAACGTTACACGTCAACTATTTTCGAT
>comp4291_c0_seq3
GATTAAAATATATTCCGAGAACGAAAGACTTGGTTCATCCAATGACGTGGATCTGAGGATATTTAAACCTACCATTGAATAAATGTATTTAACGTCCATTATGCTCATGTCTTCTTCGGGTTGGGGAAAAATTGACCAAATGTATTCGTCGAAAATTTTTTTAATTGTCAATTGAGGTAATGTTGATGTGTAATTTTTTTGCGAACAGTATTCCCAATTGAAGTGATGTTGCAAGAGATGATTATACACGGTTTTCTTAAAAATTGAGTAATTTAAATTATCTGAATTCTGAATCATTTCAGCCAAATACAAATTAATGTTGCTATAGTTGGGAAATAGTACCCCATTAATGAAGTACTTAAAGGTTTCATTAACATATTTCTTGTCAAGTTTTTCACCTTTTTCACCACCATAGAGATCAGTTCCTTTTAGTATTGTACTTAAAAGGAAATGTTTCGAGCGGGTTTCATTTTTCGCAATCGTTAGATACTCAATTAAAGTGTTGACAACAATGTCAGGTTGACTTTGCTGCTCAAATGTTATAAAATTTGTATTGTGAAAAAAAGTACCAAGAAGAGTAATGTAGTGACAAACGGAGAGAAATTGAAAGTTCGGTGACTGCTCAACAATGATTGATGTGTTGTTCATTGTGTTGATCCAAGTGTGATCTCAATAATATTGAAACCCCTATGTCACCAACACTTGTAGAAAACAAAATTCAAAATATTTTCGAATAATGTAGATTCTTACAATATATATCGTAAAAGAATTTTTAAAAAAAAATTTAAATGAAAATAGTTATTAACAATTGAAATTTTTTTCAGTCTTATTTATTTGAAAAATTCTTAGAAAAATTTTTTCCACATTTTTTTTATGTAGAATTTTCTCATACTTAATTAATATGTTCTTATGTGTGCAATTTAGTTGCGTAAGATTTTACTAATGTAGATAGTATTTAATGGTTTGGAGTAAAAAAAAAATTGCAAAATTTATATTTCGCCTATATATTATTACTGTGAAAAATTTATTTACGTTGAATCATTGATGTTGAATTTATTTGGTTCAGAATAAATTTCGCCCTATTTATGATAAAAATGAACAGTCTAAATTAATTAATTTTTCTAATTTTGAATATACGTTTCAAAGACAAGTGTTGTATTTTTAATTCACTTGCTTTGTTTTTTCTGATTTTGCATATTATAATGTTATATAAATATACATATACATATATTCAGAGAATGTCGTGCCAAACTTCAAGTTCTGTTGCGTCGATTATGGATTCTTATATTATTATTATTATTATTA
>comp1789_c0_seq21
GATTCTTAAAATGTAACCTTTTAACATTTCTTCCATTTCAGTTAATCTATGCCGAGGAGTATTTAATGAGATGAGGCTGGCAGCATTCTCGATATCTACACTTCTTGTAAATGTAGATATTTCTTTAGTGTGAAGAAAATAATTATACTTTATTTTATATATCTGCCAATCCAATTTCAATATTGGCTTTTGTTTTAGTTCTAAAAGTAAGAAATCATTTCCATTTTTAAATTCAGCATTTACTACCGAAAATGTGAGTTCTGGATAAACAACAAATTGGTTTTTCCAACTTTTATCAAATGCTGCTAAATCAACAATTCCATATTGAGAATCAATTGTCATGTGATAACGAACTTCTGTTATGGAATTTGATTTTTTATTAACAATATTAATTTCAGTTGGACGAATATCTGTCAATAGGGTAATATCATTGAAATAAAAA
>comp242_c2_seq28
GGGCATTGATGAGGTAAAACACATTTGTCGGACTCAAGGTCCCTTACATATCCTTTTATGCATTCACAGCCAGGATAACATGGCCTATTATTATAACAGAACGAAGTATCTAACTTGTCACATGTTTTAATACAATCACCAACATATCCACACTCTCTATAAAATTCATTGGGTCCACAATTGTGGAAAATGGAATCTAATTTTGGGCAGTGATGAGGTAAAACACATAAGTTAAACTCAAGGTGCCTTACATATCCTTCTTTGCATTCAC
>comp9525_c0_seq1
TTATTACTAAGTTATCTTTATTTTTCGTTTAAAAACTGTCGGTTTTATTTAATTAAAATAAAGATAACTTAGTAATAATTAAAAATGGAAATAAAAATGAATTTCAAATAAGAAATAAAATTAAAAGAAATTATATATATTTATAAGACTTATAATATCGAAAAAACAATTTTATAGTTACATTAATAAATTAAATATCATTAACGTGAAACATTAAATCAGATGAATATAATTCATTTAAATCGTTAACTAATTTAACCATACGATACTCATCTAAATACGAATCGTCTTTAAGTAAAATAAAATCAACATTCTCCCCATCAATAGTTTTCTTAATTATTCCATATTTTTTCAAATCAAAACTTTGTGGAATATAATATCTTCGATTTGTTGGAAATTTAAAACTTCTATCAATATATGCAATTCCAGCCATACTATTTAAGTTCAATTGAGTGAATAATATTTTTTTACCGGAGGTATTTGGGATGTATTCCAAAGCATCTTCTTGAATTCTATGAAAGGGATTATCTGTACTAAATGATACACTTTTACCTAATTCTCTTTCTAATAATTGATTGTAATATTCATTAGAAACTAAACGTGCTTGATAAAGTGGAAATGGTTTTTTGAAAAAATGTCCAGTAACAATTTGTCTTAGGGCCAATCTCTTAAATGCAACATCTAATCTTGTTTTCCAATGTCTATCTCGTATTAAATTACCAGAAAAATGTGAATAAATAACGAAGTAATCCTCAAATCTTATATTATTTTGAATTCCTATTGTACTCTTGAATGCGTCAAACACAGGTGCAACATCCTGTATTTCCCTATAAGGAAACATTGTATTAATGATTCTCTCTGCAGATAATAAATTTTTAACTTCATATAAAGAATATTGAAACAGTACATCATCAATAAAAATGTTATTTTTTATTTTTAAAGGACTATATATCCTTGGAATTGAACCAGTTTCAAAAATATCTTTTGCCAATGAATTATAAGAGACCATAATTTCACTGGAACCTGGTCTTAAAATATATTCTTTTAACATTTTTTTCGAATCACTGAGTCTGTGTAGAGGTATTCTCGTGGATATGGAATACGCAGCATCTTCAATACTTGAACTTCTTATTAATTGTCCCACTTCTTTACTGTTAAGTAACTTTGAACTCTCTTCTCTAATTTTAATCCATTTTTCTTTTTCTATTGGCTTTTGAACTAGATCCATTTGCAAAATAGAATCTCCATTAATGTAATGGGTATTCTGTACAGTAAACTCAAGTTCCGGATATACAATGTATTGGTTTTTTAAAGTATGCTGAAATTCAGAAAGATCGACAATTCCATATTGAGAATTCATAGTTATGTGGAAACGTACTTCTTTTTCAAAGGGAAATTTTGATATTTTAGAGTCAATTGGTGCAATATCTCTCAAAAATGTAAGATCGTTAAAATAAAATTCTTTTCCTTTCAATTTCTCCAAATCACTAACAAAAATGCTTTTCATTGATGTTTGACTAAACAATTTTGTTGGAAGTTTAAATTTGGAAAATTTAATATTTTGTATATTTGATAATGAATCGACAAGGCTTCGAACATTATACAAATTTGATTTACTGTCTTTCAAACCAGCAATTCCTTTATTTTCAAACTCCAGTAATGTCTCAGTATAATCAATGTTTGCTAATTCTTTTAATAATTTATCTTTAACGAAAACATCATTAATTCGCAAATTACCCTGGGAAGTAAGTTTTCCAGATTCTCTTGAAGTTGACGGAATATTATCACTTGGTAAACCACTTTTAACAATTGGTTGTCTAATTTCAATCGCATTTCGATAATCAATAGCTGGCTTATTTTTCAGTGAATTTAGATTAGCGTAAAATTTATCATTGGTTGAAAATAATGTATTTAACTCATTTACCAATCTAACCATTCGTTTTTCTTTTACAATGTCCATATAGACTATTGGCAATGTAATAAAATCAGATTCTTTAACAGGTTTGTCTACTTGCCAGTAATATGTAAAACTTATTGTATCAGGAACATAATACATTTCCATGGGAACATTGAAATAATAAGGATCAATGTGCACTATTCCAGATGGATTCTCAATTTCCAATTTATACAATACTACTTTCTTTGAATCACTAGTTCTAGGAGTATTTTTTAAAGCATTTTCTGCATTAGAATAAAAAGCCCTATGATTCATTTTAAAACGACCAAGATAATCTTGAGTAAATAGTAGTTGTGACAATTCTTCAATACTTAATTCTACAGCATAATAAAGTGTTTTTGGAATTGTAATAAATTTATCATCACACTGTCTAAGGGCTAATCTGTATAGTGAAGCTAAAAATTTTCTTTGTGCAGGTGCAGTTTGTGGTAAAGTATTTGCAAAATGTGAATACAATACATAATAATCCTCAAATCGCAT
