# Supplementary material for: Integrative Approach Reveals Composition of Endoparasitoid Wasp Venoms
Source: PLoS One. 2013 May 23;8(5):e64125. doi: 10.1371/journal.pone.0064125 (PMC3662768; doi:10.1371/journal.pone.0064125)
Supplement: Dataset S3 — All identified L. boulardi venom proteins in Fasta format. (FASTA) [file pone.0064125.s006.fasta]

>comp513_c0_seq1
ATCTTCATCGATACTTTAGTTTCGAATCAAGTCTTTCAGTTGTTGCTTTTAATCTGTATTTTAACGAACATATGAACTCGGATCTATCATTTAATCAGCCAAAATGGAAACCAGATTAGGTCCATTATTTTTTCTCCTGCTAATAAGCATTTTTATCTCAAAATTATCGGCACAGCAAGAAGATTGTGTAACGTCAAGGAGAGAACCAGGAGTTTGCACTGGAATTCGTCAATGTCCGCGGATGATCGGTATTTTACAGCAAAGACCATTGCGAGAGGATGATCTTCAATATCTTCAAAGATCACAGTGCAGTTTTGACAGAAGTAATCCAATAGTTTGTTGTCCATCGCAATCACCAACTCCTCGTCCAACTTCTCGTCCAACTCCTCGTGTTCCGACAAATAATGGTAACGGCAATGAAAATCCAAATGTTAATCTCAGGAGCAATCCTCTTTTCCCCTCTGATTGTGGAACCGACACTGAAGAAAGAATTGTCGGCGGGGAAAGCACTGATATTGACGAATTTCCCTGGATGGCCCTTCTGGAATATCAAAAGCCAAATGGAGTAACAACAGCCTGCGGAGGAGTATTAATCAGCAAACGTTACGTCCTCACAGCGGCTCATTGTCTCAAGGGGAAGGACCTTCCAAAAACTTGGACTCTCTCAAGAGTAAGACTAGGAGAATACGACACAAATCAAAATGTCGATTGTATTCAACGCAACGGAATTCGTGTCTGCGCCGATCCACTGGTAACAATTCCAATTGAGGAGCAAATCGCTCACGAGGACTACATCCCAGCATCCAAGGATCAACGAAATGATATCGCATTACTGCGATTGAGTCGTGACGTTAATTTCACGCATTACATAAAAGCAATCTGTCTTCCGCTCGATTCAAACGTTGGACAATTACTCGATGTCGCTGGATGGGGTAAAACCGAAACAAGATCAGAATCAAATGTCAAATTGAAAGTGAGAATTCCCCTTGTATCGAATGCAGATTGTGTTCGTACTTACGCGAATGCTGGCTTACAATTGGGCGACGGTCAAATTTGCGCCGGCAGTCAAAAGGGTAAGGATTCGTGTCGTGGTGATTCTGGTGGACCACTAATGGCACGTGCATTGGGAGCTAACGAAGATAAGCCACGATGGGTCAGCATTGGAGTTGTTTCCTTTGGACCGTCGCCTTGCGGAATGGCAGGATGGCCCGGTGTCTATACAAAGGTCCACGATTTTCTACCCTGGATCCTGCGAAATATGAGAGAATAATTAATACTTAATAATTAAGATAGAGAAAATAAATTTATAATTTAAAAATATTTACAAAAAAATAGAAAAAAATATCAATTTTACAATCGAAAATTCGAATCTCTTAATTTCTTTTTTCCTGAGAATCTCTCAATTACAATTTTTTCCAAACTGGATTTTTTCTCCAGAAATTGTAACCATTTAAATTTAGTGCCATAAGTTTATTTTTTTAATTCTTTCCACTGTAATAAAATTGTAAATAAAATTTAAAAAAGTTACAAAAAAAAAATAAAGAACTACAAAAAATTAAAAAAAAAAAAAAAGAAAAAAACGAATCTCCGTAACGCCCGCTCTCACTCTTTCAAACTCCCATCCCCCCGAAAAAAAGAAGAAAGAAAGGGAGAAAGAAGAATTTTCAATTATCAAGTGAGTCACGGCAAAAAAAATCGGAGCCATACCAGATAATACTTATTAATACTATTATTAAAGAAAAGAAAAAAAAACTACATAATATTATTAATTAATTACTAGTCTAAGAAAAAAAAAATAAAGCGATGTTATACGTCTTATGAGCGAGTTAACGAAAAAAAAAGAAAACCAAGAAGACTATAGATACGCGTTTTATGGCAGTGAAATTTTTTAAAAAAACAAAGTCATTTTTATGTGATAGATGCATTGTCTACGTGAACAAACAAAACAAAAAAAATTGAACGTCCCCAAAAGAAAAATTTCAGGAAAGATTTTTTTTTCTCTCCTCCTTTAGAGACGTTCAATTTTTTTCTGAAAACTCTATTCATAGCGATGCTCCCAAAAAAAAGAAAAAACATTGCGAACTATTAGGATGAAATCGTGGAATATCTGTCACGCTTCCACCGTACACCGCAGATAGTTCTGCATTTGCACGTGATAGTCTGATTTCCATAATATTGTATATATAATATAAAAAAAGTAAACAAAGACAAAGTAATAAAATTAAAAAAAAGGACGAAACCGAAGTGAAAAACGTTGAGAATATATAAATAAATATATATATATATATAAATATAGTCACCAAGTATTATATGATGGCTCGCGAAAAAGGTGCGTCCTCTCATCAATTGTCAAAAGGGAGCATTTACAAACAAAAATTGTTCGCTAAACATTTTTTCGCGTGCAATACGTTAACAAAAAAAAAATCCAATACCATGTAGAGACTCAACAAGATATTTACGCCAACCGAAAAAAATAATACAATCGTTTCACTAAAATAAATTTCACACACACACACACACACAAAACCACAGAACTTGAGTCTTAATAATGTTTTCAGTGTAATGCTTGTAATTCGATCGCAGATAGACACACACATACAAACACATTTAAAAACACAAATCCATGAAAAATTTTCATTTTTCATTCAATTTACGAGAATGGTTCTCCAGTGAGAAATAAAATTCGAGATTTGGAATCTTGTATATTTAAGAGCGTTTCGCATTATGCGGTATGAAGAAACAAAAAAAAAGCGGAGCACGTATTCCGTAAGTGCAGGTTTAAAAGAAAAATAATAATAATAAAAAAAAAGAAGAAGAAATAAAAAAACGAAAAAATGGGTGTGGGCTTAAGTGCACATCGTAATCATATTCATCTATAAATAAATAATGAGGGGATAAAACAAAAATTCCGCCACTCGACTCGATATGCTTTTTAAAAAAT
>comp1721_c2_seq1
TCTTCTTCTTCTTCTTCTTCTTTGCGACGGGGAAATCCCCCCGAGGCCCCTCTACAATAAACCCACCTTGCCCCCCGTACTTCCCCTAAAATCCCCCATGAAAATCCATTGCAGAATGGCTGAGACGCATCTCCCCGCCATCGCCACCAACATCACTGACGTTCCGATGCACGTGCCGTGTGCAAACCTCTGTATGACTAGGACGTGCCCGCCACCGTGAGGGCCATTCGAATCCAGTATTAGTGCGGTGTAGATTGTGCGGTGTTTTCCCTTTAAAAGAAATCACCTTCTACGAGAACCACCCCGTCTCTTTTTTTCCGCCTTCGATCGATATACACACAATAAGTGTATAAAACAAAATGCCTTTCAAACCAGTCGAACATCCAAAATGCCCGAAATGCGGCAAATCCGTTTACGCCGCGGAGGAACGTGTCGCTGGTGGACTCAAATGGCACAAAATGTGCTTCAAATGCGGTCTCTGCAGTAAACTTCTCGATTCAACGAACTGCTCCGAACACGAAGGTGAACTTTTCTGCAAAAATTGTCACGGACGTAAATTTGGACCCAAGGGATACGGTTTTGGCGGTGGAGCCGGTTGCCTGTCCATGGATCAAGGCGAGCACCTCAAGAGTTCCGAGTGAGTGCACCTGCGGTCGTGCCCCCCAACCCCTTTAAAAAAAACCCCCTTTTCACTATATTTATATATTTTACCCACACCACGACAAAACCCCTTTAAAAAAAATAGAAACGAACTTTTGTTAGCCGTGCATGATTCCTTCCTGGTATTTTTTTTAAAAATTAAATAATAACTGTAAAAACTGCGTTATTTAGTTACCAGGAAGCCATCTTGTGTTCAAATCTATAAATTCCTCTTCTCTTTTGTGTATTTGATATGGATTTTTTGTAATCATACCTTTTTTTGATACCCTAATCGGAAATGGGACTCACGTCGTTGGTAATCCAGTTCTTCCCTGTCCCGTTTAATCTCGGTCTTAATTGGCTGTCGGGGAATCCCTTCCACTAGTGACCCAACCCTGACACTACTACTCCATCGAATTTCAAACTCGGGTCGTTCTACAATAAAACTTTTTTCCCCATCCACTGTGAGAAAAAGTCCTTTTATTGTAAAAGTACCATTAGTGGAACCATTTTTCCGACCGTCAATCACTACTCGAGATTTCTCCTTTTTCTCTCTTACTCAGTGATCCTCAAAAAACATCTTTTTTTTTTGCTACATAACAATGATATTAATCCCATCAGCTCTTTTTTGTAATTATTATTATTGTTAAAGAAAATGCGAAAGATGATGCAAATGCATCGACATACAAAAAATGTGAAACGAGTCAAAATTTGATTTCAAAATTTGATTCGTGACAGAAAAAAAAAATGATCTTCGCTGTGTAAGCGTGCAAAAAAAAACACACACACACATTTTTTTTAGTTATAGGAAAAAAAAATATTTGTACCATCTGTATTAAGTGCTATACTTAAATGAGAAAAAAAATTATCTTAAATTAATAAATAACACAGTAAAATGTGAAAAAAAATACGCTGCCCATAATTAAATCGTTTTGTGGAAACCTTACACCCCCCACCACCACCAAAAAAAAAACACCTTTTCCCGCCAGCCCCGCCGAGTTCGAGCCATTGGAGGCCGATTGATAAATCTGATCACACACCCACACACAGAATTTCTCGAAAATAAACATGGTGAGCACCGAGTATTCCACCCGCGTGAAGTCGCTTCCTTGCGTATCCTGCACGGCCTCTCTTCGTTATAACATCTTAACCCTGCTAACTCCTAACCTAAAAAAATGGTACTGCAAGCTGTGTCCATTTTCTCGCAATAAAAAAAAATACTGAATAGTCTCGAGATTAAGAGAATACGATTGTCAAAAGGTTGAAAAAAAGGTCTTGATAATTATTTCTACAAAATTCCGTTGAGAAAAATTTAAAAATAAAATTGTAGAAGGACCTTTAGGGGTTAAAAAGGAAAAGTTGAATAATAATTGTAGAAGGACCTTTAGGGAA
>comp1024_c0_seq1
CCCTGATTTTCAGACAAAATGTTGACTTTTTCCTTCACCCTAAAGAATATTGTAGCAACCATGTAATTATAATTATATAAGAACAGAAAATAGAATTTTGTAAAAAAATGATAAATAAACGCTATTTTTATTTTTTAGTTCTTGTAATTTAAATTTCTGCAAAATTATTTACTTATTATTTACTAATACATATTTTCGTAGAAATTGAATAAAAAAATTAAGATATTATTGATAAAGCTCGTTTTCTCTTCGAAAAATAAAATTATGAATAAAGATTAACAATTTTTTTTCGAATAAATAAAAATAAAAAATATTAGATCATCCTTCATTTATCTGATTCAGTATCATTAATTTCATCAATCACAGAAAGTATAATGCGCCTTTCGTTTTCACTCTCAACACCAATTTCTTTCAGATCCTCATTGTTCAGTGTTAAAAATAATTCAACGTCCACCTCTTGTTCCAAAAAAATGGGAATAAAACGTCCAAGTCCGTAACTGTGAAGAAAGAAAGACATAGGAGCATCTTTTGGATTGAAAATAAAAGCTGCTGGCGGAGTTTTTTCTTGCGCTTGTGTCGGAGTTATGTCACCGAACACTGCGTCTTCGTCTTCAATTTCCGGTGGAACGAGTGGCGACTTTGTCGGACTGTATTCAGGAACGAAACTCAAACTATTATTAAAGTCCAATTGATCCTCGTGAGTTAGTACCAAATCCGGAGGACGAATATTTTTACACCTTTTTATTCCACAATCACCATTTTGAAAATCAGTGATTAATTCCATTTTCTTCTCGGTTGGATTTTCAAAAAATTTTCCACCATCGGGAAAAATTGTTCTCGGTGATGGAGGATAAGCACCATCGAAATTGTAGGTAAGAGTTGGCGATATGGGATTACACTCATTTGTTTTATCAAAGAAAATTCCACCTTTATGCTCTGAAGTCTCATTATTCACTTGATCCACTAATTTTGCGTCAGTATCTTCAATAAATATTTTTGGTAAATGTTTTCCCATCTTATTTATTTGTCTATTATTATTATTACTGTCAATCTCTTCGGAAATTTCTATATTATCCGAGCAATCGTTCCAAAAGGATTCAACGTCTTCGGGAAGTTTCGCCAGCGAAGATATTTCCTGAATACGTGACGATTTTATCACACAATGAGCCAAAATATTTGCTTTAGAAATATCCAAACCCAATTCCAAGAGTCGAAAGAACAAGTCTTTGTCATTCTTCATCGCTGTTATACTCAGTGGACAAACTTCGTCTTGAGCTGCAATTCCAAGGGCGGAGGGTGAAGCTTTGTAAATTATTTCAAACATTTCGCTCCCTATTGCAGTTGCTAATCCAATAGCCGACATTCCTAGATAAGTGACGTGATTAACGTTTGCTCCATTATCGATAAGAATCTTGACACAATCAATTTTTCCATTTCTGATTGCTTGTGTAAGTGGTGTCCATCCGAAAACGTTTTTGTGATCAATTTCAAAACATGACTTCTTTAGAATTTCTTCTACAATTTTTCCACAGCCATTAGATGCAGCAATGTGTAATAACGTTTCTCCATAATTATTCACAGTCTTCAAAGAATTCTCTTTTTGCAAAGCTTCCAAAACTAATAATTCAGTGCTTTCAATCATCGCCTTCAATTCTAAAAAATCCTTAAATCTCTTTTTAAGTATTTCTTTGATTTTCAGATGTACATCAAATAGTTTTTCTCGTTTTTCTACGTAAAGATTTATGTTTCTTTTTGAATATTGAAATTCGTAATAAATCCTATTAATTTTCTGATGTTCTTTTGGTAAAATCCTTTAGAAAATATGGATAAAAAATGAATCGTTTGAATGTTTTCAATCGACAATCGTCTCAATATTTTCAATCGGTTTTGAGGTTAGGTTCATTTCAACAAACTGTCAAAATTCTAAGGCCTTGTACACAATGCTAATAAAAACTGAGTGTAAGTACGTTCTGATTGGTGAATTATTATTTCTCTCTTTAAAAGAATCGTTTTTCAATTGGTTTAGTCCCTTTTAATTACAAAATCTAAAAGAAATGGACAAACTAAAATTACGTCATACTTGTAGCGCCAGTGGGGCAGGGTAATTATTTAATTAATAACAGTGAATACCGATTCATTCATAAATAAGTATTTGCATAATACACTATTTGATTTAAATAGTTTTTTGACAATTTGGAAAATACCAACATGGCTGATATGACCGGCAAGGTTATCAAATGTCGTGCTGCAGTTGCTTGGAAGGAAAAAGAACCATTATCAATTGAAGAAATTGAAGTCGCTCCTCCTAAGGCACATGAAGTGCGAATAAAAGTTGTATCTAATGGTATTTGCCACACTGACGCTAACACATTAGATGGTTTCGACGCTGAGGGAATTTTCCCCTGCATTCTGGGTCACGAGGGTGCCGGACTCGTTGAAAGCGTCGGTGAAGGCGTTAAAGAATTCCAACCGGGCGATCATGTCGTTCCACTCTTCATTCCACAATGTGGTGAGTGCAAATTTTGCAAGTCGCCAAAAACAAATCTTTGCAGTAAAATTCGTGCGACACAGGTAAAAGGTGTGATGCCCGATGGTACTTCTCGTTTTACTTGCAAGGGGAAAACACTCGCTCACTTTATGGGATGCTCAACTTTTTCTGAATACACTGTCGTCGCTGATATTTCTCTCGCTAAGATTGATCCAACTGCTCCGTTGGATAAAGTTTGCCTCCTTGGTTGTGGAATCTCCACTGGATACGGTGCTCCCTTGAATACAGCAAAAGTCGAAGCAGGAAGCACTTGTGCAATTTGGGGATTGGGAGCCGTTGGCTTGGCCACTGCACTTGGCTGTAAAACTGCCGGAGCTTCTCGAATTATTGGAGTTGATATTAATTCCAGTAAATTCGAAAAAGCAAAAGTTTTTGGTTGCACCGAATTCGTGAATCCCAAGGATCACAAAAAACCGATTCAAGAAGTCCTGACTGAAATGACCGACGGAGGTCTCGATTACACTTTCGAATGTGTCGGAAATGTTCAAACCATGAGAGCTGCTTTGGAATCGTGCCACAAGGGATGGGGCACTTCAGTAATCGTGGGAGTTGCGCCTTCTGGTCAAGAAATCAGCACTCGTCCCTTTCAATTAGTCACTGGTAGAGTTTGGAAAGGAACTGGCTTCGGTGGATGGAAATCCAAAGAAAGTGTTCCAAAACTTGTCAAAGAATATCAAGCGAAAAAATTGATTCTTGACAAATTTGTCACTCACACTCTGCCATTGGAGAAAATTAACGAGGGTTTTGAATTACTTCACTCTGGAAATTCCCTGAGAACAGTTATTAACTTCTGAGAGAATAATTTTCTACTACTTCCATTAAATTCTGCACAAAAGGTATAGTGAACTTTGTATTTTTGTATAACTTTCTTAAAAAACTGATGATTAAATCATCTTTTATTTTTACCAAATAAAAATTTCTCATTAAAAAAAAAACAAAAAAA
>comp7247_c0_seq1
ATCACAATGCCAATACAAGTGTTATATAATTTCTTGAAAATTGTAACTTCAAAGAATCAATTTGAGATAACCTTTTCTGTTTAGACGGAATTTGCTGTCTCCAATTGTACCACTGGTCCAATTGTATGCAGAGTACAACCTTAATCGACCTTTAGATTTTATTTGCACGAATGCAATAGGTTTGGCCCTTGAATTAGTTCTTCTAATTTCTGCAAATTTTCCATATGACAGTATGCACTTTGGTCCAAAATGGTGAGATCCACCGGGATAAAAGTATCTGACGATTTTATAATTCTTTCCGTTTTCAAGAACTTTAGGTATAAGTCCAGTATTATCGGGCAGCAATTTTGTATTGTTGATGATAATACTTGATCCGAATTCCACTAATGATAGAAAATTTTTAAATTCCGAAAGATTTCTTAAATCCGTTGATGGGTCAAGTATCATTTTTCGAAGTTGACGATTAGTGGATCCAAAAACATCGAAAGACAGTTCAGAACCAAAAATCAACACTTGCGGTGGATGTAGCAATAATTCTTTTAGAAGAGGTAATGCGAAATTTCTAGTTAAAGCAAATTTTTTCTCTTTTTCTGAAATTTTACTACCCTTAATAGTAAATGTATTGTTTTTCTCATTTCTATTTAGTGATTCTAATTTTTTAAACACGGACGAAATTTGTTTAACTGCGTAAGCAATTAAACTATTCCATGTAATATTTAAGTATTTATCTTTAACTTTTATGCGTAGAAGACTAAGAGCATCTAGACCACAACTCAATAATATTCTTCCTTTGTTTCCGGATTTTTTACTTTCCATACAAGTATAAAGTGGCAGTAATGATTTTAAGAATTCTACTTTTTCCTCAATCATTGTTGGATTCCTGGCAACTGACATAAATTTATTTATTTTATGTTCTGTTGCCACATTTGCTAATCTTTGAATAAAAACATTAAAATCTTCATCATGTTTCTTAAGAAATTCTCCAAATGTTTGAAGTTTTATTTCTGAGAAGGTATCGTTAGCTATTTCTCTAGAAAATTTTTCTTTATTTTCTCTATTTAAAAGTAAAATCGAACCATCAATCATATTAAGGGCATAAAAATCTGTCTGATTGTTCATTATAACGGCGAAAATAATCAGAATGTCTTCATTTATTTTATTTTCTATTGGTACGCAGGAAGAACAGTTGGTCCATTTAGGCACAGCATTAGCAAACTTAACAGTGGAATTTAAATTAATCTTATCAACGATCAATTTTTCATTTTTAAATACCTTTCTAAGATTCATCTTTAGGAGTTCGTTACTTAACTTTTTAATGTTATCAAATTGAGAATTAAAGATAGTTTCTAAATTAGGAAGATCGATTTTTTGACAACGCTCCGGAAGAAGAAATTTCAATAACCATTGTGAAGTTTTATAAATGGATACATATACTGATAAAACATCATTATTACTTGAATATTCACAAACTTTTTTAAGTAATTCAGTGGCAATTGATGTTCTATTTTTAAATGTTCTATAATTTTTTAATTCATTTTCTAATGATTCTATGCTTTCAATTTTTTCATTTTCTTTGACAAAAATTGCAGAAGAATTAAAGAATGTTTTAAATACCTTGTGTAAATTTATCTCGTTCCAAAAAATTAATCCATACTTTATAAGAATTGCATTCTTCTCTTTATAAGCGTAATAAAATAATGCCGGCGTTTCAAATAATTCTAATACCAATTTATAGTTTTTATTTTCAAAAGATCTTAATTCCATTTCTCTTGCCAAACGAATATAACTGTCGAATGTTAGATTCACAGCAGTAGCTTCAACAGAACGAGCGATTTTTAAACCAATCATTGCGTATATATAATTAGTATCCATTATTTCTGGGTTCCCCTGCGGTTCGGGAAATAATGACCAAATATTTTCATTGAAAACTTTTTGCATTGTTAAATTAGTAATTGAAATACTCTCATATCTAGAGGAACAATATTCTCGACCCATGTACTTCTTTGCTAAATGCCATAACACATTCTCCTTAAGTGATAAATAAGTTATGTTGTCTGCTTTGTATATTATTTGGACCAAATATCCTTTAATGTTGCCATAGTGAGAAAAGAGAGCATTACTAATGATGTACTGATATGTTTCATTAACATATTTCATATCAAGTGTTTCATTTTCGCCCCCACCATAGAGATCAGTCCCATTAAGGATTCCTCGGAGAAGTTGAAGTTTTGTCTCGGTTTCATTTTCAGAATTGTGGATGTACTCAAAGTATCTATTTAAAATAAAAGTAGAATGATTATGCCACTCGGGGGAAATTAACTTTTGATTGTAAAAGAATATTCCCAATTTTAGAACATAGTGACAAACGGAAAGAAACTGAAAACCAGTTGGATCCTGAATAGTGGGTCCTGCAATTTCCATTTTTTTCGTTTTCTTGTACTTTTAATTATTGAATTGTAGGATAACAACTGAATAGTTGTATTATACCATAAGTATGTTTATGTGCAATATTACACTTTCGTATGTATGGTGATCTGTCTCGGGTCACCTTGCAACTAGAGAAT
>comp2636_c0_seq1
ACCCTACTTCTTGTTCTAGCTGCTTTGTATCCTCCAGATGCGCTTCAGAAATGGGAACCGACTTTAAATTGGCAGCCCATACCAATAACGTATGAAAAAGCTGATGATGATGTCTTACTATTTGCCAGAAAATGTCCCAAATTCATGAAAATGTTCGAAGAAATAGAAAAATTAGACGAAGTAAAACAATTGTTTGTAAAATATGAACCGCTTGCAACAAATCTAACAAAATTGACGGGAAAGAATGTTAATAGTCCTTCTGAAATATTTAATTTTTTCAATTTACTTGATTGCCAAGAATCAATGAATTTATCGTATCCAATTTGGGCTAAAGAAACATTATTGGCCAATAAAGATTTCCAGGAGGCTGTTGACGTATTAGAAAAAATGAGAAACTACAATAACGCACTGAAAAAACTGAATGGAGGGCGACTTTTGAACCAAATAACAAGTGATATGGTAGCCAAACAGATCGGAATGTTGAAACAAGGAACAAAAATTAAATTTTACAGTGCTCATGATTTTAATGTGAATGCACTTATCTATGCTCTTGGTGTAACAGAATTTAAACGTCCCTTCTATTGTAGTGCAGTAATCTTAGAAATGTATAGTGATGAAAAAAACAACTATTACGTACAGATTCTGTATTATCATGGAGATACAAAAAAGGTGGAAATTTTAGAAATACCGAATTGCTCCTCAATGTGTGAATTTAATAAATATCAGGAGTCAATAAAAAATGTAGTTCCAATTAAGGAGAAATTGGAATGTTGTGATAATGGCTTGGAACATTGTTCTTTAAACATTAATTAATTTTTCTTACTAATGTTTACTTGTAAAATGTTAAACAAAAAGTGAATAAATAAATGAAGAGCTATTGCTCTCTATAACTGAAAGAGAATTAAGTTTTTCACATTTATTCAGAATTAACGTTCACAAGATACATACTTAAAATAACTTTAAACATCAAACTTCGTACTTTTTAATAATCAGTTTACAGGCCTTTTTGTATTATCGGAGAACAATTAAGATCATCAGTTATGTATGTGATTTTAAATACAAAACATGCGAGGGCTTAAAGCATCTGATATGAATTTTATTACAACTGTTAAATTAAATCCCTGTGCTTAAATTTATTAAAGTCGAAAAAATGTTATATGCCTGGTTTAATTTGTTTTCGAAGCCTCAATATCAGATTTGCATCAATATTAATACCTATACTTTCCTTATACTAGATATTTACAACGCTTTATTTCTGTTTAGTGCGAGTTAAAATTAAGAGACATGTTTTTTAAATTAATGATGATTGAGCGTAATTTAACTTGAACTACAAATGACGATAACATTTTATCAAATTTTAAGCAAACTTTTAAGTTCCCTTTTTTATATTACGAGCCATTGGTAATATTATTGGAATAGTATAATTTTTCAAAATTTTTGTTTTAAACAAACTCGACAAAACTTCTAAAACCACTGGTTTAATTTCAAAAATTTACGGTACATTTAATATTTTTA
>comp576_c0_seq1
CATTTTCTCTCTCTAAAAAATTCAATTTCGCTTGTAAAAATTCGAGACATTTTCGCACATTTATTATCGATCGTGAATAGAGGGCGCAGCGGGCAAACAGTTGGAAAAGAAATTTCTCTATACTGGCAGAAACGTTGATTCAACACACAGGAAATGAGGAAGTAATGACGACGGTGTAGTCATTATAGTAGTGGTGACCTTTTGTGTCCTCAAACGTCAGTCCATCACAAGCTATTGGCCAGTAAAGAGCAACTTTAAAAAGTTTTACATTTTCCTTCAAATTCCCACTGACAACTTAACTATAATAAGATGACTGGAAAGCCAGTAGCAACGGGCTTGGTGGCGCAGAGTCACCTGGACCACATGTGCGCTCTTGATATAAGTACACAAACATCATTTGTGCGTTTGTCCGGCATTATTTGTACAATTGGTCCGGCCTCGAGGTCTGTGGAAAAATTGGAGCAAATGATCGAGACAGGCATGAATATTGCCCGAATGAATTTCTCCCATGGATCGCACGAGTATCATGCTGAAACAATTGCCAACGTGAGAGCTGCACAAAAGAATCTTTCAGCGAAAAATGGACTTAATATTCCAGTGGCCATTGCTCTCGATACGAAAGGTCCGGAAATTCGTACCGGTCTCCTCGAAGGTGGTGGAAGTGCAGAAGTTGAACTGGTGAAGGGACAAGACTTTAAACTTTCCACCGATAAGGCATACCTTGAGAAAGGAAGTAACAAAGTAGTTTATGTCGATTATGATAATATCTCGAAGGTGTTAAAACCAGGAAATCGCGTCTTTGTTGATGACGGACTAATTTCCTTGATTGTTAAAGAAGTCGCTGGTAATGATATTATAACATCTGTCGAGAACGGTGGAACACTTGGTTCCCGAAAGGGTGTCAATCTGCCAGGCGTGCCTGTAGATTTGCCCGCGGTTTCCGAGAAGGACAAATCAGATTTAACATTCGGCGTTGAGCAAGAGGTGGACATGATTTTCGCCTCATTCATTCGTAATGCTGCTGCTCTTGGTGAGATTCGTGGAATTCTCGGCGACAAGGGAAAGAATATTAAGATCATATCGAAAATTGAAAATCAACAGGGAATGACAAATCTCGATGAGATCATTGACGCATCTGACGGCATTATGGTGGCTCGCGGTGATCTTGGAATTGAAATTCCCCCAGAGAAGGTCTTCCTCGCTCAGAAGTGTATGATCAGCAGGTGTAACAAAGTTGGAAAGCCAGTAATCTGTGCTACTCAAATGCTTGAGTCCATGGTCAAGAAGCCAAGAGCAACTAGAGCCGAGACATCTGATGTTGCCAATGCCATTCTCGATGGAGCCGACTGTGTTATGCTGTCAGGAGAAACAGCGAAGGGAGAATATCCATTGGAATGCGTTCGAACAATGGCAAATATCTGCAAGGAGGCTGAGGCTGCAATTTGGCACAATCAGCTTTGCAGTGATCTGACGAGCAAAGTTCTTCCTCCAATCGATGCAACGCACTCGGCAGCAATTGCGTCCGTTGAAGCAGCTCACAAATGTCTAGCAAGTGCCATTATTGTCATCACAACCTCCGGAAGATCTGCACATCTTATTTCCAAGTATCGACCACGTTGTCCGATTATTGCTGTGACTAGGTACCCACAAGTTGCAAGACAGGCACATCTTTATCGGGGAATTTTGCCTCTTCATTACGCAGATACTCCTCTGTCTGACTGGCTAAAAGACGTTGATGCTCGCGTACAATTTGGTCTTGAGTTCGGAAAGAGTCGAGGCTTTGTACAAACTGGAAATTCCGTTGTAGTCGTCACTGGATGGAAACAGGGCTCCGGTTTCACGAATACTCTCCGCATTGTGTCTGTTGACTGAATTTGCACCATCGATCCGGGTGTAGAAGACGAAAAGGTTGCGGGTAGTTGAGAAGAAACAAAATCAGCAGCCGTATTAAATGTTTTTAAAGAGTGTATGTGCATATAATTGTAACGTAATAGCTATAATCTTATTCAATTATTCAATTCGTTGATCGCTACTTTTGCTGTTTCGTCTATCTTAGATGCAGTATTATAAATTATTAGATTTCAAATTGTAACAACTGCACACAAAGAAACTGAGAATTAAAAAATTGTTACCATTATCTTCATCAGATTTAATGTTACTCGACAAAAATTGATAATAAATTAATTCAAAATTTGCAAAAC
>comp6288_c0_seq1
ATGAACGTTGGAGCTGTTGGTGCCGTTAAAGATATAAAGAATCCAATATCAGTTGCACGTAAAGTTATGGAAAATACAGATCATACTCTACTCGTTGGTGAAAGTGTCACTCAATTTGCTCTTCAAATGGGATTTGAAACTCAAGAATTGTCAACAAAAAATTCAACACGACAATGGAAGACATGGAAGGAAAATAATTGTCAGCCTAATTTTTGGAGGAATGTTGTGCCGAATCCATCAACATCTTGTGGTCCTTATAGACTGGATGATAAAAAGGATATGAAACAAGAGACTAGTAATAAACCTCTTGATAGTGAAACGAACCATGATACAATGGGTGTACTTGCGTTGGATGTTCATGGACATATAGCTGCCGGAGTATCAACTAATGGTTTAAAATATAAAATTCCTGGTCGTCTTGGAGATTCTCCGGTTCCTGGTGCTGGTACTTATGCAGATACGAATTTCGGTGCCGCCGCTTGTACTGGCGTTGGTGATATTTCACTACGATTTTTACCCAGTTTTGTTGCTGTTGAAGAAATGAAACGAGGAGCAACGCCTCAAGAAGCAGCTCAGACTGCCCTCGATAGAATGACGAAATTCTATCCAAAACATTCAAATGCTCTTATTACTATGGACAAAGTCGGTAATTATGCAGTTGCTTGTCACGGATTTCGTTTATATAACTACAGATTTCCTTATTATGTCGCTAATGAAAAATTAGGGAAAGCAACATTAATGTATAAAGCGTGCTTCAATACTTCCATCTATTTTCTTGATCATCAAGGCAAATTTGTATACAATTAAATTGATATTAACAAATACTACTCGCGCTAGCGCGATACGCTTTGTTCCTTATATTGTAAAAAAAAACAAAATTAAAGGAGAATATAAGCATATATACAAACTTAATATTTTAATCTTAAAACTTCTTCTTCTTCTTCTTAAATGA
>comp303_c0_seq1
AATAGAATTGTCAACAATTTTATTTTTTCCTGAATAAAAATTTATCTTTCACCACGATTGATAGCTGTTTTTCAATATTAAGCACGAAAAATCGAAAAATAGAATCATTGTTCGTTTGCTTGAAGAAAGAATTGGACGTATTCTTCCACTTGTGGAATATATTTGCAATTATTCTTTAAAATATCAATGAAAATGCATACTTCAGTTTTTGGCATTCTTCTTTTGATTGCCAGTTGTATTTTTACACTGGTGACTGAATCAAAAGCAGAAATAAGAAAACCAACTGCAGATGAAATTAAAAATTTCTATAGTAGATTTTACAACATTATTCCTAAAATGAAATCTTGTGATGATCCAAAATGTAACGTGACTGAATTGAATAGAATGATTAATGAATTGGATGCTAATACAAAAATAGAAAATTCAAAACTTGAGGAAATAAACAATACTTTAGTTGAAGTCGATAAAGAGACAATGCGATCACTTAAAATTTTTACGGAGGCTGAGGTGGCCGTATGGATAGATGTCATCAACAAAATAAAAGACATATTAAAAAAAGAAAATATTACTTTCGGCATTCAATATGTTGTCTCTCAATATTCCACCGTGCTAAATGAAACAATTATTCGCAAAATCGAGAAATGTCCTGAAAAATCTGGAAGAACAGTAACAGACCATTCTATTTTGACAGAAATCATACAAAATGCTAACAAATCACAAGTCGTTTCTAATTTGGAAGAGGCTAACACGAAATTAAAAGATCTTTTAACTTATATAAATACACCAGAAATGATAAATTGTAAACCAACAGACCCTTTATCTGAAAAAGGGAAAAAACTATTAGAACTAGCGAAACCTGAAGCAGATAAAGTGATTGTTAGTAGTCCTTGGAAGAAAACAATTACTATAGGTATTGCTGTTATAGGTACCATTGCCTCTTTAGCACTTTATGGTGCCTCAATAATGACCAAGTCAAATTAATCTTTCAAATCCAACAAACATAACGAGGCTAAAATTATTGTAAAGGCCCATTAATAATGCAATAATAAAAAATATTTTTAAAAAATGTAAATGAAAAAATTTTGAATATAATAAATATTCTTAATTCCA
>comp447_c0_seq1
TTTTTTTTTTTTTTTTTTTTTCATATTAATAACATTAATTTATTTAAAGAATGTAGTGACAGCAACTTTAGTTTACAGTAAAAATTTAACTTTAAATAAGAAAAATTCCGCAGGAAATGATCTAAAGAATTTTCAATGATTTTAGCAACAACAATAATGCTTTCTGAATTTTTTCCTTCACATGCATGAAATAAAAATATTCAAAATTTTTTTAATTATCTTTTATTCAAAATTTTGGTCTGTTTTTCAAAACAAGTAAGCAAATATTTTCCTTGTCAACTGATTAAGATAATTTTTTTAAAATACTCCTAACAAAATCACTTAAAAATTTTTTTTAATTCAAATTTTGAAAAAACTGCGTCATTAATTTGAAATTTTTTTATGGTTATTGTCTATAAAGTAAGAAATACTTCCTGTCCTTGAGGGTAGTTGTACTTTTTTAAATTTTCTTTCTTTCATTTGCGTCTCTTATTGTTTCTAAATAATAAATAAATATAGTATTTTAAATAGAAATACGTAAATATTGTTAAGGAAAAAAGTTATATAAATTTTTTGAAAAACCGACCAAAATTTTAAGTAAGAGGTAATTGAAAAGATTTTGAAAAAACTTGTACATTTGTATTTAATTTATTTGAAAGAACAAATCCGGAAAGTATTAATTCATCGCTAAAATCATAGAAAATTTTTCAGATCACTTTCCGTGGAATTGCTCAAAAGAACAATGTTTTTGAAAGAATCAAAAACCAATAGTTATACAAAGGAAAAAATTATAATTAACGTCGTATAAGAAAAGCTAGCAACAACGTTAAATAATAAAATTAAGTACAAAGAAATGCACAACGAAGAAGGCAAGGAACATTATACGTTGACCAACTGTATCATATATTAGGATGTTTGGTTTCAACCAAGTTGCTCCGCTTGTTGCTGTATTTATCATCCTATAAAGTCTGTGGTTCATTTTATACGCATTTTGCAATTCTTCATCTTCTAGAGTTCTGAATTTAGATAATTGATCATTAAGGGATTTCAAATGCTCTTCATATTTCTTTATAATGTCTTCACTGTCAACATTTAGGTTAGGAACGTCTTTATATCTACCGCTTGCATCATCTTCCTTTCTTCGTTGCAGGTTTTTTCTTATATCGGCTTGCAATTTTTCAATGCCTTGTATCTTTTCTTTATATATATCTTTTATTTTAGTTATGTTTTTATTATTTTCTTCTATCTCATTCTTTATTTCTGCAGAAGAGTAAGCTGCGTCAGAAGATATTATATAAATGTAACTGACAATGAAAGGCAGAATTGAAAAACTTTTCATTTTCGCTTTTAATTTACAGCAACGTTGAATATTTCACAATACGAAATGTCCACAAAACACTTCCTTATATACCACTAACTTTTATGTTTTTCAATGTAACTGTAAAAGTATTATTTAAAAACGTGTTCTTCA
>comp2068_c0_seq1
TGTCGATCCTAATCAACGTTTACAGGGAGCAGAGATAAATAAAGCTAAAGATGATTTTCTCAAAGGATTGTGTTGGGCAGTCTCAATATCGGCGAAGTGGGTTATCATGAACAATTTGTGATTCAAGAAAGGAGATCTAACATAAAGTTTTCTGGAACATTTTAAAAAATAAAACTATTAACACATATCGATGCTTGAATATAAAGCTTTGAATTAGTTTTGAAACATTTCTTTTTTAAATGTTCTGTTTTAAAAAAAATAACTTGACGCACAAATCAGATAAAAATTCTACCGAAATGCCTAAAATTACTTTTCGTTTTTAAAAATCAAATTCTTTTATTTAACTTAGACTATTAGACGTGTATCTGATTTTCCTCTAACATTTTAATTTGCAAATTGCAATGTATTTTTCAAAAATTACAGTATTTCTGAAAAAGTTTCCGTATTTATTTGCCACGTGTGCATAATTTATTAATGATTTGCAATAAGTTTTATTTTCACATTATCTTATCTGTGTAACTGAGTTGTTGAATTCTAAACACAGTTTATTTAATGCTCTTCTGCGTTCACTTTGTGGAAAGTGTGCATTGTCATATTTATAACATTTGTCTAGTGTGTGTTTAAAAGTTCATTGAAAGTAATAACAGACAATGAAGAATTTAAATCGTTCCTTGACTTTAATCCTGATAAGTGCTGGAATTATTGTTTCCGCATTAAGATTCATAGAACCACTCGATGGAATTATAAGATCAAAATACGGTGTTGGTTTGGGAGACCTAAAACCAAAATGCGATAGTAAGGGACCTAGTTTACATAATGAATTAGTTGACCTACAATCCCAAGAATCAGAGATCAGATCTCAATTAACAGGTGCTTTAATTGCTAAAAACAAAGCAGAAGGACGTTTAACAGATCCTGAATTTAAACAATGGATGCAAGACAATTGTTTATCAAACGCGACTCTGATTACCATTTCCCAAGTAGCAATAGACAAGGCGCAACTTTGTGTCGATCCTAATCAACGTTTACAAGGAGCAGAAGTAGATAAAGCAAAAGAAGAGCTTCTCCAAAGATTATGTGGCGCTGTATCACTATCGGCAAAATGGGTCATCATGAACAATTTGTGATTCGAAAAAGAAGTTCTAAATCTTTTCTTCTGAACCAATTTTAAATTAGAAACATTAACACCGAAACTATATTTCAAGATAAAATTTAGATTTCTAAAAATATCTGTTTAAATTACTGTACGACGTCAAAAAATAAATTTGTAAAATAAATTTGTATACTTAACGAATCAAATAGAGGAAAAACTTTCATTATTTGGTGTAAAGATAAATAGAATTACTCATAAAAAGAAAATTACGATTACAAAGTTTTTGTTTTATCAAGTGATGTGTATTTAAATAGCACAGTTGCCTTAAAAAAATTAAAGACAACATTGCGAAATTGCAATTATTATTACTCTATATTCACTTTTTTTTCTCATACATATAAATATCTGTGAGTAAAGTCTTATCAAATTCAGCAATCAGCACGTATAACAGCACATCGTCAGTTAAAAGCAAGCATTTGTCCGGGAACTTATGCATCTATAATTCTGTTCACTGGGGAAACAAAGTGGAAGTTTCAATAATAAAAGAGGAAAACGACTAATTTTTGTTAGTCACAACACAAATTTTCTTCAAAAAAGATTCTTTGTTATAAACATGAAGTTTCTTTTCGTCTTTCTATTAACTCTACTTTCTTGTGCAGAATATATCAGGGGATTAAAATTCGTGAACCCTGTTGTCTACGAGATTCAAGATAGATTTGGATTGACCTGGGATCAATTTAAAGGAAAGTGTGATTCTAAAGGAGCAAATTTATTCCCACCTGTCTCTAATTTGCGTGATAAATATGACTCTGTTTCTGCACAAGTGAAAGCTGATATCTTGAATCGAGCAAGGCAAACCTCCAGTGGAATGACTGAAGCAAAATGGGATCAGCTGATTAATACGAAATGTATTGTTAATTCTGAATTGATCTCTACGTCACAGCAGGCTATTGACAGAATTGTACTCTGTTTGGATAATAATGGTGGATTGAGTGGTCAGCAAAAGGAGCAAGCTAAAAAGGATCTGCTAAAGAAATTTTGCTCCCAGATACGAATGTGGGCCAAGTTCGAGTACGATAATTACAACAGCGGCTAACTGTAAACCGAATACATTTGCAGAAAGTTTGAACTGAAATAAATAAGTCGATT
>comp486_c0_seq1
TTTTTTTTTTTTTTTTAAATTTTGTAACTCCTTTTATTCAGTTTACAGTATTTTTTTACCCACAAGATCTTTACATCGACGTGGTCCAATTTGAAAAAGAATCGTGCACCAAAAGAAAATCGATGAACGTTATGACATTTATTACAGATAAAATTAATGCTGCACATGTTTTTTTTTATGTAATTTGTTTAAATAGCAATTTCTAATCTGTAAAATTCTTAATATTATATAAATAATTTCAATAAAAATTTCCATTCTAATTTAATGTAGATAAAAAAAACTGTAGATGACTTAAAATTTTTAGTTTCATTTAATTATGCTTCTTAGATAGATTAGATGAAGAATTCAATTTAAGGAAAATGTATTTGACATTTCAAACCGTTTAACGGCATGAGTGCCCCGAAAGGTAAAAAAACGTAATCACACAACGTTCACATGAACGGGAAATCTTTACAAAAACGAATTTTACAGGATGGAAACCAAAGTAATTTCTATTATCTTATTTCCTATGTTTGTCTGGCGCAGCTATACTTGTTTTTACGCGTACATATTTCAAGTTTTTCTACAAGTAATGCATGCGTTTTTAGCACTTTTTAGTTTTAGAGCGCCAACAATAAAAATAATAATAATGATGATGCTAGTGCCGCCGGAGCAAAAGGGTCTATCTTTAAATGTATGGCGCATAAAAAAAATTAACTCGACGCTATTTAATAATCCTTGTATACAAACAATTTGATATTGAAATAGAAAAAGTTGAAAAATTACTACTTGTATCACAAACAGTTTATGCACTTGATATCAGTCGAATTAGTTGTTCACAAAATATGTACGATCGTAAGGCTAAAAAAAAGTACTCAAACTTCAGACATACATCATACGCCCTTTTATATAAAAAGTTTGTTACGCAATTTATTTATTTCCAATTTTTTCATGAACCATTAAAAATCGTGACCGTGCAATATTCACACGTTAATAGACAGGCCCTTTTGTCGAATGCTTCACTGCAATCAAGTACAGAAAACTGAAAACTTAACTATAGAGATCATCATCGCCATCATCTTGGAACGGTTGATCTCCTTGTGTAAGGTCTCCTTGAGTACCTGGTGCTCCTCCACTTTGTGGAAATCTGAAATTTGTTCCAAAACCTCGAGACTGTTGAAGAGTTTGTGCAAACATTTCATATTTGCGAATATCGTTGTCGGAAACTGAACGACGGGCAAACCTCATTGCTTCTTCAAAGTGGGCTCTTGTAATTTCTGGCACAGGATCCTCCTCATCCATATCCATACAAACTGAAGGATTAGCAGCCCGATCTTTTTCCCTTCGAATTTCCGTTTCAATGCATTGTCTAATTGCCAGTTTACAAGCACGTTGACAAATTTCTGTTAAATCGGCACCGGAGAATCCGTGTGTTACTTTGGCTATGTAGCACAAATCAACATCTTGTGCTACAGGAGATTTGCGTAGATTTGCTTTGAAAATAGCTTCGCGAGATTTTTCATCAGGAAGAGGAATATAAATCAGTTGATCCAATCTTCCTGGACGAAGAATAGCAGGGTCGATGATGTCGGGACGATTAGTTGCTCCAATGATGAAGACATTCTTCTTTGCGCCCATTCCGTCCATTTCGGTTAAAATCTGATTGATGACTCGGTCTGCAGCACCGCCAGCATCGCCGACAGTTCCACCTCGTGATTTTGCAATGGAATCCAACTCGTCGAAAAAGAGTACACATGGTGCTGCAGATCTGGCTTTATCAAAAACGTCCCTAACGTTGGCTTCTGACTCACCAAACCACATTGTCAATAGTTCAGGACCCTTCACCGATATGAAATTTGCCTGACATTCATTTGCAATCGCCTTGGCCAAGAGTGTTTTACCACAACCCGGAGGTCCATAGAACAGAACACCTCGGGATGGTTGCATGCCGAATTTCAAGAACTTGTCTGGATGTTCCACTGGATATTGCACCAATTCCTGAAGTTCCATTTTAACATTCTGCAAACCACCAATGTCATCCCAGGATACAGTCGGCACTTCGACAATCGTCTCGCGAAGAGCACTAGGACTGCTTTTCGTCATTGCGTACTTGAAGTTCTCCATTGTCACTGCGAGAGAATTTAATACTTCAGCGTCTACAACGTCATCTTCCAAATCGATCAAATCCATTTTCTCGCGAATTTGTTGAAGAGCGGCCTCTGAGCAAAGAGAAGCTAAATCTGCACCAACGTGACCGTGAGTTTCAGCGGCAATCTCTTCCAATTCGACATCATCAGCGAGTTTCATGTTTTTCGTGTGAATCCGCAAAATTTCTAGACGTCCGGTAGCGTCTGGAATACCAATGTCAATTTCCCGGTCGAAACGACCGAAGCGACGTAGGGCTCCATCGATGCTGTTAGGCCTATTTGTGGCAGCCATGACAATGACATGAGCACTTTGTTTCATGCCATCCATCAAAGTAAGAAGTTGGGATACGATACGCCTTTCTACTTCTCCATGAGTTTTTTCTCTTTTTGGTGCAATAGCGTCCAATTCGTCAATGAAAATGATAGCGGGTGAATTTTTCTCAGCTTCCTCGAAAGCTTTTCGTAAATTACTCTCCGATTCGCCAGCCAATTTGCTCATAATTTCAGGTCCGTTGATTAAGAAGAAGAAAGCTCCAGTCTCGTTTGCAACTGCTCTGGCAATGAGAGTTTTTCCTGTTCCCGGCGGTCCATAGAGGAGAATACCACGAGGTGGCTTCACACCAATAGCTTTGAATAAAGAAGGATGACGTAGAGGTAGCTCCACCATTTCCTTAATTTGTGCTAACTGCTTCCGAACACCTCCAATATCGTCATAACCAACAGCGTTCAAGGCTTCCTCCTCCTCCTCGCGCTTTATAGGATCGCCCTCGCAGTGAATTACTGTATCTGGTGCGACAATGCAGTAGGGACCGGGATCAGTCTCCACAACTTTGAATTCTACAGCGCGCATTCCTCCGCGAACAATAAAGTTGTCATCTTTATGAATTGGTCGATAGGCTTCCAAAAAGTATGGCTTTAAGTAAACTTCGAAGAGGTTTCCAGTCAAGCCTTCAACTGTGTCGTCCATGGGTAGAACGTGTATACGTTTACCGTACTTTACATCAGGTACTGCTTGCACGGAGACAACGTCACTTAGTCGAACTCTCAAGTTTGTACGAACAACTCGATTCATTCTGATTTTCTCATCCGGGCATGTATCATCGGAGAGGACAATGCAAACTGTCTCTTTCCTGCGTTTTCCTTTCAGCAAAACAGTGTCTCCTCGAAAGAGTTGCAGTTCGTCCATTTTAGCCTGAGATAATCCCACGACTGAATTGTCATCATTGGTCGCTTCATCGACGATTAATCTGTTTGGCCTGTCCTTTTTGCGCAAAATTGCTGTAGCTAGATCTTCACCACTTTTTGGGTCACTCATGATTCACAAGATATTATTTTCTGAAAAAAGCACAAGAAACGCTGTCCTTTTAGAAATCACACGGGATACTGCAGGACACGAAACTAACACAATGAAGTTTCCTACATATCGGTGTCAACATGAACTAGCCAATCCAGTCATGTTGAATAAAATAATTCTAAACCAATTATTTTCTTTCTTTCAAATCTATTTATTT
>comp2178_c0_seq1
CAAAAAAAAAAAAAAAAAAAATGAGTTGATTTTAAGAAAAAAAACATGTTTTCAGACAATAATTATCCAATATTGGCTGCCAATAATTGACATTGAAAAAACATGTTGGCAGAGAATATTTGACCCATTATTTAGTCCATGATAATCATTTTTCATTGGGAAGTTTTTCGAGAAAACAATTATTCCATGAGTAAGCAATAATATAATAAAATAAAATATTATGTGGTTCAATAGGAGTTGTTGAAAAAATGTTGCATTATGTTTAATTACAAGTTAGAAAATTAGGAAAAAGATTAAAGCAATAGCTCCTAATAAACCACCCACTAAGACAAGTAATTTATGCTTGAAAGTATTGTTTCCACCTTCTTTCTTTGCATCTAATATATTTATTAGTTCAGTTTGTAACCTTGATATCTCTTTCTCACCTTCGATTTGTACTCGGTTGAATTCATCTTTAACATTCTGTAATTCTTTTTCGGAGTCCCGTACAAGAGATTTCATGCTGTGTGACTCCAGGAATGCATGTAAACCATTTAGTATAATTTTTATAAGCGCATCTACTTCAGTTATCCCATGAGATATCAATATGCCATCAAGAAATATTATTAGAATATAATCTGTTTGCAATTCATAGTTTTCAATTTTCTGCTTTATAATATCACTAATATTTTTCAAATAATTAAATTTCTTTGCAAAATCCTGTTCATTATAAGCCAATTGCATTAGTGCCAATTGTCTTTTTAGTTCTGATTTTTTCTTTTCGTTTCCCTCCAGTGTTTCTAAATAATTTAAGATGTCAGTTGTTATCATTTTAATTTCCTTACCCAAATAATTTATATAAATATAATATGGAGTTAACAGCACCTGGTTTAGAGATGAAAGGAGGCAACTTTTTGATTCTGCATCTAGGCTTAATTTAATAGTATCGAGAATACCGTTCGATATATTTTGGGAATTATTAATTGCCTCCTTAATATTAATATCACATTCTTCACCGACAGTACCTTCCTTGTTTGGTGCCATGAACAGGCCAATACGATTTTCGTTTTTTACTAAATACTCAACAAATCTCTTTGATTGACCATCTGGCATATTTTTCAAATTACCCTGGAGTTTAGTCATGACCTGATGTGTGTAACTAGAATCGACATTACCCTCATTACTTGAATGAGGTACTTTTGTTAAAATTACTGATATGCTTTCAAAAATGTTTTCAAATTTATCTCCAAAGAAAGTGCTAACCCATTCTATCAAATTAAAAAAGTGTGTGTAGGGTTCATTGAATGTTTCATGGTCGACAACTAAAACGATTTTTGCAATTTTAACTTTTGTCAGCAATTCTTTAATATAAAAGCTATTAAGAACTTTTTGTGATACTCCTCTATTATCCTCAAAACCAGGAAGATCCCAGAGAGAGAATTCGGTAAAAGTTTTCGAAGACCACTTTTTTGGAATTTTCGTATATGACGTTGAACTAGTACCAATTATCGGTCCAGTGGAATTTGGGCCATTTCTTTGTATTGTTAATGAACCGTATTTATCTCTTACAGCAGTCAATTCATTGGGGATTAAGTAATTAACCAGGGTACTTTTCCCAGATTTTGCGTTGCCAAAGAAAACTATTGCACTTCTTGAATCCAAATCATTATTCAGAAAATCCTTCGTCTCATCTACAGAACTTTTCAATTTTTTTAATGATCTATGATCTAATTGACAATTTCTGCTTTTGACTAGTGCAGTTAGTAAGCAAATGATCAATATTCTGATCATAATTAGTTAATAATATTTCTCTAATAATAGAATATAATAAGGTGATTGTTACCAAATTCTGATGAATTTATTTGTCAGTATTGGTGATATTTTTGTTTGTTTTTTCTGGAGCAGTAAGACCAACTTTATTCGTCCGTACTTGCTCAAATTCTTAACATATGTGGCAGAAAATTATACGTGGCATTCACAAATATCTTGTAATTTCACGAAATTTAACAATTTTTAAAAGCAAATATAATATGTTAAGAAAATCTTGAAATTTTATGCGATTCTTAACCAATGAAAAACTTGCAGGTATTTCAATAAGATAATGGAAAATATT
>comp1437_c0_seq1
ATTTTGCACTTCATTTTCTTCTTCGAATGACACATTTCTTTCTTCCAAATTGAATTCATCTTCATCAGATGAGTTCATTGTTAATGTATTACTTCTGAAAAATTTATATCAAAATTAAAATAGGGCGCAGTCTCATATTGAGCAGAAAACGCAAAGCAAAGCAGAATTTAATGAGAGTGAAAATCTAGCTCTAAAATCTTACTTCATATTTTTTAATTAAAAATATGCAATTACGTTATTTAGGAATTTCTAAGGAAAAAGTTCGAAGATCATAAAATTTAAAAATTCCATAAATTAGTCAATATGCAAAAGAATGCCACTATCTCTTTCAGTCCATAAAAAAATGATATACTATTTAAACATAAAAATTTTTATTTCTGTCTATTTATCTACAAAATTTTCTACTGGTTAACAGCACATAATACTCAAGGTTTTTTTAAACGCAGTATTTAATAAAATCAGAAAATATTTTCCAAAGATACATTATATTGTTTAAAACCTCTGTTCTTGTATGAGGGTCATTGAAAAAAGTTAAAATTCGTTTTTCTAAAAAAATCAAATTTAATTGACAACCAGAACTTAATAATATCCAACACCATTTGTAAATCTTTCTTTAGATAAAGATTACTCATCAATCATGATTAGAATAGCAATAATCTTTATGCTATCTTCACTGACTAATTGTGATAACCATAAAGATTACAAATTGGATTTGAGTACAGTATATAATTCTCTCTTAGAAGTGAATTTGTATATGAGCAGACAAATTATGGAAAATGATTCGGCAATTTTCTTTGGTAACACAAAAGGTGGAAGAAGTACACTTATTAATTACATAATGGGCAATGAATTATTTGGTGTAAAGCAGTCGATATATAATCCAATAGAAATAATAGCAAGAAATGAATCCATTGGACCAAAAATTGGAAGAGGATCATTAACAGAGACTTCAATCCCCTCAAGTTGGACTTCGAAATTATTACCTAATTTGACTCTCTGGGACACTCCTCCGTTTGACGACAATAGAGGAGCAGTACGTGACATTACTAATTCCTTTTATTTGTATAATCTGGTGAAAAGGGTTAAATCTCTAAAAATAATTCTAGTTGTTGACATTAACGATATTACACAAGATAATACTCAACAGTTTATGTCTCTTATCACATCAGTTGAAACTCTTTTTGGTAATGGGTTTAAAAACTATTTTAATAGTACAACAGTCATTTTTACAAAAGTACCTACCACTACTTATGATGACCAACCAATTGATAATGAATACATAAATTATCATTTACAAAATCATTTGTTACTCGACACAGGATTGAAATGGTCCGAAGTTTTGAAAAGATTTATAGAATTTATAATACATAATAAAGACCGAGTTGCACTTTTCAAGAAATTAAATCATCCAGATAATGTAACTAAGGATATCGATGATAATATATTTCCGGCTATTCGTAACTCTGAAAGCATAAATAGTAGTTCTCTTCAAAACGTACGTCCAAGAATATCAGCTGCTTCTATGCTAGAACTGTTTAAAACCAAGCAGACATTGCAGACAAGGTTAATTGTTGAAGGTACAGAAAAATTACTGTTAAAGAAATTAAAGAACACGATGGATGTTTTGGATAAATTAAACAATAAGATAGATAAAAATAACATAACTGCAATAAAGACAAATTTAACAGAAGATTTGATTAAACTTACTGAGTCTTTGACTTATGAAAATAATATAACAAAAAAAGTAGATAGCTTCATTGCCATTGATTCTGACCTTAATGTGACTGAAAAGGAGAATTTGAAAAGAAATGTAGAACTAATACAAAAAGTTGCAGACCTCTTAAATGTTACTATAAGTAAAGCATTAGAGTTTACTGTGGACTCTTATTTGTTAACCTTAAGCCTAAAATATCAAGCAGCGATTTCACTAGTTGATGTAAAATTAGGCATTATATCAGAACAAGAATTTTTGGATAGAAAGAAAGAAGAAGATAAGCTAGCTCAAAATATTAGTATAGCAAAAGAACAATTAAATGAATTGGATAATACTAATAACAAAAGTGTATGGGATATAATAATTGAAAACATTAGTGATTTCTTTAGAGAAATAAAATCATGGTTTACTTCTAAAGAAAGCAAGTAAAAGGGACACACCATTCTGAAATAAGTGACTGGAAAAGCGAATGTGAAAGTTAACAACTCCATTATGAAGCTTTTCTGTATTGAATTAGCTGGAAGACAGTTATCATCAGAGGTTCTCACTACTTACGAATCTGAAATTATATTTTAAAATTTTAGAGTAGCAAAATGGGTTGGCAAACCCAATAATAATGGGTATGGCAAACATACTAAAATGTAGGAATTAAATAATATTTAATAAGATATTATATTATAATATCTTGAAATATTTTACATGTTCGTAACATTTGCTTGAAACTCATTTGTCGAGTGTATTTGGATTCGCTGATTACGTATCTGGCTGCAAAAGGTTTTTTAATTTGACAAATATATTATAACGAATGTTTAATTCATTATGCGTAAAACACTCCAGTCACAGTTTTCAAGCAAATTGAATTGATCTTCAATTTCTTTAGACGTCCAAAAGACGTCTTTAAGACACAGTATTTAAGCTTAATATTAATGCTATATTTTCTCGGAATATTGAAGATTATTGATTATTGATTATTGATTATTATAATTATTACAATATAATTTTATATAATAATAATGTATAGTAATTTATTATATGTTTGTAATTAATTATTATATTTTATTATATTATAACATTACCAGGCAATGATTCACCATATAGAATTCAAATGTTGTGCCATTTGGGTATAACTATAATTACTCTCCCTATGTATGGAGTTTGATTAAGAAGCTCTAATTTTTTATCGTAAAATATTCGTACAATATTCATTTTCATATAATACGTGTAGAATAAACAATTTTTGAAATTTCTAGCAGCGCAAAGTTTGGAACACAATCTAATATCAACATTTGCTGGTTTAAAAATAAATGTTTTTAAATCATTCAGATCCAAGAAGCTTCTAAGATAAATACATTTTGCAGTAATAATTTTAATGGAATTTTAATAAGACTTTGTATGAATACAATTTATATTCTGCTTATAGATTTTGCATTTATTATTGTAAAGTTTATTTTTCTTAAGCCTGGTGTGTTTTAGCGTGAATAATGAGCAACAAATAGAATTCATAAATGTGTTTTACTACTCAAAATTTAAAGCAGTTTCTTATATGCTTTTATAAAGTTTCAGTTTCTATTGTATAATATATAATATTAAAAACGTTGTATTTACGTTCTTAAAACTTAATCTTGAAATGTGTGTGTGTAATAAAATTATTTTTAATTGTAGTAAAAAGT
>comp54_c0_seq1
ATATTTTGCGACTAAATGTAAATTTTTTTTTTTTTTTTTTTTCATTTTCAAGCTTCTTTATTCGCGTTCAATCGTTGTTACCATTTATTTATAGTTTATTTACAATATTATTAATCAAACCGGCACCAATAAATTCCAGAGATTTTCTCTACCTATTGATATTTATAACTTTCTGCTCGATGTCGACTGGATAACATATTTTAAGACCAGGTTTAATATTCTCATTATAAAAAACACGAGAAAAAAGAAACTATCATTTATATTATAAGAAAAAAAAGAAGTATTTGCAGTCATTCCTTAATAATTAATTGTTCAAAAAATCAGACTTTGTTTCCCTATATAAAGGATTTTAAGGAATATTTTCTAAATTCTTTCTTGTTTGTTGTTATATAAAAGAGCGATGACAACGATTTGAAATAACGATAATAAAGAAAAGAGATGCTTCGAGTATCGCAGATATAAGATTTTTATTTTCATATAATAATTAGAAAATATAATTAAAAATCGCGCTAAACTTATAAATCGCTGATGTTATTTAGCGTTTTTTTTTGACAGGGTATCGGAGATGAAAAAAGAATAGCCTGTGAGTCTGCCTTCCCAGCACACACATTCTTTCCGCCGCGCCTTTCCTGCGAAATTCCTTTCGATGGAAATAATGTCGTAATAATCTTTTAGAAAGACGAAATTGCCGACTGATGGAGAAAAATAAAAGTTGTATACTCTCACCGCGGTGGAGTACGAGCTTTTTTATTTCTTCATCACTGGGAAAGTTTTTTCGCGTTGATCGTTTTTTGTTAGTTGAGGAAAAGTCCATTATTGAATTTAAGTTCATTGTTGGACTCGGAAGACAAACTACATTGACTATGTGCCGGTATTTCTTGTCCGGCATGATGTCCTTGGCGCGATGAGTAGTTATTTTTTCTTTTGGGCTTTTTCGGCAGCCTTGGTTACTTTGCCAGTCGCGTCTTTGAAATTCACCGACTTAATGACACCAACAGCAACTGTTTGACGCATGTCACGAACAGCGAAACGTCCCAATGGAGGGAATTCCTGGAAGGCCTCGACGCACATTGGTTTACTTGGTACGAGGTTCACGATCGCAGCGTCACCAGATTTAATTGCCTTTGGATTTTCCTCAGTTGTTTTGCCGGTACGTCTGTCGCACTTCTCCTTAATCTCGGCGAATTTGCAAGCAATGTGAGCTGTGTGGCAATCCAACACTGGCGTGTAACCGTTGCTGATTTGTCCAGGGTGGTTCAATACGATAACTTGTGCAGTGAAGTCAGCAGCACCCTTGGGTGGGTTGTTCTTGGAGTCTCCGGCAACGTAGCCTCGACGGAGTTCCTTGACGGAAACGTTCTTTACGTTGAAGCCGACATTGTCGCCAGGAACGGCCTCGGTGAGAGCTTCGTGGTGCATTTCGACGGATTTGACTTCAGTGGTCAAACCAGCGGGGGCGAAGGTCACAACCATACCGGGTTTTAAAATTCCAGTCTCCACTCGACCGACTGGCACTGTTCCAATACCACCAATCTTGTAGACATCCTGGAGGGGAAGACGAAGAGCCTTGTCGGTGGGTCTGCTGGGTGGCAGGATGGCGTCGAGAGCCTCAATGAGACACTTGCCCTCGCCCTTTCCTTCCTTACGTTCGACGAGCCATCCCTTGAACCATGGCATTTTGGTCGATGGTTCCAACATGTTGTCGCCGTGCCATCCGGAAATTGGAACGAAGGCAACGGCGGCTGGATTGTAACCAATCTTCTTAATGTAGGAAGAGACTTCCTTCTTGATTTCCTCGAAACGATTTTCCGAGTATGGTGGTTCGGTGGAGTCCATCTTGTTAACACCAACAATGAGCTGCTTCACTCCAAGAGTGAAAGCGAGCAATGCATGCTCGCGAGTTTGTCCATTCTTCGAAATACCAGCTTCGAATTCTCCAGTACCAGCAGCGACAATTAATACCGCGCAGTCAGCTTGCGATGTTCCCGTAATCATGTTCTTGATGAAATCTCTGTGTCCGGGAGCATCAATGATGGTTACATAGTACTTGGCCGTCTCGAATTTCCAGAGAGCAATGTCAATGGTGATACCACGTTCACGCTCAGCCTTCAATTTGTCCAAAACCCAAGCGTATTTGAAGGAACCTTTTCCCATCTCCTGGGCTTCCTTCTCGAATTTCTCAATGGTACGTTTATCAATACCACCGCATTTGTAGATCAAATGTCCAGTCGTCGTGGATTTGCCGGAGTCGACGTGTCCAATGACGACAATGTTAATATGGATCTTTTCTTTTCCCATGGTTAGAGTCTAGTTATATTTAGCCTGGTCAAAAAATACTCCAGATGCCACGACAGAAAGAGATCTTCCGGATGGCAGTGACATGCGCATCTGGAGTATTTTTT
>comp2203_c0_seq1
CTCCTATTCGCCTTTACTGTGCCCACCACGACTCAGGTAAATTGTTGCGAGGTGTGGCCACACCATTATATCCAGCTTTGTTAAATATTTTTAATTAATGTCCAGTTAATTTAAATTTCTTGAATTAATTGCAGTAATATTCGAAACTATAAAACAATGAGTTGCAATACTTCTTTATACACCTTACCAAACAATCAACCAGTGGTTTACTTGGAATGTAAAAATGCATTTAATGCCTTAACTGCTAGAGAGAAACTCTACGCGCACTACTTAAGTCAAGCGGCCTGGAATGGGAGTCTCATTACGTTTATTCAAACTTCTCCAGAGTCGCCACTGCTTTTTGCTCTTCTCCATAAGGTTTTCTTGGCGGAGCCAATTGATAGTCTAAAGACGTCGGCTCTGGCTGCTGGTGTTACTGAAGATGAATTTACTGCATTTTTGGTTTTTGCGAACGGCTTCTTCTCGAATGCAGGCAATTACAAGTCTTTTGGCGATAGTAAAATAATTCCAAACATGTCAGAGGAGAAATTCGAAGATTTGATTAAATGTTCAGTTGCCTATAAGCAGGAAACCAAAAACTTACAATCCATTTTAAATACAATAAAAGGTGTGATATTTTCAGTAGCAGGAAAATTAAAGACCTTGGGTCTGGGAGACAAGGGGATCACGACTTACTTTTCCTCCAATTGCACAATGGAAGATGCAGATTTAATCAATGAGTTTATGCAGCACAAAGGATTAGAATCTTATAATACCAGATGCTTTAAAACGATAAAAAATGGAATTACTAATTATGAAATAAGATTAGCTTCCATAGAAACGAGCAGTGATTCTAAAATAACTTCAGAGCCAAAAACTTTCAAAAATTCAGTTTTCGAAATTACAAGAGGAGATTATAGTCAGTTGTTAGAGATCGTGGTGAAGAATCTGGATAAAGCCAAGGAATATGCTGCAAATGATAGGCAGAAAAACATGCTGCAAAGATACATCAATCATTTCAGAGGTGGCTCTCTCAACGAGCACAAAGATGGTTCTCGATTTTGGGTGATAGATAAGTCTCCAGTTATAGAAACGTACATTGGCTTTATCGAGACTTACAGAGATCCAGCTGGTCAACGCGGAGAGTTCGAGGGCTTCGTGGCGATGGTTAATAAAGAAATGTCGAAAAAATTCTCCGAATTAGTAGCTAGAGCAGAACAGTTTTTACCGAGGTTACCGTGGGGTGGAGATTTCGAAAAGGATGTATTTCTCACGCCTGATTTTACCTCCCTGGATGTTTTAACGTTCGGCGGCTCGGGAATCCCAGCGGGGATAAATATTCCAAACTATGATGAAATCAAGCAATCCGAAGGATTTAAAAACGTCTCCTTAGGAAACGTAATTCCCGCGAGTATGAAGCAAGACGTCATGATGTTCCTATCTGACGAGGACCAGGCGCTGATGCATAAACATCGAGTCGCGAGTTTTGAAGTTCAAGTTGGTCTCCACGAATTGCTTGGACATGGGAGTGGAAAACTTTTGAAGAAATATAATGACGGTACTTATAATTTTGACACAAATAAGGTCATGAATCCTCTTACGGGAAAGAAGATTGACAAGGTTTACCAGAGTGGCGAAACCTATGATTCCAAGTTTGGTTCTATTGGTTCCAGCTACGAAGAATGCAGAGCCGAAGCAGTCGGACTTTTCCTCAGTTTGGACAAAGACGTTGTGAGTATTTTTGGCTACTCGGAGAACAATGCTGATGAAATAATTTACGTGAATTGGCTGTCATTGATTTGGGCTGGCTGCGCCAAAGCTCTCGAGATGTACGAGCCTTCGACAAAAACTTGGCTGCAAGCGCACTCCCAGGCACGATACGTCCTCATGCGGGTTTGCCTCGAGGCTGGAGAGAACTTCTTAACCATTGAGGAAACAGAATCAGGAAAGAATTTGAGTTTAACAGTTGACAAAAGTAAACTCAATACGGTAGGAAGGAGAGCCATTAGTGAATTTCTCAAGAAACTTCAGATTTATAAAAGTACTGGAGATTTTGACGAGGCGAAGAAAATGTACGACAAGTACAGTGAAGTACCTGAGACTGGTGCTCATCCTTGGGCGAAATGGAGAGACATTGTTCTCGCTAATAAGCAACCGAGGAAAATTTTTGTCCAGTCAAACACATGTTTTGACAAAAAAGATGATTCCAAAATTGATCTAAAAGTTTACGACGCTACATTTGATGGTTTTATAAAATCATGGACAGATAGATTCCCCGATCCTCAAGTTTCTAGTATTTTAGTTGACCTTTGGAATAAAGATGCTCACCATTTTCAGTTGGAGACACTTAAAAATTGAAGAGAAATCAACAGAGTTTCACCTATCATTTTTTATATTTTATATACCTACAATATATTGCATTGCTTTCTGCAATTCCATTTTCTAAAATTCAAAAGGATTTTGCAATAAAATTTTTAATAATCTGTAATCTTTGTAATAAAACAATTGGAAGTCTGTGAAAAAAAAAAAAAAAAAA
>comp150_c0_seq1
CACATATAAAATCAGTCGAATTATTTCACTATATCAAAATGAAGCTACTCATTATTTGCTCCCTCTTATTATCAGCAATTGTGCTTTCAAACGCCGTTTGCAATAGAAACGTAATAAAGTATCATGGTGAAGATGTTGTTGTTTGGTTTTGCATTAGATCAAAGGATGTTGCTGCCGATATGGCAAGAGCGCCAAAGGACGTTAAGGTAGTTGTTGTTGCATATTCAGATGTTGGAGTTTTAAAGAATGACGTTATGACACCAGTGGCGGACAATGTTCGTGTTTTGTCAATTGTTCATTCAAATATGATGGACATGGAGGACGACGCATTGAAGGGTATGGTTAATTTAAAGAGACTCGTTGTTTCACATAATAAATTGAAGAAAGTGAAAGCAGCATGGTTTAAGGATGCGGTTAATGTTCGAATGGTCGACTTCTCCGATAATGAAGTTGAAGTTGTTGAAGACGACGTTGCCGAGCTTTGGAAGAATGTTGAAATGATGCATATGTCTGGTAATGATGTTAAATGTGTTTCCGTCGATTTTATGAATCATATGACGAAATTGAAACACGTTGATATGGAAATGAATCCTTGGCATATGAGATGCTTTAAGGATTTAATGGTTTGGATGAAGGAGAAGGAACTTATTAGTGAGAAATTTGGAAAATTAGTCAATAGCAAAATGATGGTACAAGTTGATGTTTGTGTTAAGGAAATGAAAAAGGACGATAAAGTTGATGATGTTGTGGTAGACAAATGTGTTATGGATTTTCTCGATAAAATGATGGTCGACAAGGAAGTAGACGTAGTTGTTTAAATTTTTTTTACTTTACTTGTTACCTATCATCTTCAAAATGTTCCAAAATTTCTGTATATTCTGTAACAAATTATTTATACCAGCAAATACATATTTTTTTAAACATAAAAAAAAAAAAAAAAAAAA
>comp3651_c0_seq1
CTGTAGTTTTTCTATTGGTTAATAAAACATAAAATAAAATCTTATTTTAAGTTTATCACGTTTTGTAAAATTATAAATTATTTCTGAACGCAATATTCAATACTTTGCAAAAGGACTGTAAACATTGAGTAACTTCTGGCAGATAGGCTGATTTTCCGGACACCGTTCTTCTGTTAAAAAAAGTCAGACAATCAGAAGCAGGAAGTAAAAAATGAATCTTGGAAAACAGTTTTCTGTGACACTCCTTCTAGGAGTAGTTATTGGTTTTACAGCTTTCGTCTATGGAAAAAATTCAAAGAAAAAATTTGATTACTATCTCGATCCTTCTAAAATATGCGATGAAACCGAAAATGCTGAGTTTATTTCAATTATGAAAAAAACAACAAACGATATAGTTAGCTTCGTTCCTGGCAGATTTATAGTACTGACCGATTCAAAAACAAATATGAACGCGAATTTGCGACAAAAATTAGAAGAAGAAAAAGCAATGTTCTTACAATTTCACAGAACATTTAATATTGATATTCAAGAAACATTCGGCACTGCAGTAATTTTGAGTAGAGTAAATGATGGGATTGTGTTTCTTATTCATGCTGATAGTATTGATAGTGCTGTGAACATTTACGAGAATATTACATATATTGTCCCTCTCTCTATATCTTCAAATAGAAAAATTGCTTTTGCATTAACACTTTCGGAAAATAAGGATATTAGAGGACCCATGATAAAGAAACTTGAAAATGTAGCAAATACAGTGCAAAGAAGGGAAATTTTTTTTTCAGTACAAACCATAAGGGAGAATAGTAATTCACTGATAGCTATTTTTACTAAAGACTCCTCTACAAGTGACGTTAATGATTTTCTTGCACCTTTCCTTATTAAAGAATATACAATGGACAGTCGTTTACATGATAGAAGTTTCAATTTCAGTGAACATATGCAACAAGTGTTAAATTGCGGTGTAGAAACAACTCAGAAAAAAGTAACTTCAGGTATGAAAAACTTAACGAATAGTATATTAAATAACATCGAACATCGACATTCTAATCAACAATCATATAACGAAAGTATTCTAAAAGATTTACTTAATTGTATTAGGAAAGTAGCTACATTGCCATTGATGCAACTAAATTCTGCAAAAGATTATTTTTTAAATCTAGATATCTGTAACTATAATCATTACACTGAAAAACTTAAAACGGAAATAAATTTTACTGGACTGGAAAGACAAACTATTGATTCAATATATCATTTTGTCGACAATTCTAAATTTAATGAAGCAATGGAAGAGTGGAAACAAGTTTTGAAACATTTTCATCTGAAAGATAATATAAAAAACCAGTCTAGTGATAACGTAAAACAGATTTGCGATGTTAATGGAAATGAATGTACACTAAGAATTACGGGTATTGTCATCAAAGTGAGCGATTTAAAACTGAATAACTGCAGTGTGAACCCGAAGGTAATTGAAGTATTTGCAACTAAAAGGGTAATTATAAACAAAGATATTATACTGATTGGAAAAGAAATTCAAATGGTTATCATAGCCCCAATATGGGAGGTGGATACAATCTACAGTGATGTAGAAATTTCAGGATATAGAGTAATTAACTTGAGTGGTGAAAATGGAAAAGATGATAATAAAAGACAAGCAAATAATGGTACAAAAGATGGAAACAAAAATGGTGCACACGGTCGAGCTGGTCTACCAGGAGGACCTGCTGGAAGTTTCTATGGAATTGCAGACAAAATTATCAACGCTGAGAAGCTTAATATTTTAGTTGATGGAGGTAGAGGAGGAAATGGACAACATGGTGGAAATGGGGTTGAAGGAGCTAATGGCCTTACATATAACGAAAAACCGGGACTACAATGTCCACCAAAATCAATAGCAATAGGATGGAATTCTTCTCAAGTGGAACGTCCTATCCATTCTTCTGCAATATTTAATGCACCTGCAATTAATCAAAATACTTACAAGTATAAGATACTTGGAAAGGGTGGAAGAAAAGGAGGAAGTGGAGGTAATGGAGGTATTGGAGGCATTGGGGGACAAAAGGGTTTTGTCACAATTGTGGAATTATCAAGTCAAAATAGAAACCAATATCAATTCTCTGAATTGGATGGTGAAGTAGGTTCAAATGGTACAGGTGGAAAGTCTGCTTTAGGTGGTAAGAATGGTAAAAATGTTCTAGTTACTTTTTCATGTTTATTAGACGACTCTAATAGAACCCCGCAAATTGTAAAACGAACAAACCTATCAGACTACACTGGAATGGCTGAAATAGGATTAGACGGGGAAAACGGCACCAGTTTAAAAAGAAATGTAGAAGTTGAACGTTTACAAACTGTGAACATTTTTCCAAGATCAGTGAATGAGTATAAAATGTTCCTCAGGCCACATTTATCTGAATCTAAATCAACAGAAGAATGGTCCTTTTATAATCACTTAAATACTCACGAAAATATTACAAAAGTGTACGATCCCTTCAGCTTAGTTAATGATTTTATAGGACTAGAAAAGCACTTTTTTTCCTTAAATAAGAAAATCAACTTTACATCTTCTTACGAACAATTAAAAAATCGAATTGATACATATAAGAACCATCTTAGCAAAAAAAGTGCAGAATACTTAAGAATTATTAACGATTTAGCAGAAGACGTTAATAATCGTCTTGAAGCAGTGAAATCTATTCATTTGCCTTATGCTGTCAATACAGATTTTTTAAAAGAAGATGAGGATCTATTATCACTAGAGGTAACAGACCTAAAAGATTTTAGAAGAACTAAGAACATTTTGTATCAACTAAATGAAAAAATATTTTTACTGGAAGAAAATATGAAAAGTGGTGAACAGGTAATTAAAAACGTGATTTTGAACGCCATCTCTGACATAGAAGAGACACTAGATGAGGATTTAAATTCCTTACTTACCGAAATTATAGAAACGGTGGATGAAATATATGCTAATCAAACAGTATTGGATAGTAAACGACTAACGTTACAGCATACTATGAGACTGAAAGTGTTGTTTGGAATTCTGACAGTTGGTTGCGGAGCCTTGGGAGTAATAAATCCAGCATTAGGTTTTGTAGCCGGTGTAGCAGTATCTGCCATTACAGTATTAGACGTAAAGACAGCTGAAGAAAGAGATGAATTTATCACTGTTTTGCCAAAAGCTGTTGAGAATTTTGCCAAACAGTCAGATGATTATTTCAAAGAATTGGAGAAAAAACAAGAGCAGGTACTTCAAGAGCAAGAAAAGTTTATCAATAGAGAAATACAGCTTGCAACAATTCATGAAAAAAATATTATAAATAATGTATGGGGCCTAACAGAGGATTATAGAAAACTCAAAAACTTTGATAAGTTAGTAAGTAATTCAGGATATCATATGAAGAAAATATATGCTAAAGAAGAAGAAAAATTAAAAGATTTATTAAAAAAATTGAAAAAGTCAGAGGACAAGCAAGATTCAAAGAAAATAGACGGTGTTAAAATTGGTATAAGGGTTGCCAAATATTTAAAAGCAACTTCTGAAGCTTTTAAAGCGGGAACGGAAACTGTTACAAGTATTATGAAAGATGGGAAGAAAGTCGATGAAATTGAAGAGGCAATGAATAAAAACGAAAAGGCGATTAAAAAACTTTTTTTAATGGAGGAAAACATTTACGATAGTGTGAAACCTCTGTTAAGTACTATGCAAAACAATTTAGGTAATATTGAGCGTAAAGTAAAGAATATGAATCAGTTTGAACAAGCAATTGCAAAATGGAACGTCACCAGAACTATTGAGGATATAAAGTTGACTTTACATAACGCAACTGAAAATTTAAAAACAGGCGAGAAAATAGAAAGATCATTCGGTATACTTACCAAGGCATTTGATTTATTGTTCGAGGTGCATAGATTATTACTACAAAGTAAAGAGAAACAAAAAGATACAATTGATCAGACTATTCTTCACATTGCCCATGATAGTATTTTTGGGGTTAGTGATTATCATTTAAGATATGCTTTATCAGAATTAGAGGTTGTGAAAATGTCCAACTACGTAGCTGAAACATACCATAAATGGTTTGCAGCTTTTAAACAACATGCTTTTCCGTATTATGGAGAAAAATTGGATAAATTGCAAGACTTAGATGAATATAGTGAACGTGGAATTACCAAATTTTCAAATTATGCCGTGAATAATATCAATTATCTAATGAAAAATTCTCATTCAAATATATTTACCGACCAAAAACGTAAAATACTTGTGAATGGTTTAAATTCTTCAGATGAGCGATCGAGATTTTCTTTCTACACTTGGAGAAATGATGAAAGACATTCTGAAATATACTACATTCTAGCTGGCAAGGAAGTGATATTAATTGCAGACATTCGATATGGTAATTTTGATGCAGAAGCCATAAAATTCAATCGTGTTAAATTATTGTTTACCACTAATTCTTCTGAGCAGCAAGAGAAACTAAATAGTGAGTTAAAGAATTTTGATGTAAAACTTACACATCTTGGAAATTCCAAATATAACTATAGTAAGACTATGTATGAAATGAAGAATTCCCGAACAGTTTTAACATTCAATTATGATGCAAATGATACAATTAAGGAAAATCATTTGGTAACAAGGTTGTCTGAAGGACCGTATCTATTAAGTCCTTATGCAGCTTATACTGTTCAGCTTCTACCAATTCAGAAAGATCGTAAATTTGATTCTTTAACAAAATTTACGGATTTTGTTAATTTGGAACTCATTGGTAATGCTGAATATACTACAACAGCTGATTGCGATCCAAAATGTGTAGAAGCTATGCAAAAATATTATTCACTTGCCACTGATGATTCTGCTTATTATATTGTTGGAAATGATTGCTATCCCCTATTACCGGGAACGTGCAGTGGTGATGATATAAACGGATAATTATACCTGTTTTTCAACGTTTACTACTTTTAAATATTTACTAGTTTTGTGTTTTTACACGCACCTATGTTTAGTTTGTCTAATATTTTACTACGGGTTTATTAAAGATCCAATTTGAAAAGTTTACAGCATGTCTGCTAACTCTTCTTGTACTAACTTCTTCTGTAATATGTATATTAAAAAAATTTAGAAAACTTTTATTCCACACATAATGTTTAAAATAGTCTGAAGGTTGACAAGAAGTGTTGCAGATGCTCTGTAAATTTTTATGAGTGAAAAAAAGTTTATTATTAAATATGTTTTTAAAGATTGTAATCAGCTTAACACTTAAACTTATCAAAGTTTAACGTAATCGTATTGTTCAGTCTTTTTCTGTTTTGAATAAAATTAAGTTTGCTTCTGTAACATTACTGTTTGAAATAAAATTTATTAATTGTGACAATAAAAAAAAAAAAA
>comp137_c2_seq1
CACGTTCTGATCATATTCCTGAAATTTTAGACATAAAACGTGCAAAATAAAATGCTTTGCACTCAATTTCAGAAGTTCAGAAGTAAGTTACACTTTACCGAATTAGGTTTCTACAAAAGATACCAGTTCATTGAGTACAGAACCACACTCGGAAGAAAATGTCTTCTGTTTCAAAAATCTTTTTGCTGTGCCTCATTGCCTGCATTTTGCATGTAAATGAAGGATTAGAGTTTGCGGGAGCTGGAAAGTTTTATACTCAGAAACTTCAGTTGTCAATGATGGAAGTATTTGAGATAAATAATTTTTTTATGGAACAACTGAATTCGATTAGTAAAAAGTACGAACAAAAGTATTTAAAAAAATATCAGGAATGCCAAGAAAAATTCATCAATCCTGACGATATTTTCTCAGCATTCACTACTAAATCGAAAATGGCTCTCCTTAAATTATGCAGCCAGGACGGCAATATAAAAGTAATTACAAAATCGAAAAAGGATTGCGTTAAAAATATAAAAGAGTATTTAGGCAACTTTCTCAATAACTATTCTTTTGACAAAGTACACAAATGTTTAAATGACGATAATACTAGTAAGTTAATGGAAGATGATTCACCTAAATCTAAATCAGAAGAAGAAGAAGATGATGAATAAAGTTAAAACTATGACAATAAATGTCCAGTTAAAGACATGAAAATATTTTTCAATGTTTAAAATTATGTACGTTATAAAACTGATTAATAAAAAATTAATTGAA
>comp312_c1_seq1
CCCCCCCTCTCTCTCTCTCTCTCGCTCGGTCGTCGAACGAAAGTGCCAGTGGTGGGAGTAATTTTGCACATATTCTGCCTACGTGCCGAACTGTACCGAACTGATGTACGCTTGCGTCTGAACTCACCTTTAAACAAGTGCACCGGCCCGAATCGGCACACACATTCGACACGAGTTAGTGGTGGTTTTTACATTATCATTCTGACATTCTCACTCCTCTTCTCACTGTCTCAATTTCTTCAGTTCAGTTCGCGAAGTAATTCGATTGCCAACGGATCGTGAGTGTCTTTTTGGCGAGTTTGATATTATATCGAGTTGAAGAAAAAAAAAAAAAAAAATTTTTTGGTTTTTTTTTTTTTTTTATTTTTATTTTTTTTTTTTTTTTTATTTTTATAAATATTTTTATTGCAGTTAAATGGAATTGTCGACTTTTTACAGATTTAACAAACAATGACAATTGTTATGTTAAAATATACGCGACACTATTCTTTCTTCTATGAATATCCAAGTCTATTTTGTATCATTTTCAAGGCTAGCCCTAATGTCCAACTTAATTGGTGATCAGAGATTGAGACATGAATGTTAAGTTTGGTTTCCGGCTTGAGACCAAATCCAGTTGTCAACAAGGAGTACATATAAATTAAATCCAAGCATCTGTATGGATAATCCTTAGTCATGTTTTTACAAATATTTAAAGCTGCTTCACGAATATTTGCAACCGTGATTATTCCACCATTTCCTGGGTCTATTAATCCTATGTCAAAGGTTCTGTAATAAAAGTACGAAAAAGCATAAATGTCTTGTTTATTCAATCCCGCTGGTTTATTTTCAATTTTACTCGTGAATTTCTCAACTAAATTTAAGCAATCTTGAAAATTGATAATTGAACCTTTGTTCTCTTCGTTTTTGGTAGTATTTTGGTTAATTTCCGAAGAATTTTCTCTTGGCCCCATTATTTGATATTCTTTGTCATCAAACGTCCACGTCGTGTTAGTTGATGGGGAAATGCATTTCGAATGTACCTCGATAACTCCATATTCATTTGTTATGGCAAGTGGTGGTATCAAAATTGCCTTTCTCGCAGCCATAAGTCCGTAACCTAAATAACTTTGAGTGAAAATAGTCATATTTTGATTAAATGCTTGCAGATTAGTAATAACGGAGTGATTTAAGTCATTCCTATCTTCCTCGTCAAGACGATAGGTCACTTGTGTTGATCCTCCGCCAAGATCAATTGCCGCAACTGTACTTTGCGTACTGTTTTTTTTAAATCGGCCCAGAAGAAAATTAACAGTGAACCATGAGAAAATACCTTCGTCAGAGCCTTCCATTAGTGAAACGGATTCATCGTTCAATTGAAAACCAGAAGAATTAAGAAACTCTCTGGTCACCTCTAAAATATGTTCTGCCTTGTCTCTGGGAAGAGATCGAAGACCTGCCGTTGCTTTCAAATAAATTGGAGTGTCTATCCATTCAGATTGTGGAATAGTGGGTTTTGTTTTATTAAGAAGTATTTCTAGAATTTTCATCCCCTCATCTGGATTATTAGCGAATGAACTCAAACCTGGTCTTTTGTGATTATACGCTTCCTTGTCCAAAATTAAACTACCATCTTCACTCGAAGTATGAAAGTGAAAAGCAAAAAATCGTGTTCCAGTGGATCCGGCGTCAACAATTACGACATAAAAGGGTTTCTCTGAATCCTTCGATAATCCTGCGCTGCCAATGGCCTCACTGCCGAGATCAGGAGAATCTAAACCATTTGCTTTAGCCACGTAACCAAATAAAATTCCCAGCAATATAAACGTGAAATATCGTCTCATAATAGTTTTTGACATTTTTCTCTGGATTAATGATGAATTAAAATTCGGCATATTGTCATAATCGTCTAATTCCAACTTTTTTATTGCAGACATCCTTCTTGATATGTTTGCAATGTTATGTGGATCTAATAGAAAAATTGAAAAATTTTCACGAAATATATAGGAGTTCCTATATTTCCCCTTCTTCATACTTTCGTGACAACTCTTTTGTCACAAAATTTTTTTTGCCACGTCTTTATTAGTCATAACAAAATA
>comp1331_c0_seq1
GTGGAGATATATAAATATTGAAAAAGTTTTCTTCCTCTTTCATTATTCACCAAATTAATAAGCATCCTCTAATTTCAAGTTTAAGTTTAAAAATGTTTTCAATAAAAATTGTTTGTTCCTTTTTATTAATTTTGACAATTAATAATGTGTTTGCTGAGAACTGCGCTTACAGACGTTTACCAGCGCCAACTTGTCATCCAATAAAACGGGGTTTAAGTCCCACAGAGGAGAGAGAAATTCTTCAAAAGCACAATAAATTAAGAAGATTTTTAGCTTCGGGTGCAGAAAGACGTGGTGCGAATAATAGGGGTCAACCAGCAGCTGCATATATGCCAAATTTGGTATGGGATGTAAAATTGAAAAACATGGCTCAAAAATGGGCTGATACTTGTAGTTATGCGCATGACATGTGTTTATTTCAAAATAATATGGGTCAAAATATGGGTTTCATTTCAAATAATGATGACAGCGTATTAATTTATACGAATATTGTTCAAGCATGGTATGATGAAGTAAAAGATTTTGATGGATCACAAGTAGAAGAAGTGAGAAAATTTGGTTGGTCGGCTCACTATACACAAATGGCATCAGCAAATACCACAAAAGTTGGATGTGGTGCAATAGTCTATAAAGATGGTGGTTTGAAACGAATTCAACTTATCTGCAATTACAGTCCTTTTGTCAACATGGTTGGCGATGCACTTTATAAAAGGAGAAATTAAGAAAAATATACACATTTCTCTTTAATAAATAATAGTTAAATTTCAAATGAATTTTTTTCATTTTGAACAGATAAATATTTATTTAAAATTGACGAAAATATATTTCCAAACTCTTCGTATATATTGGTTTTGACTAAATAAATATTTCATTCAGTTTAAAATTAAAAAAAAAAA
>comp1078_c0_seq1
TTTTTTTTTTTTTTTTTTTTGGTTATTACAGAATTTATTTATTCAACATAAACTAAACCTGTTATAATCTGTTTAGTGTATTATAGGTATTTTATTACGTCTGCTCGCTTTGATTTTGAAAATAATTTATTATCCATTGGGCACAAGAATTTCTAGACTGAAATAATACTTGACGTTAAATTCAATGTAGTGCCTGGTGCAATGGGAGGATTTTAATTATTATTCCAGAGCAGATTTGGCCTCTTTATCCGGCGTTTTATTGCTGGAATTTAGAGTAGTTGTCTTTTGGGTTGTAGTAGATGAATTTGGGTTTGAAGGATTATTAGAAGCATTAGCAGATGCAGTTGTACTTGTAAGATCATTGGCAGCATTGGCAGATTTAATTGCGGTTTCTGGTTTACTAGGAGCATCAGCGGAACCAACTGTGGTTGTTGGTTTATTAGGAGTATCAGCGGAACCACTTGTGGTTGATAGATTAATAGAACCTTTTGCAGCTTCAGTTGCAAGACTATTAGGAGTCTTAGCTGTTTCACTTGTAATTGGAGAATTATTAGCAGCATCAGGAGATTTACTTGCTTCTAAAGGATTATTAGGAGCATTACCAGAAGCAGCTCTGTTTGCTAGATTACCAGAACCAGATGGGTTTATTGGATTAATGGGAGCATTACCAGATCCATCTGTGTTTGTCGGATTATTAGCATCATTACCAGAAACTTTTGAAGACAAAAGATTAATAGAAGACTTAGCAGATTCATTTGCTCCTAAAAGATTATTAGAAGCACCAGCAGATCCATTGGTTGCAGATCCATTCGTTGCTGAAAGATTAGTAGAAACATCAGCAGCTTTATCAACTTTTTCAGAATTTCCAGAAGCATTAGCACTACCATTCTTAGTGTTTGTCAGACCAGATAATCGCAAATCAATGCTGGGTATTGCGGTCGATGTTGAATTTAAAAGAATTGCGGTTGTAAAATTAATTGTGGGATTCGATAAATTCTCCGCAGTATTTGTTGGTGTTTTATCAGCAGCAAGTTTAGCATTATCACGTGCCTGGAATATTGCCGGTATTCCAAATACTGTCGCCCACAGTCCTAGGAGTGGTAAAATAAAAGGCATTTTTTATTCCAATGAACAGAAATTATTATTTTCTTCTTTTGTCTATTTTTATTTTCTTTTTTTGCTGATTGACAAGTGGTCAGGTGTTTTTAACAGAACAAAATACGCTTGAAATTGAC
>comp3755_c0_seq1
TGAATTTGTACTTCAATATTGTTGCACTGTGCGAATTTTAAGTGATTTATTGAAAACGGAATTATAAATTCAGAATAAAGGAAAAATGAATTACCGTTTGCTGTTTACTTTTTGCATTCTTCTATCAACATTTTTGAACATTCAAGCAAGTCCAGTGAAGAAATTAGAAGGACCAAAAAAAATAATTATTGACACGGATGGAGGTGGCGATGATGTTACAGCAATTCTTTTGGCATTAAATTATGAAGCAATGCACAAGGATAAGATAAAAATAATTGCAATTACATGTGTATATGGGAATACTGAGGAAGTAAACGTTGAGCTAAATATATTGAAAACATTAACTGTTGCAAAAAGGAGTGATATTCCAGTTTATGCTGGCGCGACAAGAGCGCTAATAAACTTTCGTAAGGGTATTCCAGTTTTTGGAAACGATGGACTTGGCGACGTTGTATTTACAGAGGAAATCATAGCTGAAGTTAATAGATCTTCAGTAGCAGCTGTAGCATTAATGGATTTAATTAAATTATACCCTGGTGAAGTAACATTAATTGCAATTGGTCCAGTAATAAATTTAGCCCTTGCCGCGAGACTTGATTCAACATTCATGGGAAATCTGGGTGATTTAATAATAATGGGATCATGCATTGCTGGCATTGGCAATGAAATGCCTAATGTTGAATTTAATTTTGCAATTGATCCCGAAAGTAATTTTATAGTGATGAATTCGACAACTAAACCATGTACTCTTTTGCCATGGGAAACTGTTCTTAATTATCAAGCCGGAAAGGAATGGAGAATGAATGTTTTTGCCAAATTGAATTCGCCTTCGGTGGAATTTTTAAATAAAGTAGAAGCTGCATTTTTGGCAAAAGTAACCAAATGGACAACTGTGGATACTGTTGCTGTTGCATTTGCAATTTGGCCGGAGATAATTAAAAATTTTACAATCACAAATGTCACGCCTGTATACGATGGTGCTGGAAAGGGATCAGTTCTCGTTGATTATAGAAATAAGACCGGAAAGCCGAGCAATGCAAAAATAATTAACTCCTACGATGTCGAAATGTTTAAGGAAAAATTAATTATCTATTTTTCCGATCAGAATAAATCTGGAATTGATTTTGTTACAGCTGAAAATAAACCAATGTCAAAAGAACGTGGTGGCCACTACAATATTAATTAATTATTAAAAAGATAATTAATTCAGATCTTCTGTACTTGCACAATGAGAAAATAATTGCCATTTACTTGTCAATTATTTTCAATAAAATGAAATGTTAAACCAAAAAAAAAAA
>comp284_c1_seq1
AAAAAAAAAAAAAAAAAAAAAAACTTTATTAAGATGAAGGCAACTTTTGCAATTCTTACTCTTTGCATCGTCGGTGCTTTGGCCGGCATCACCGAAGAACAAAAGACGAAGCTCGCTGCCTACAAAACAGAATGTATTAAAGAATCTGGAGTTGATGCTGCCGTGGTGCAAAATGCCAGAGATGGAAAAATTGACGACAATGATAAAAAATTGGCCTGCTTCTCAGCTTGTTTGTTGAAGAAAATTGGAATCATGAATCCCGATGGTACAATTAATGAGGAAGTTGCTCGTGCTAAAATCCCAGATTCAATTCCAAAGGACAAAGCCAATGAAGTCATTAACAAATGCAAAGTATTGAAAGGAGCAGACGAATGCGAAACTGGATATAAAGTAATGAAGTGCTACATGCAAACAAAAACTTTCTCCATTCTTTAATTGAAAAAATAATTTTCCTTTTCTTTGCATGCGAAAAATCTCTGTTATCATAGAATCGAAATAATTCATTTTTATTTGCAAAAAAAATTTATGTAAATGTTGAAAAAAAAATAAAGGAAATTATTTCAGTTGAAAAAAAAAAAAAAAAAAAAA
>comp1578_c0_seq3
ATCAACAAGTTGACGATGAACCAACTTATAAGATGTTTTTATCTTTATTTTCAATACCCGCACTATTTTATTATGCCTATAATGAAAAATCGCAGTTTGATAATCAAATTTCCAAATTAGATGATAAATTCTGGAATGAAGCATATCAGAAATTCTTTTCATATTTTCATTCTTCAGTTAATAATATTGTGCAAGAAATTATTGATAATAATCTTTATGATAAACTTCGAACTGAAAGGGAATTGTTAAAGAGCCGTACAGTTATTGCCACTGAAATATTAAACAATCATTGTAAATTTCCATATGGTAATTATGTTTCTGACGATGATGTGTCATCATTTAAGACACAGCCTCATTGGTTGGCAAAAATTACATTTGCTTCATGTGATGATCTTCCAAGTTTGAACGATTATTATGGAGCTCAATTTAAGTATGTAAGGGAGACTTATAATAAAATTGAAAGGAATACATTAAGACAGGTTTTAGTCGATAGTGGCTTAATTGAAAAAATTACTTTTGACGCCGTTGTGAAAATTGCGAACGTTCCTCCCTATCCACAACGTTGTAATATGTGTTCACCAAAGCCAAGAATACCGAATATTGACATCTATTTGATTTTTGCTATTATAAAAAATGGGGAGAATGAATTTTATGCCTTTACACAGGAGAACAATATTTTGACTTTGATTATAAACAGTGGCGATGAGCAATCATTTTCGAAAGCAATCGTTAATGATTCATCGGTTAGAATGGAAATTTTTACACACGCAATGATTTTGAAAAGAATCAATGAAGATTACACTTCATTTATTTCAAGAGTTGCGGATATGAAGACGAAAAAGTACGTAAACAGCCTAATGACGTACTACAATGATCCAACTACTGGTGAGAAAATTTTTGGTTACTTAAAATTGCTCATTCCATTTTACACCTGCATTGAAGATATAATAGACAATAATATTGTCGAAGCAACATTAGGCTGTTCTCTGGATGTTATAAGTCTTATTCCACTTACTGGTTATTCATCTAAATTTGCAAATGTCCTTAGTGGTAGTCTATTAAGAGCTGTATCCGAAAATTCCGTAAAAATTGCCACCCTAGGATTAAAGGAAGGTCTCAAATTGGGTTTATTACAATTATCAAAAATAACAGTAACAACTGTCGCAAAGCAAATTATCAACACGAATTTTTTAAAGAAAGTCGCATTCTTCTTTCTTCGACAAATTGATCCTGGATTTGAACTTTGTTTCCGTTTAGGTAAACTTGGCTATAAGACACTACACAGTACATATCAGTTGATGTATAAGAGATTTAAA
>comp3810_c0_seq1
TTTGATATTTTTAAAAACAATTTTTACTTTTTGAAAAATTTATCACAATTCCGTCTGTTCTGTTTATTTAAAAATTGCTTATTACCAAGTTGAAGTGTAAAATTAAATAAATTTTCTTCTGCAAATTTTTTGTTAATAATTATCAAAAATGATTATGGCAAAACTAATTATTTTTTTTATACTTTTTTCCACTGCGAATACAATTGAAGACATAATTTGGAATGAGGAGAACAAGGAAGTTTCTATTGAAGCACCTCTTAAAAACTGTAGTGAAATATATTGCAAACAACCCTGGAGAATGATCAATTGGTATAATCAGATTTATCATCATAAAACTCACTTTGGCATAATTGTTAAGAAAGGTTCCGCTGTATCACTAAAAATTTCAGCAAAAGTTGATAATTTAAAGTTCTTCTGTCTCTCCCAAACAAAGAAAAGTCATAAGATTAATCTCAATGTCCTGCTTTTAAAATCAGTCATTATAACCATCATACCTGATAATGATTGTGTTCCTATGATTTCCGACTCCTACAACGCAAAGGTGAGAGTAACAATCAACACTAATTTCTGGATCGAATTGCCAACTTTCAAGTCCAATGATGTTGATAATTATTCAAAAGAAGCGGAGTCTGCATTTTACGATGATTTAAAACTATACGGATTTGTTGAAAACACTTATACCCAAATGTTGTTGTCATCCGAAGAGATTACGACCATCAAGAAAGAAAACTACAGTCTGAACGATGGACTATTGAATCAGAAGAAAGTCCTCAAGTATTATGATTCCCTGTTTGGTGTTGGCACTGAAAGAGGTTTGTGTAACTCAAAAACAATTCCCCCCGAGGAACATACGATTTTGTTTTTGATGAACATACGTCTGAAGAGAACATGCAAACCAAGACACAGCAATCAATTAATTCGAATTGGAAACATTTTAGATTGGCTGCAACCCTCTGGCAAATCAACTTGGATGTTATTGACTGAATTTGGACACTACTATCAAATTGATGACAATCTTATTGGTTTTGGAAAAGTTTCCGACGTCTGGAGCATGATGTTTGCTGTTCTCTTTCAACGAACCAACGGCGAAGAAATATATTCGATGACAACTTTAAATTCGGAACATGAAACTGTCGTGAAACGGTATCAAAGTGGTGATGTTATTGACAAATGGAGCAGTGAGGAAAAATTGCACTTTTTTCTCAGTCTTTTTGAATACGGTGGTGATGATAGAATACTTGAAGAATTCCACGAGAGTCAAGCTCGTGAAGTGGCTAATTTCGAAGGTAAAGTAAACATAATTCCTATTCTTTGCAACTTGTTCCTAGAAATGCATCGAGCAAACATAGTCCCTTACTTGGAGAAGGTAATCGATTTTAAGAATTATGTGGAACCGTTAATAAATGCAGATTTAGAACTGTTATTACTGATTGGACATTCAGTGATGCCTGCCTTGGATTTTAATTTATCCTCTACTGATTGGAGTAACATGATTGAGAAGCGAAGTTTTAAGCAAACCTCTGCTTTGACATTGTTTTCCAAAGTCGAGGAGAAGCCTGTAGGGGTTAAATTTATTATTTCTCCATTCACTGAGCCAATGAGAGGAATTTCTTTGTATTTGAATAATAAAGCTCACGCAATTGGTACGGAATCGTTTGCATTAACCTTGCCAAGGGATGTTTACTCTGTCTATATTGCAGAAAAGTCTTACATCAGTGACGTGAAACATATAATCGTAACCAATGATTCAACAATTACCATTCATGTGAAAGAAATAGAGGATAATGACATATCTTCCCCTCTGATACATTCCTCCATTAATGTTAATGACGATGGTGGCAAACCACTTCTAAATGTTATAATAAACTACAAAGATAAGACAATTTCCTTATTACAACTCTCTAATAATTTTCAAAACAATAAATTAAGTATTCAATTAAGAAGAGATTCTAAGAATATTTTTTCTTATGTTCTTAATAAAAAACATAGTAAAATAGCCCGTAATGAGACATTTACATTTAGAATGAATGACGGACTATTTATTCGCCATAATAAGCCGGAAAACGTGATTATCAATGGAGAAAGTTTATTATATCTAAAAACTGCGTGGCGTACTTTTGTCTTCACAGAAAATGGGTTTCGGCACATTGCTTATTCTAATGTCACCCTTTATGGCAAATTTAATATTACTGCTAAAGATTCTGGTAACAATGACTTTCTGGTAATAGATGTGGATTATAACACACGTATTATGTCTTTTAAACGGATAAAGAAAGATACGAATACCTTCGCAAAAACACCTACATATTTTATGGTAAATTTGCGAAGAAACAATAAATATCTCTATGGATTTTTGATTTCCAACATAGGATCAAAAACACAATTTTTAAGAAATCAAAGATTTGAAATTAATGACAAATTATATTTATTACATCTAAAACCAAGTCGTTTATTTATTGGAGGAATAAATGTACGTCAATTTCTAATTGGTGAGCAAGTGAATAAGCACATTCTCTTATTAACAAAACTGGGCCTAGTAGATGCTGATGATATAAATAAGAAACTTTTAAAAAGAAACATTAGACAAGTGGAGAGTTTCAATAATTTTCATGATCGTAGTTTACACGACAATCATCTCTACAATTATTACTTAAATAAATATGTTTGTTCCCTAAGAAGTGAGAATTACACTGATGATATTCCGGATGATTGGAAAAATATTGGAACACAGCCACAATAAATAGAGTCTACGTCTATAGAACAGAATATGACAAAAAAATCTCATTGCCTTGTTCACTGAAACAACAATCATCAATAGCAGAAAGAACTGAAATGAAAGCAATCACCATTAATAAAGAATTTACCATCATTAGAGATAAGAATACTTTTACCATTCATGTTCTCTCATCCAATAACAAAAGTATCCAGATCTATATTGTCAACAGTAAAAAAAAAATAAAAAAAAAAAA
>comp1323_c0_seq2
TTTTTTTTTTGTTTTTAAATTTTTTTTTATAATCCTAACAAAATAAAATAAAATACATTTTTCTTTTTTCTTTCTATTCGTGACAATAAGAATGTTTCTCAATTAAAGACTAAGTCAAATAAAAATGTAAAAATTCTTAAAAATTAAAAATTTTTACTTAAAAAATTTGACTAATAAACATGAAAAATTTAGATAAGTTTGTAAATTTTGGAAGTCACTTCCCTTAAGGTTACATTATTTTAATTTTCCAAAAGATAATAAATTTTTATGACGTATTCACACTTTTGCAATAAAAAATAAAATTCTAAAATTTAACTTTATTTTTTAACATTATTTTGCTCGAATATTTTGTCAAAAGTCACGACATTTAAAAAGATTAGTTCAAGAAAGATATACATTTATTTGAAAAATATTCATTTTGGATAGTGAAAAAATTGTTAAAAATTTGAAAAAGGAAATATCTTATCTCATTGGGGAAAATATAAATACAGCTTTTCTTTACTTTTTGCAATCAGTTCACTTTGAGCTTTGTTGACAGAAAGTTGACATTTGATTTAAAGAAACTAAAAAACCTTAACTTAAAAAATGAAAGCAGTGAAAATTTATTTTCTATGCTACTTATTAAAAGTAGTTGTCGCTGTACCCGACTTTGGAAACCTTCCATCATTTGATGAACTGTTGAGAAAATCAATAATTGACGATCAAGACATTTGTTCTAACGTTACATCATATGCTTGCATTTCACGAGGAAGAAATGGTGCCATCTCAAAAAAAAATTATTTAAATATAGCACAATCATTTATTCAAAGAACTGCATTGGGCATTTTGAAATTAGAATCAGACAATACTCTTGAAAGGGAATCAACTTGGTTTAATGCGTGCATGGGAAAAGGTACTTCCGCTGAAAACAGTTTGGATACTTTGAAGACAACAATGGAACAAACTAAAGGCATTCAACATCCAGAAGATAGTGAAGATTTAGAGCCATGGGAAAATGTTGCTGCATTCTATGCCAAAACTTTTGGATTTAGTCCATTTTTTGAAGTATTACTTTATGACGTTAATTCATTAATGATTACAAGGCCATACTCAATGAAAATTAAAAGTTACTCTGAGAACGCATTACATTTAGTAGTAGAGGAATTTCTTCACAAATTTACAAACCAAATGTTTCCAGAGTTACTTAAAAATAAAATAAAAGACCAATTGAATGCATCAGCTACTACATTTTTAAGCTGTTTAAATATTGATTCTTCAACAAATGAAGTAATGAGTTTTGAAAAATTTTCGAAAAATTTCGATATTAATGCAAGTTCATTAGGAAATAATTTCGATTGGTTTGGACACTTTGAAGATATTGGATTGAAAGTAAATGCTCATGATGTCTTTTATTTTGATACAGATTATTTTGAAGAATTAGTATCACTTTTAGTTACACTCAGTAACGGTGAAATCGCAAATTTAATTCACTTTCTGTATGCAATGAATTCGAGAGTTTACTCTACTTGGCACAATGAGAAACATGCATCAACAAACAAATATACTGAAGGAGAATGCTTTACACATATGCCAGTTAAATCAAGAATTAACGACAGAATTCTCAAGGGCCATCATTTAAGTGGAAAATTTTTACTTCTTGAAAATATAGTGAAAAATATAGTTAGAGAATATGAGAAGGAAGTAGACAACAGTTGGTTGGACGACAACAGAAAAGAATTGTTCTTGCATCCACTAAGACGTTTAGAAATAGAGATAACTAATGAAAAAACAAAACCACAGGATGAAACTAATTTTGATTTTCCTGTTGAAATGAATGGTTTGTTAAATATTATAAATTTCGAAAAAGCTCATATCCAATTTTTAGTCAGAGCTCTGAGACGATATCATATAAAAATACCAAGAAATATGAAATATGGAAAATCTTTAGTTCCTTACGTCAATTATAACGATGAGAATAAACATCTGGAAATTCCGTTGGAAGAACTGATCTTACCATTATTCGATAGTGAATTGACAATAGCTTGGAATTATGCATATTTTGGAGTTGCGATCAGCAGAGAATTATTCAAGTTATACCAGAAATTGTATTCTGCTATACCTAAACACTCAGAACCTTTCAACTCCAAAATGAATTGCTTTAAAGTGTTACAATATTCAGTGAAAGAAAATGTTAATTTTTATGATCTAATTAATTCTTGTGTTGGATTGAAAATAGCTTATAAAGCATTTAAACATGAAATCAATGCGATTGAAGATAATCCTCAGAAAATCTTTGGATTGCAATATACAACTCCAAAACAACAATTCTTCCTCGCTTATTCTGCTATTTATTGTGAAGAGACAAATCCTGAGATAGTTGGTATAAGCGTTTCTAATTTAGAAAGCTTTGCAAGGGCATTTTATTGCGAAGCTGATAGTCCAATGAATCCATCGGGAAGATGTGATTTTTGGGCTAAACCGGAATGAAACTAAATCATCAAATTTCGTCAATGTAAAATTATTGTCCTACAATTAATTTCACATATGTTAAATTTTTTTTCTAATCTCTTTTATTGGGAATTAAGCGGTATAAGGGAATTATTTAAGATTTGGTTTTATCTAATACGTCAAATACGTATAGATAAAATATAAATATAATAAATATACGGTGGTGGATTTAGAATTAATTTAACGGCACTAAAAATGGGCCTCATATCAATTATACGAATTACGCGGCAAATATTCTTATTTTCAATTTTTTATATAAATTGATAAAGAGTGAAAAGAAATTCGCTTCTTATACAGAATTTGTAGAGTCGACATAATTGAAAATTTATTTGAAATAAATGTTA
>comp2336_c0_seq1
TCGTTGAATTCATCTATGCATGTGGTTGTGCACTCATCGCTGTAATTTTCCACGAAAGTCAAGTTTTCTTCTTTGCATCTTTCACTAGAAGTTACCGGATTTTTTATGTTATTATTAATACACATTCCTTCATGACAGAATCCAGTTGTTTTGCAATTAGATCCATCTGTAGCGTAAACAATTTTTTTTAATTCGTAGCCTCTTTTATTGGATATGTCACTTTTCATTTCACAAACAAAAATGCAACCTTCGCTAACTTCAAATGCCAAAGACATTCCATTCTCTTGACATTTTTCCCTGTTTAATTGCATATTTTTAGAAACAATAGGATGAAATGCTTCTAACAAACGATGAATTGATGTATTATTCAACTTAATGCACGATCCATTTAAACAGGATCCATTGTTACTGCAAAAAAAACCATCATCAGTTTTCATTTCCCTAAAGGTATCAGCTTTTTGAAAGAAAGGTGCATTATTGACTTTGTAATTATTATTCCTTTTTTTACAAACAAAAGAGCATCCATCGTTAAATCCAGATTCCCATGACATGCCAATCGTTTCACATTTTAAATTATAATAGTTTGACTGCCCCATGCATGTATATGATGCAATGAGTGTAGAAATTAAAATATAGTCGTAAATCATCATTTTCTTTTCACTAGTACTTTTTTTGCAAATGCCACGTTGAAGAATGCCTTAAATTCTATAGAAGCAAATAATTTTTTATTCTGAA
>comp261_c0_seq1
CCCATTTCCGTTACTATTTTTCTCCCCCACTACTTATTCAACGACTGCTGCGCAGTTTCTGTGTCGTGTGCAAGAAGCCGGTGTGCAACAAGAATATTCCAATTATTTAACGCAAGTGTAAAGTACATTTTTACATTTAATTTGCAATTGGTGACTCAGCATAATCATCAATTTCTTGCCATTACACTGAATACGTAGGCGACAGTCTAACCAGTTTCCTACCGTCTATCAGTTTACTTTTTAAAGGAATATTTCTTTTTTTTCCCCAAAAAATGGCGATTAAAGCAGTTTGTGTTTTGCAAGGAGAGGTCAAAGGAACCGTATTTTTTGAAGAAGCCGGAGACTCTGTCAAGGTCACCGGTGAAGTTACAGGATTAAAAAAAGGATTGCACGGTTTTCATATTCACGAATTTGGTGATAATACCAATGGTTGCACGAGTGCTGGACCACATTTTAATCCGTCTGGAGTGGAACATGGTGGACCAACTGATTCTGTTCGTCACATTGGCGACTTGGGAAATGTAGAAGCAGGCAGTGATGGTGTTGCAAAAGTCAACATATCCGATAAACAAATTCAACTCAAGGGAAATAATAATATAATTGGAAGAACTCTCGTTGTTCACGGTGACCCTGACGATTTGGGCAAAGGTGGACACGAATTATCAAAAACCACTGGTAACGCTGGTGCTCGTTTGGCCTGTGGTGTTATCGGCATCACCAAAAACTGACTTAAAACTGATAAAAATTCAAAACTCTAAATAATCTACTTACAAATTGTTGTATAATTATAAATGTAACTAATCAGAAGTCTAGTTCTAAGGCAGTGGTTGTAAAAAATAAATCATTCCTTCTTATTCATTGTAAAAAAAAAAAAAAAAAA
>comp185_c0_seq1
TTGTTTGCTTATTTTTTCAGATATGTGGAAAACAGTGGAATGAACTGCGATGCGGAGAAAAAATAATCTATAGTTGAAAATTTTTTCACTCGCAAAATTTTACATATTGTTCATAATTATCATTTTGAGATAATTATGATTTTGTTTAGTTAACAATTTACATTTTGATTTAATAATACTGCTTAGAATTGTCAACACTTTTGTAAATTGCTTATGATAAAAGTGATTGAATCAGAGGGGTAGGAAACTGAAAATTTAAGAGGGAGGGGAAACACGAAAGCATAAAAGGGCATCACACTCTTCACTTACTCGTGTTATCGCCATGGAGCATCCACTGTTCTTGGCTGTTTTCACTGGTTTCATCTTTTTTACATCTTCGATTTTAGCAAATCAGTGTAATACTGGCTGTCATGGAACACAATCGGAAAAGAATTATGTTGAGGGACAAGTTTATTCATACGAATTGGAAGGAAAATCGGTAACAACCGTAACCGATGCTCAGAATGAAGCGACTTTTAAATTAAAAGCCACTGTTGAATTAAGCGCAAAACCTGACTGTATTCGACAAATAAGATTAAAAAATGTTTTAATTAATGGAGCTCCTATTGCGTTAAAAGATGTAGAGCAACATGCTTTACAATTTAATTATCATAATGGACACATTGATACTGAAATTTGTGCACAACCTGAAGATTCACAAGCATCTTTGAATATTAAAAGAGCTGTTATTTCTTTATTGCAATCATCTGTAATGCAAGACAGTGGTTCTACTACTCGCTATGAGGGAGATGTTTTTGGCGGTTGTCCAACTGACTTTAGCTTTCAAAGTGACCAAGATGTTGTAACAGTTAATAAATACAGAAACTTAAATGAGTGTACAAATCGAGAAAATATTAGGGAAGGTATAATTAGTTCGACTTTTGATGCGAGATCCACTATTCAGTCAGCACCATTACTGTCAGCGCAGCAAAAAGTTGAACAACGCTTTAAAAAAGGAGTTTTAAATAGAGCAGTTTCTACAGAAACTTATAAATTTAAACCATTTAGCAATGGAGATGCAGGTGCTAAAACAATTATTGAAATAGTTCTTACTTTAAAAAATGAAAAAAAAGATGACAATGCATCAACTTCAAATGTTGTATCTGTGCCGAAAACTATTTTCTTCGAGTCTCCTCACCCAGTCGTTAAAGAGTCTTCAGTAAATTCTATTACGAATGCATTAAATGCTGTTAGAGAGCAATGTCCAGATGCTGTTAAATTAGATGCCGCACAACGTTTTGTTGAATTTGTCAAAATACTAGGTGTGTCCAGTAAAAAGGATATTCTTTCAGTATTTGAAAGTGTTAAAGGTAAAGAGAAGGAAAGAAAAATATTTTTGGATGGTTTATTCCGCGCCGGAAGTGGTGAGGCAGCTGAGGTTGCGGTAGAATTAATAGTGTCACGTCAAATAAACGAATTACAAGCTCTTATGTATTACACAAGTTTGCCTTTTATTCGCCATGTTAATCTGCCTGCAGTTACCACAGTAACATCTCTGTTAGATCAGGATAATTTACCAAGAATCGCATATTTAGGTATTGGACAATTAATTGGAAAATATTGCCAAGAGCATAAATGTGAGAATGTGCCTCAAGTTCAAGCAGCTCTTGCTAAAATATCAAGTAAAATAGGCAATGGAAAAGCAAATACTAGAAAAGAAGAAGATTTATTGTTATCTGCTATGAAAGCACTTGGTAATACAAGATATTTGGATGACGCATCTGTTAAAAAAATGGTAGATATTTCAGTTGACAAGAGTGTAAGGAATAGAGTTCGAGTAGCAGCCATTGAAATTTTACCTAATCATTGTTCCATGAGTTGGAAAAATATCCTTTTCAAAGTACTTGATGATCACGAAGAAGACAGTGAAATAAGGATTAAAGTTTATCTATCTCTTGTAAAATGTCCATGTCCGCACGTAGCTAATCATATTAAACAAGTTCTGGATAAGGAAAACATTAATCAAGTTGGATCATTCATTACATCTCATCTCCGCAATCTACGAGCTTCTGCGGATCCTCATAAACAAGAAGCGCAAAAACAACTTGGATTAATCAAGGCGCGACAAAGATTTCCTCAAGATTTTCGAAAATTTTCATTTAATAATGAGTTGTCCTACAATGTTGATGCATTAGGAGTTGGATCAACAGTAGAGAGTAACGTAATTTATAGTCAAAGTAGTTTTGTTCCACGGTCAACCACCTTAAATTTAACCACTGAAATTTTTGGTCGATCTTTTAATTTCTTGGAACTTAATAGTCGGATTGAAAATTTGGACAAAGTTATCGAACGATATTTTGGTCCAAAAGGATACTTGAAGAAAGGGGAACCTGATGATTTGATAGATGAAGGTGTTGATCACTTGACTCTGCTTGGTAAGAAAATAAAGGAGCGTTTTGAAAAAATTACTCGTGGCAAACGTGATGTGAAACCAGCAGAACTTGAGAAATTTGCTCAAAACGTACATTTACGTGAAACAGAGAATGTAGATGACGAATTGGACTTGGATTTGTCAGTAAAAATGTTTGGTGTTGAATTAGCTTACCTAAGTTTCGAGGGAACAACAAATCAAAAGTATACTCCTGAATATATTGTTAAAAAAATATTTGACGCACTTGACCAAGGAATAGATAAAGTTAAAGATTTTAATTATAATTTAGAAAATTATTTAGTCTTTTTAGACGCCGACCTAGTGTATCCTACTGGCTTAGGTGTACCAATGACTTTGGGAGTAATTGGTTCGAGTGTTGTCAATCTCAAAACAAGTGGGAAAATTGATATTCCAGGAATAATAAAAGATCCACAAAATGCATTAGTAAAATTAGCCATGGAACCCAGTGCTTCCATTAGAGTAGAGGGCCGATTAATTATTCAAGGTTTTGATGTAGAATCCGGTTTAAAACTTGTTTCCACTTTACACACTGCCACTGGTTCTGAAATTACTGTCAAGATACTTGATGGGAAGGGTGTTGACGTCAATTTAAATATGCTTAAACGAAAACAGGAGTTAATAAGTTTATCCAGTCAAATTTTGATGAGCTCTAATGATGGAAAAGGTGAAAATTATGTTGCACCAAAGTTTCATGGTAAAAGTCGTGAATATATTGATTGTTTTGATCAGTCTGCTAGTGTATTTGGTTTTAGTTTGTGTGGAAAAGTAATATTACCATATGATACTATTGAATCAATGCGAAAAAAACCACTATTTCCTCTCAGCGGTCCAGCAAAATTAGCCTTTTATATTGATAACATTGATGTCACAAATTATCATTTTAAAATCTTTTACAATACTAAGAATCCCAGTTCACGATCTCTGCAAGTATTGCTGGAAACACCCAATAGCCGAAGTAGTAGATATCTCAAACTTGATATAGAAGGTGCTCTTGAGCCTGATAAACTTGCCAGAGTAACATTTGATATTCCATATTATAAAGCTTCAGCTGAAGCCATTTTAAAAGATAATCCTCAGGAGCATTCATTGACATTAGCTGTTCATCATGATCAAATTGAATATTTTGGTAAAATTGGTGTTGAAGCAAAAGGTTCCGGAAAATATAAACCTATATTGGAATATAAAGTTCCTGAGCATATTGAAAAATTGACTGGTACAAAAATTAGTGGTGGTGGTGAAGATAATGGTCAACAGTACACTTTAGAAGGAATTGTCTCAGTAGCTGATCACGAAGGCGGAAAAATGTATAAATTTGAAAAAGTTGTATTAACTTCAAACCATAAAGATATTATGAGTTTAGATGGAACAATGACGGCTACTCCAAACGTTCGTGCACTCGATGCAAAATTTTCTTACGGAGATGAGGTTATTGATGTACAATTAACGGGCAAACGATTAAAGGAAAACCATTTTAAATTGATGGTTGCTGCAGTACCTCATAAAGATCCTAATATTGCTTTTCGCATTGACTGGGAATATCAGAGGGAAAAGAATAAGTTTGAACAAAACTTTAAATTTGCACATGGACCAGAATCTCAACAATCAAAAAATCAATTAATTTTAAATCAACGAGCTGCATACAATTTTGATTCAAAGAATTTTGCTCTTGGTTTTTCAAATAAGCTTCAATATTCGGCTTTAAATTTTCTTTTTAAAGTAGAAGGTGCTTTCACTAAAAAGTCGTTACAAAGCGAAATTATTTTTGAATATGATAAATTCAAGTTGGGAACAAAATTATCTGGAAAAACTGGCATTACCCATCAAGGTGACTATCAATTGGAATTGGAAGGACATGTTTTAAAAAATGAAATAAAACTAAAGTCTAAACGAGAAATCGTGAGTGACACTAAGAGCAAATTTGAAAATTCATTGGAATTGACACCTGGAGGAAAATATGAGGCTGATGCAGTAGTAATTTACGACATTAAACCTAATGATATTAATGTTAATTTGGACGGAAATGTACTTTTAAATGGAAAAAAAATTAAAATAGATACAGGACTAGAGTTTGATTTACAGAAAATCAATTCCCATGCTCAAATTGGTGTTGATGGTGTACAATACGTTGATTTTGATATAAAAATACATCGTGCTGGAAATAATCCTAAAGGAAATGTTGTTTTAAATTTAAAGAAATACATTTTAGCGAGTGGTCAATATTCCTATCAAAATGGTAAAGGTAGTGCCGATATAAATATTGAAATTCCAAAAGTACGTCGAAAAATCAAGGGTACTGCTGATATTACAGTTAGTGGTACACAGCACTCAGCTAATCTTGAAATTCTTTATGACGCTGAAAAAGATCCCAGTAAACGGATAAAATTAACAACAGTTTCAGATATCACAAAAACATCAATTGATTTAAAAAACGTCATTGAAATAATGTCCTATAAAACAGAAGTTAATGTCAAAGGAAATCTTCAAGGAAAATTTATTGATGGTTCCTTAAATGGTAATATTGAAATTACTTTGCCGAATGGACATTATATTACATTCACAGGAAAGCGAACAATGAAGAGAAATCCTGCTGATTCACAATTATTAGATTTGTCACAAATGCAATTTGAATTGACACATTCTACCAATAAAGGAGGACCTTCTCGAAAAGTTATTTACAATCATGAAGGGAAAGATATTGATTTGAGAAAACTCACTTTTCAGGTAACACATCAATTAAAGCTTGTCAATTATGACAATAAAGATATTCAAGTTAGTGTTACTCTTCGAAACAAATATGCAGAAAAATCAGGTGATAAAGTAGCAGAAATTAGCATCAACTTGATAGGATCTGTTATACCAAAACCAGTTCAACTTGATTTACATGTTGAATATAATCCAAATAGTGGGCTATGGACAGGAAAATCATCGATAGGAAGTGATACATCATTTCAGGGAAGTGGAAAGTATTCCAAAGGAAATTATATTGATAAACCAACAGTTTACAGTGGTACCATTGAAGTTAAACTACCCAATGATAAGTTGAGAAATTTAAAATTGGATTGCTCACATAGTGTTTTAGTTTCAAAAGATACAAACACTGCCATGGAATATATTCTTTCTACTAATTTGATTTACAATGATGATAAGAATATTAAATTAAATGCTCATGTGAAACAATTGGGCGTGCCCTTTAGTGACACTAGTAAAACGGAAGGTTCTGGAAAAATTGTTTTAAACATTTTAAATAATCCACCTCTTACTATTGATGGAAAATATCAAGCGGATCCTACTGCAGATTCTAAAAAAGGTTCAGCAACGTTAAATGTGAAGTATGGAGATAAAGAATCAAGTGTCAATTTGAACACTGAATTTTTGTCAGACATGACATTTTTCAAAAATAATATTAAAGTAAAAACTCCAATAGAAAATATTAAAGATTTGGACATACTTTTTAGTCACAAGAAAGAAATTGATGATCAAAAACATAATACTGACATTTCCGTCACCCTAAATAATAATAAATATACAATGAAAAGTGAAATAAAAATTGACCCTGTAACGCCAAATATGCATGTAACTTTTACATGCCCTGCTGGAAAAACTGAGTTACTTTTTAAATTTAACAAGCTGGGAGAAAATGAATTTAAAGGAGAAGTTAAATTTGATTCACCTAAAGCACTTGTAACGTCTGATTACCATATTAAGCTTGAAAGTGTAGATGATTTTATCATTACGGTAAATTTGGACTGTGATAAAATGAAACAACGTAAAATTCATGCAGAAATAGCAAATAAACCTGCCAAGACTGGTCGGAAAATTATTGTTACTGTAACAAGCGATGGAAAGAATATAATTAGTGGAAGTACGGATTATAAAAAGCACGTAGAGGCTGGAAAAGTAATTGTTGAAGGTAAAGGTAGCCTTAAAGTCGGGGAAAATACAAAAAGTTCATTATTCAAATATATACATCAAGAGCTTACAAAAGAAATGGACAATGAAACAGGAGATGCAATTTTATTAAATGCAAGTTTCGGTCCTTCAGCTATAGTTGGTGAACTTAAAGTCACTAATAAAGAAATTTATGTTTTTAATAGCTATTGTGAACAAAGTAAAGATTGTGCTCACTTTAAATTGCAATCACTACTGGATACTGAATCAAAATCACAATTTAATCATCAACTAACTGTAGAAGTTGATTTAAAGAAATTCAATGTTCCTGCCGAATTTGGATTAAAAACAAGCACAAAGTATTTAATAAATAATCTTTCATATGATCATACATCAAGCCTTTATTTACATTCTTCAAAAGATAAGACTGAATATACTACTCACCTTTATGCCAATTCAAAAGAATCTGGTGCAATCTTAACTCTACCAAATCGTGAACTAGCAATAATGTCTTCATATGAAATACCAAAAACTAAATATACTGGAGCTTATAAGATGGATGTTGCACTTTATTTAGACAGAAAAAATAAACCATCAGACAAAACTGGAATGTCAGTTGGTGGACATTTCAATGCTGAGAGAAATTCTGCATCTCTTAGCGGTGATGTCAAATTTACATATCCATCTCAACCAAAAGATATGACAGTTAAAGGAAGAATTCATTATGGAGGTGACAATTTAATTGACACTAATTTAGATATTGATCTTTTTGCCAAGAAATCTCAAAAAATAAATGTCATTGCAAAACTGGCTCGTGTTTCAATTCCTCATGGATTTAATTATACTAATTACATGGAAATTAATAGTCCAGGCCAAAAATTGAAAATACAAGTAAAAGAGCATTTGTCAATTTCAACTCTAGCCATTGGAATTGGATCCATGTACTTTTATACAGATGAACATCAAAAACCAAAAAGCTTTGGTTTTGATTTTTGTGCCAATGAAAAAGAAGTTAATCTTTTAGTATTATCTCCAAATAAAGAATTAATCAATTATAACTCAAAAATGACATTGTCTGTTAATGTACAGAAAATTGACTCAGAATTGAGTGTATTAACAAATAAACCAATAATTTTTAACTTTGAAGCAAAAGATTGGAATAGCTTCACGTTCTCCAACTATGTTAAAGATAAACCTAATACAAAAATGACTGGCAATGGACAATTTGTTCTTGGTCAGTTGGCTGAAATTCGTTTAGATGTTTACAAAGAAGGAGAAAAAAAGAATTTATTCTTTGCATTAGTTCATTTAGATGAAAGCAAATTCCTCAAACCAGATTTTGACTACAATAAAGAAAACATTATATCTACAGTTGAATATATTCGCAAACAATCTATTGAATCCATAAAGCAAATTAAAGACATTCTAGAAGATATAGGTGAAGAAATTGTTGCAGAATTAAAAGATTTTGTTCAACATTTAAAAAAAGCCCAACCAAATCTTAAACCTCTTATAGATCATTTCCAAACTGAATTAACCAAACTTATTGAAGAACTCCATGCAGATGAGACTGTTAAAGAAATTCAAGTAACATTAAACAAATTATTTGGTGGAGTTTTTGAGGCTTTGTCTAAAACAATCAAGCTTTTAACAGAAAATTTAATGGATTTACAAAAAAAAGTAAATGAAATAATTGATAAGTTTACAGAATCAATACAAGTTATATGGCCACAATTGAAAGAATCCTGTCAAAAAATTGTACAAGTTACTGTTGATATTCTTGAAGCGGCTTCCAATTTAGTTTTAATTTATTTTAAAGCTTTACTTAATGTTATTAATGAACATCAAAAAGAAATGAAAGAAATGCTAACAGTTGTATCAGAATTGACTCATGATATAGCTAAGATTATTTTTAAAGCTATGAGTCAAATTGAGAAAGATGTTAAAGAATTTGTTGATCTTCTTGTACAACAGCTTAAATCTCTTCCAATTTATGATATTATTAAGGAAAAGTATCAAAATATTGCAGAATACCAAATTCCACAAACTATTTTAGCTCCTATTGAAGAATTGTGTTTTAATATAAAGAGTATTTTACCAACTCAAGAGCTTAAAGATTTATTCAATATTACTTACAATTATATAATTAAACACATAAAGCATGAAAAGGTTGATGATGTTACTGAAATTAAGAATATTTATACTCATACAATTGTAGCGGTTCAATCCATCATAAAACTATTACATCCACAAGTGACACTCGAAAATTTATTCAACTACTTTGAAGCAAGAGTCCCTGCCGATTTTAGCTTTTTACGAAAATTACCAGGCATTTCTACTCTTCGGATTTCCATTTTAAATTTATTGCGCAATAATGAATTACCAACTCCTATGGATTTATATTACACCTACAGACCAACTTTACTAGTGGAAGATATTGTACCACCGTTCAGTATGTTTGGAATATTACTTGATGGAGGTCATGTATTTACATTTGATGGACGTCATCTTATTGTATCAGGCACTTGCAATTATATTTTATCTCAGGACGTATTAAATAGAAATTTCTCTGTTGTTGCCAATTTCAATAATGGAAATTTAGCAAGTGTAACTGTCACAGAGCCCTCAGAAAGTATTACTATTAAATCAAATGGAAATATATTAGTCAATGACAAATCAGCTGAATTTCCAAGCGAAACAGCAAACTTAAAAGCCTTCTTAACACCTCCGATTTTCAATATCAAATCAAAGTATGGACTTCATCTTAAATGCAATGCCAATAGTAGTCCAATGATGTGTTCATTACAAGTATCTGGCTTTTATATTGGAAGATTACGTGGACTATTTGGAGATGGCAATAATGAACCTTTCGATGACTTTACTCTCCCGTCTGGCAAACTTACAGAAAGTGAAACAGATTTTGTAAATGCTTATAAAATTGGTTCAAACTGTCCAGCGTCATCAGCAGCAGTCGAACATAAAGATTTAGCTCCACGAGCAGCAATTTGTACAGAATATTTTTCTGGTAATTCCCCAATGAGTGCTTGTTTCAATTATGTGAATCCAAAACATTACCGAGAAGCCTGCGACTATTCTGTAAAAGTTGGTTCAAAGAAAGGAGCGTGTTTGCTAGCTAATGCATATTTTACATCTTGTCATTATGCACGCATCTTTGTCAGCGTTCCGGCTGTGTGTAGTAGTTGTAAAGAGGGGCAAAATAGTATTACTGTTGGTGATGCATTTAGTGTTAAAATTCCAAAGAAAGAAGCAGATATTATCTTTGTGGTTGAACAAGCAGCTGATAATGAAAAAGTTTATAAGGAATTAGTTACATCAATGATACCAGAATTAAGAAATGAACTTAAACAACAAGGAATGACTGATGTGTATGTAGGCCTTATTGGATTTAATAATAAAATGAAATGGCCACAACATTATACAACTGGTGGAAATATGAATATTGATGGAGAAGTAAAAAACATAAAGTTTGAAAATCTTGATCCAATTGTTACATTTCAGGAAGCCAAAGAAGGTAACATTGAAAAGAAATTGAATTATGTGGAACAAAGGTTGGATGTAGAATTAGGAACATTTAGATTAACAGATGCTTATGAAGAAGCTGTTAATTATCCATTTAGACCTGGTGCAGCTAAAGCAATAATTGGAGTATTCGCATCATCTTGTGAAAAAAGTCCTTTACCATTATCGCTTCAACAACTTCGACTTTTGTTGGGCCACAAAACGTATAAAAAAATGGGTCTTACTTATCATCACATATTTTTAGCAGGAAGCATTGAAATATCAGGAAAAGTGCAGAAAAATGTTGTAGGGTTTGATTACGATAACGCTTACATCTTAACTGATAGTAAGAAAAAACCACTTGAAGGAAGTAGTGAGCTAAAAAATAATTTAATACTTTCCGAAAATGATGTCTGTGCTAACTTTGCCGTAAATTCTGGAGGCGCTACATTTAGTGCTCAAAACTACTTGGAATCAAAACCAAGTCAAAAGAAACAATTTGTTCAAGTTGCTGCCCGTAGAGTAGCACAAGGACTTGCCGACCTTGAACTAGAAGAAGATTGCACTTGCAAAACATATTTTGGTGTACATAGTCGACCCGTTTGTAAAATTATAAATCGTACAGAAGGTGGATTGAAGTCTAAAGGAGCAGTAGCAAAGGCTGGATAGGAGAGAATTGTCCATAACAACAGTAATATTAAGTCACATCTAAATTTTTAAATGTATTTGATAACATTAAAATATTTTAAAAGCATAAATAAATTGATACTTTTTCATTCTTTCTAATTATGAATAAAAGTTTCTATTATTGTAATATATTATATTGATTGCGCCTATATTATTTCAATACTAACACTAAATAAATTATATGACATGTAATATAATGTATAACTAATTACACAAAAGTGGAAATAATTCTGCTTCAATGTTTTGAGGCAATCTCCATTAATAGTGTAATATAAACACTGCTGTTTTAATCGCGCAGTAATATTGGTACTATTTTTACTTGAACAGAACGGTGAAATAAATAAATTTCAAATTGTTTTCTTTAGAATAAAAAAAACAAGATTGTCAAGCTATTATGTCCATATACAAAGATATACCTTATTTATTTGTCATATTAAGGTGGTATATTTCTTTTGAGTTCTTAGAGATTGTACGACAAAAGCAAAAAAAAAAAAAAAAAAAAATT
>comp4862_c0_seq1
ATTTTGAGTAAAATATAATGCACTGCGACCACAGGAAAATTTTATTTTCATTAAAAAAAACAACATTTTAAAACAGTTACATCCATTTATTAAATTTCGTAGCTTAACATTTCGTACATTACGTTATAATTAGATTTATATTACCATTATTATATTTCTTATAAGAGAAAATTCTGTTTCCGGTAATAAAGTCACAATGTAAACTGGGTATGAATAATAGTGAATAAAGTGTTTCTTTTTTATCTTCATTAAAATTTTCTCGATCGATAGTTTTTTGGTTCATCAAGTATCTCTAGCTGTAATATTTCCGTCTCATATGGGACTTTTCATTTACGTTTATTAAGTAGTTGATGTCGAACACTTTTTTTTTTGTTTAAAAAAAGATGACAATTTTGTCATCAAAACAAAATAATTGACTAGTATCCAGCCAATTCAGCAAATGTTGAATCCATTTCATCAGCCAAAGACTTGTATCTGTCCTTGTTGATTCCAAGCTCATCTTCGAGCCTATCGACTTCTTTCTGGAGTTTCTTAACAGTCTTCTCAGCAAATTCAGCACGGGCCTCAGCTTCTTTTAGTTTGACAGTCAATGTTTTTAGTTGTCTTTTGAATTCCTCAACTCTTTGGTTTGCTTTCTCTTCAGAAACTTCCAAAGATTTCAAACTGTTTCCGACAACTTTGAGTTCCTCCTCGAGCTCCATGATTTTTGCCTCTCCAGATTTGACACGGTCTTCCGCGACTTCCAGTTCATCTTCAACGAAGGCTAATTTACGAGCAACTTCATCAGATTTTCCGTCGGCATCTTCAGCGAGAAGACGAGCTTCTTTTAATTGATTCGTCAATTGGTCCATCCTCTCCTCATCTTGTTGAGCACGATTTTCCAATACTTTGCACATACGGCTGGATTCATCAGCAGCTTGAGATGCTTCGGTAAGTTTGGCAGATGCGGTGTTGAGACGTTCCTCAGATCTTTCTAAATCTTCTTCGATTAATTGAACTTTTCTGTTAAGAGCCGCGACTTCAGATTCAGCATTTGTGAGGGATTTTTCGCGCTCCTCAAGATCCTTGTTAGCTTGTTCCAGGTTTTGTTTATTGGCGACAAGATCGGCTTCAACTTGGGTTAATTTCTTCTGCAAATCGTTGACCTCCTCGAGGACCTTATCCGCTCTCATATTCGCCTCCTTTGCCTGACCCTCGCAGGTGTCCGCTTTATCCTGCGCATTGTCCTTCTCAAGCTTCATCGCTTGCATCTTCTTTTTAATCGCGTCCATGGTGGTGTCTGTTTTTTGTCGACTTCACTCACGAAAATAAGAAGTCCGCTAACCCGAGCGATAAGAGAGACGCGCGTCGAGTGTCGTCTCGATCCTCCTCAACGACGGACGTCGCAGATGACGCGGG
>comp321_c0_seq1
TTTTTTTTTTTTTTTTTTTTTTGACGTTGTAATTAACGTTTATTGAAGTCAATGATCAAATGAAAAAAAAAAAGATTTAATCTTACTGGCAACACATAAATGATACATTAAACATTACAAAATGAAGAAACAAGAAATTGTCGCAGAACATTTCACAGCATGACAAATCAGAAAAAATACATCAAGGATTATATCACTAATCGGTTCAAACAGCAAAAAATTCTAGATTTTACATTTTAAAGATTATTTTTATCGTGATGATAAGAATTTTTAAATCGTCCTTGCAGATTACCTAATATTTTATTGTTTTTTTCAAAATTGAAAGAACAAACTTTTGTTATTGATTTTGACAAAAAAAAAAGTTCATCAAAGAAACACTGTTTATTGATCTTTGGTTTGCATAAATTTGATGAGATCAATAACACGACTGGAATAGCCAAATTCATTGTCATACCATGAAATAAGTTTGACAAATTGATTATTCAATGGAATTCCAGCTTTCGCGTCAAAAATACTGGAATGAGTGTCGCCAATAAAATCAGATGAAACAACTTCGTCATCAGTGTAGCCAAGAATTCCATGAAGTGGACCACCAACGGCAGCTGCCTCCTTTACTTTAGCCTTAATTTCATCATATGTCGCTGGTTTTGCAAGACGTACGGTCAAATCAACAACCGATACATTAGCAACTGGAACACGGAATGCCATTCCCGTTAATTTTCCATTTAAAGCTGGAATTACTTTGCCAACGGCTTTTGCTGCGCCAGTTGCGGCTGGAATGATGTTTTGTGCGGCACCACGTCCATCGCGCCACAACTTTCCAGATGGTCCATCAACGGTCTTTTGGGTGGCAGTTGTTGCGTGAACGGTGGTCATGAGTCCCTCGACAATTTCAAAATTATCGTTAATCACTTTGGCAAGAGGAGCCAAACAATTGGTTGTGCATGAAGCGTTAGAAACGACTTTAGCACTTGGATCATAGGCATCAAGATTAACACCGACAACGTACATTGGTGCATCGGCTGATGGAGCTGAGATGATCACCTTCTTTGCTCCTCCTTCCAAATGAGCCGAAGCTTTATCAATTGTGGTGAAGACACCAGTGGATTCCACTACATATTCAGCACCAGCTGATGCCCAGGGAATTGTTTTTGGGTCACGTTCACTGAATACCTTAATTTTATTACCGTTCACAACCAAACAACCGTCCTCGTGTTTAATGTCTCCCTTAAATTTGCCATGAGTGGAATCGTACTTGAAAAGATAGACCATATAGTCAACTGTAATGAATGGATCATTGACGGCAACAACCTGTGCGCCTTTTTCAATGGAAGCTCTTAACACCAAACGACCAATACGGCCGAATCCGTTGATTCCGATTTTGCTCATTTTGTTATTGGGAAAAAGAGTTGTACAGAACCACACACTATGATAATCACAGGAACAGTGTCATTTGAAGGGCAGGAAACGTTAATATAACCGATGTGAAATTAGTGCGAATGCGCTGAACGTGTTCTTCTTCATTGGTTCAGAAGAAGTTCACGTGTCAAAAAATTATATTGACCATGTTCAAGC
>comp1635_c0_seq1
TTTCATATTTTAATTTTGACGAATTCAACGAATAAAAGGTATAGATAAACAATATGTATTACTTTTTTTATTCGTGCGGTTAAAAAATGCTATTTTCGTTCTTTTAGCTGACATATTCATTTGTTTGCATTAGTGTCCTTAAAATGTTACAAGTGTAACAATTTCATTGGACAGAGGCACATAAAATTCACTGATAATTTAAGTGGGTAACGTATATTAGTAGAAATGAATTTCAGGAAACCGCAATACTTGTATAAATTACACATCTGCTGAGCACATCAAGAGCGGCATCAAGAGGAATTAATTTCAAGCATATTAGTAGATAATCCTTTAACAAAATACTGTTAATTATTAATCATGATCAGAATAGTATTTATATGCATACTAATTGTATTAGTCAGCAGTAAAGATTGTGAGTTAGGTGATACAGATGTAGAGATTTTACATCAACAACTCGAATTATCGAGGGCAAAATTGAAAAACCAGACTACTGATACAGAACATGCAGCCATTTGTATAGGCACCGCAAGATCTGGCAAAAGTACACTCATTAATTATTTAATTCGCAATAAATTGAAAGGCGTGCGTAAATATCTTGAATTTGTGCTAGAAAAAAATGACTCTAACTCCATTGGACCGGAAATTGGCTCTGAATCAGAATCAGTAACTACAGAACCTTCAAAATGGATTTCGACTCATTTTTCCAATCTGGCCATCTGGGATACGCCTGGATTTGGTGACACCAGAGGAGTAAAACAAGACATCATTAACTCATATTATATTTATAACTTGGTAAAAAGTGTTCAATCTCTAAAATTTATTGTAGTTGTAGACTTTGCAAATATTAACACCGATAATACTAATTCATTTTTAGAACTTTTAAATAATCTCGAAATCTTCATTGGAAATAGGTTTCAGGACTTTTTTAAAAGTATATCAGTAATTTTCTCAAAAGTACCCTCAAAATTAAATGGCGGATCAGTCAATTATAATTATTTTGTTTACAAGATACGAACATCTTATTTAAACTCTGGTGTAAACTTGTCTCCTATTGTAAGAAGTTTTTTGGAATATTTAATAAATAATACTAATCAAATTGGCATATTCTATAAAGTGACAAAATTAGGTCCAATGAACCCTGCTCTATGTTATAATATTGTTCCTGCTATTAGGGAAGCTGTTAGTCAAACAAATTATATTCAAGATTTGAACCCGAGTATTTCAGAATCCACAAAAAATTGTATATATGCTACTCATGCTAAATTGATGATGTTTTCATCAACTGCTGAATTATCTATATTAACGGCGAATTTATTTCAAAAAAAATTGTTCACAAATGAATCAGAAGATTACATAACCAGTATAAGAAATAGATTAAGTGATACTGAAGAAATATTGTTAGGCCATGCGGAGAAAAATGCGTCAATAGAAGATATACTATCTACTCTTGAACTCGTAGATGAAAGTTTGAAGAGTTGTATTGAAAAAAATGATATGTTGAAAAAAGTGAAGCTACTTAGTTTTTTTGATTATTTGTTAAATACAAAAGTAGCTGAAGAAGTTACAAGGTCCTTTCAAGCCCTTCTTTGGCCTTTACTTTATAAAATTAAAGATCAAGTATATTTTCTTCATGGCAGATTGCATGAAATAGCCGACGAACAACATAAGAGTATTACTGAAAAACGTCAAAAAGAAATTGAGGAATTAAAAATTGAACTAGAAAGTGCAAGAAATTATAACATCAGACATCTAGTAAGTTTTCTGAACGATTGTCAAGATGTTTACAATATAATTAGAAGATTTTTGGAAAATTTCTTGGATAATTTAATGGGTTAGTTCCACTGATTGGATCAGTTAAATAAATATTTTCAATTGAAAATATATTTTTATCAACATTACCCAAATTCAGATAATTATTTAACCTGGTTATTTACATTTACGGTTTATTTTGGTGACTTTAAAAAAAGAAGTAAGGTTTTGCTTATGTGTAGTTTTAATTATTTTTGTTTATTATATCACTTTAAAAAAGTAATAATTCTTGTTATTGCAACCAGAATTTTTTTTCAGTGAATATAATAGTAATTTACATAATAGAAATTATATTATGTAATTAAATATTTTAGTACTTGCTTTTTCTAACCGATTTTCGCATTTACATGCGTAATAACAATCCTATATAGAGGTTATTCGGTAAAATTTCTTATAATGTTCAAGACTGTAACAGATTTTTACTATAATATTAATATATTGTATCACAATGTTAAATAAAAAAATAAAATAAATAAAAAAATAATAATTCAATTGGCAATGAAAAAAAAATAAAATATAAATTCATGACAATGAAAAAGTCTCTTGTATAAAAGCCATAAAAGCACTAATCACACGGGTAAGTACATAGTAAATGACGATTGAATATTATTGAAAAAGATTCATTTTTCTCATTAGCATTTCCTGAGACACTACCGAAATAATTATTAATACTGGCTCACTTCTGGATCATCATTACCAGAAACACTCGCCTGTTCGAGTACTTGCAATAGTTTCTGCATTTCCAATGAATCAGAGGAATTGTCCAATGTTCGTTCCAATGCTCTTACATAAGACATGCAAGTTCGTCCCTCATGATCCAAATTTTGTGGATTTGCCTTGTGCCAAATTAATAATTGAGCCATGGCCAGATTTCCAGTTGCACAAGCAAGATGAAGAGGAGTTCGTAAATCTTCAGCGCTGACCGACGAATTAATGTCCTCGTAATTACATCTAGTTAGGCACAGTGTAAACGCACACATATCACCCCTGCAAACTGAGTCAATTAGAAGTTTCCCCAGTGAAATATTCGGATTAATTGGTGGTAAAAACAATCGCTCCTCGTATTTCCATCTCGCCCATTGTTCCTTTTCCTCTCGTGTTGATTCTGTATTTGGTTTCTGCTTTCCATTTAAACAATATTCCCAAACGCTGTTGGCTATGTCATTTCCAAGCGCCAACATCACGCTCAATTGGCCAGCGGACCAATCGTCCAAATCTAGGGATCTGACTTTCGATATATGAGATCCTAAATTTCTGTGAATTCCAGAGCATTCGATGCACAATAAAACACCGAGATTTAAACTCGCCCAATCTGGATTTGGTGCTCCACAATCGACACAAGCGTCATTACCAGAGACTTTATTTTTAATACAATGCATTTTAAAGGCATCAGTTTCGTTTTTTCGATCTGCGTCACTGTTTTGTAGACTCGATAAAATTTGCTGCTCAATTGCCGCAATCCAACTGTCCCTATCCTCAATGCTGCTCGCCTCAAAATGCCACGTTTTGTTTTCCAATGAAATTATTGAAAATTCGAAACTATCTTCATGACTGCTTGTTGCCTTTGAACCTTTTGGAGTTTTACCAGGCACTTTGACAGTTACGTATTGTAGAAGAATCTCCTTGCCATTTGAATCTTCCATGTAATCATGTAAACTCGAGTGGTAAGTCAATCGTCCATCTTCCAATAAAGTTACGTATTTTTTCTTCCACTCTTTCAATGATTTACTACTACGTTTAAAAAGATATCCTTGCTTCACGGGAATCTCTCTTCCAACACCCATTTCGCCCATATACTTTTCTTTCTTCGATGGCGTAAATAAATTCGATTTTCTTCTAAATTTTCTGATCGTTGTTGGTGTTAAAATAGACGATCGAAATTCAGTGTGTGAATTCTGTGCGTATTGAAAACTCTCATTGGCAACGGGCGATTCGTTTTGCAGTGGATTATGCCGTGTCACTTCAGGACGAACTTCCTCGCTTTTTTCCGAAATATGAATTTTAATAGGACTGTTAGTGTTCAATTCTTTGGCAGGTAGCTGGAAATTTTTTACATTCGAGGGTGAGCAAAAATTCGAGTCACTTTCGATCGTGTGCTGTCCATTCGATCGTGACTGTTTTGTGTAAACTTTTTGGATAATCTTCTCGCACACATCTTGAAAAACTCGTTCAACATTTAGGCCATAAATTGCACAGGTTTCGTAATACGAACACCTCAAATCGCAGGCAAGTTTTCGCGGCCTCACATCTTTTATGACACGCGGATTACTCTCATTTATTGAATCTTGTACGCCGACAAGAATTTTTGGAACGTCAACCATATTTCGAAATGAACACATTCGATTATAATAGCTACAAGCTATCGAGAAACTCTCTTCACTTTCAACACTGAAGACAATTAATACAGCGTCAATCCACGAAGAAAACTGAGACTCTGGAACTCCTCCTTCATCGCGAATCAAAAGTAAAAAACTTTGATCGTTAATGAATATTTCTTTTTTAAATCGACCACCTTCGGGAGATTCCTCGTGCATAAACGAACCAGTCAAGTACCTATGTACCAAAGCCGATTTTCCCGAATCGGAAGAACCGATTATTCCTAAATGTAATTCCGGCACATCCCTCGCAAGCGTCCATTCGTGACTATTTACAAATGAATCTTCAATAGCAACAACATGCTCTCGAATTTGTTTAGCAATATGTGTATCTGTCAAGAGATCAATGAGATCGTAAATTGCATAGATCGACGGATGAACACTTTCGAAACGTTGAATTTCTTGTCGAATCGCGAGGGAATTGTCGTGGCCACTTTGACCCGTTGTCATTTTTAATAAATATGCTGAGCAAATTTTTTGTTTACAATAAATATAATTTAATGTTAATTTTGAGTTTCATTAAAATGCAACTCGATTGAACATTGTTGTTGCTGCGTACGTGGCTTTTTTTTGCAAAAACACTCGATTGTTTCTACATCATCGTACAATGTCGTTTTTATTTAAAAAAAAAAGGTGGAGAAAATCGAATAGTCGATAATGTAAACGTTTGTCAAATATTTATAAACATTACTAATTGAGAAAAATAGGTTATGTATTTCACTTTTATATTTCACATGAGAAGCAAAACAAGAGATGCGCTTATTCCTTCTTTTTTGCTGCTGTTTACTGCGCTCCTTTTGACAATGTTTTTAATTCTACTGCTCACTTTCCCCTTCTTTTTTTACTAAAAACAATAGACATGCGCCTGTTTCTTTAATTTGATTGGTTATGTATTTTCTGCTTTTACTCTTTTTTACCAGAGAAAACTATTTGTTTATTGAATTGTGATTGCATATTTTATTGAAACTAATATTGTTTCGGTGTATGACCACCACGAAATAAGCGCTAGTTTGTCAAAGTGTCTGACACCGGTGTGATATCTCCTTTACAAGTT
>comp1605_c0_seq1
CACACATTTGGTATCATCTCCACCTAAAAAGGTAGATTGGCCCAGTAACTAACGAGCATTCTGATTGGTCGATATTGTGAGCCAATCATTATTTTCGTTACAAGCTAGGATCACGTTGCACGCGCTTATATTGGGAGCTTTCGCTTCTCTCCCTGACAGAACGGCTCTCTAACGGCCGCCCAGATCGTGCCGCCAGAAGTAGTCCGTCCGCCGCCGAAGCCAGAAGAAAAAAAAAAATAAATAAGAAGAGGAAGGAAAATTTTTGAAAAAGAAAGGAATACGCACGAAATTAGAAGAAAAATAAAACGACGACGACTACTTTGAAAAATAAAAAATTTTTTTTTTTATTTATTTACTTGAACGAGTAGAGGAAAAATAAAAATAAAAAAATAGGACCTTAATACAAAGTGTTAATAAAAAAAAGGAAAAATAATTTTTTGTGGGCAAACGAAAAAAATTGAGGAAGTGTAGAAAATAAAGAAGACAAGATGCCGAGGCCAGTAGTACAAGAAGGAGAGGATCCCGATCCAACTCCATATCTCTTCGTTTCACTTGAACAGAAGAGAATCGATCAAACTAAGCCTTATGATGCGAAAAAAGCTTGCTGGGTCCCCGATGAAAAGGAAGGATATCTTCTTGGTGAAATTAAAGCCACCAAGGGCGAATTGGTTTCCGTCACTTTGCCTGGCGGCGAGACCAAGGATTACAAGAAGGATCTATTGCAACAAGTGAATCCTCCCAAGTATGAAAAAGCGGAGGATATGTCCAATTTGACTTACCTCAACGATGCCTCAGTATTGCACAACTTGAAACAACGTTACTACTTTAAGCTTATCTACACCTACTCGGGCCTGTTTTGTGTGGCTATCAATCCCTACAAGAGATTCCCAGTCTACACAGGACGTTGTGCCAAGATGTATCGTGGCAAGAGGCGTAGCGAAGTGCCACCTCATATTTTCGCCATTTCTGATGGTGCCTATGTCAACATGTTGACAAACAGCGAAAATCAGTCTATGTTGATCACTGGAGAGTCCGGAGCAGGAAAGACTGAGAACACGAAGAAGGTAATTGCGTACTTCGCCACCGTCGGCGCGTCAACGAAGAAAGCTGATGAATCAACTCAGAAAAAGGGCTCCCTTGAGGATCAGGTCGTTCAGACAAATCCCGTACTTGAAGCCTTTGGTAACGCCAAGACTGTGCGTAACGATAACTCGTCTCGTTTCGGTAAATTCATTCGTATTCACTTTGGTCCTTCTGGAAAATTGGCTGGTGCCGACATTGAAACATATCTATTGGAGAAAGCTCGTGTAATTTCCCAACAAACCCTCGAGCGGTCCTACCACATCTTCTACCAGATTATGTCCGGATCAGTTAAAGGCCTCAAGGAGATGTGTTTGCTGTCCAACAACATTCGTGACTACTACTTTGTGTCACAAGGAAAAACCACTATTCCTGGTCTTGATGATGGCGAGGAACTTACTGTTACCGACCAAGCCTTCGACGTTCTTGGATTCACCCAGGAGGAGAAGAATGATATTTACAAGATCACTGCCTCTGTGATGCACATGGGAGGAATGAAGTTCAAGCAAAGGGGTCGAGAAGAACAGGCTGAAGCTGATGGCACTGAAGAAGGTGACCGTGTTGCTAAATTGCTTGGTGTCGACTGCACAGACTTGTACAAGAATTTACTCAAACCAAGAATCAAGGTCGGTAATGAATTCGTCACCCAAGGACGTAATAAGGATCAGGTATCCTATTCCGTTGGTGCCATGTCAAAGGCCATGTTTGACAGAGTCTTCAAATGGTTAGTCAAGAAGTGTAACGAAACCCTAGACACCAAACAGAAACGTCAACACTTCATTGGTGTACTGGATATTGCCGGTTTCGAAATCTTCGACTTCAACAGTTTTGAACAACTATGCATCAACTTCACCAACGAGAAGTTGCAGCAATTCTTCAATCATCATATGTTCATCCTTGAGCAAGAAGAATACACTCGCGAGGGCATTGAGTGGACATTCATTGACTTTGGCATGGACCTTCAACAAACAATTGATCTCATTGAGAAGCCCATGGGTATCCTCTCCATCCTTGAGGAAGAGTCTATGTTCCCGAAAGCCACCGACAAGACCTTCGAGGAGAAATTGAACAACAACCATCTTGGCAAGAGTCCTAACTTCTTGAAACCAAAACCACCAAAACCAGGTCAACAAGCTGCTCACTTCGCTATTGGCCATTATGCCGGAAACGTACCATACAATATCACCGGTTGGTTGGAAAAGAATAAGGACCCGTTGAACGACACTGTTGTCGATCAATTCAAGAAGTCAACTAACAAACTTTTGATTGAGATCTTTGCTGATCATCCTGGACAATCTGGTGGTGGTGGCGGTGATGCCGGTGGCAAGGGAGGACGTGGTAAGAAGGGTGGTGGCTTCTCCACTGTATCATCATCCTACAAGGAACAACTTAATAACTTGATGACAACTTTGAGAGCCACTCAACCTCACTTCGTACGTTGTATCATTCCCAATGAATTGAAACAGCCAGGAGTCATTGATTCTCACTTGGTCATGCATCAATTGACCTGTAACGGTGTACTTGAGGGTATCCGTATTTGCCGTAAAGGATTCCCCAACAGAATGAATTATCCCGACTTCAAACTGCGGTACAAAATCTTGGCACCAGCTGCGGTCGATGCAGCCGCTGGCGATCCAAAGAAGGCGGCCGCTGCTGTTTTGGAATCATCCGGTTTAGACAGCGATCAATACCGTCTTGGACATACCAAGGTATTCTTCCGTGCTGGAGTCTTGGGTCAAATGGAGGAATTCCGTGATGAACGTCTAAGCAAGATTCTCTCATGGATGCAAGCCTTTATGAGAGGTTACTTGGCCCGTAAGGACTACAAAAAATTGCAAGAACAACGCTTGGCCCTTCAAGTTGTACAACGCAATTTGCGTCGTTACCTTCAATTGCGCACATGGCCATGGTGGAAGTTGTGGATGAAGGTCAGACCCCTTCTCAATGCAACTCGCATCGAAGACGAACTTGCCGAATTACAAGAGAAGGCAAAGAAATTCGAGGAATCATGGATTCGGGAGGAGAAAATGCGCAAAGAATTAGAGGAACTTAATACAAAATTGTTGGATGAAAAAACAACTTTGTTGAGACAACTCGATGGTGATAAGGGATCACTCGCTGAATATCAGGAGAAAGCATTGAAGTTAGGAGCTCAAAAGGCTGATCTCGAGTCACAATTAGCGGACATCACGGATAGGTTCACTCAAGAGGAGGAAGCTAGGAACAATCTCTTCCAAGGAAAGAAAAAATTGGAGCAAGAGGTCTCGGGTCTGAAGAAAGACATCGAAGACTTGGAATTAACGATCCAAAAATCGGAGCAGGATAAGGCGACCAAGGATCACCAGATCCGTAATTTGAATGAGGAGATCGCCCACCAGGATGAGCTCATCAATAAACTCAACAAGGAGAAGAAGAACCAAGGCGAAGTCAATCAGAAGACAGCCGAAGAACTCCAGGCCGCCGAAGACAAGGTGAATCATCTCACCAAAGTTAAGGTCAAGCTCGAACAGACACTTGATGAACTCGAAGACACTCTCGAACGCGAAAAGAAAGTTCGCGCTGATGTTGAGAAGAATAAGAGGAAGGTTGAAGGCGATCTCAAGCTAACGCAAGAGGCCGTCGCCGATCTCGAAAGGAACAAGAAGGAATTGGAACAGACCATTCAACGCAAGGACAAGGAACTCTCATCACTCACGGCAAAATTGGAAGACGAACAATCATTGGTTGGCAAATTACAGAAACAAATCAAGGAACTCCAGGCACGTATCGAGGAACTCGAGGAAGAGGTTGAGGCCGAGCGTCAAGCACGCGCCAAGGCCGAGAAACAACGCAGCGACCTTGCCCGCGAACTCGAGGAACTTGGCGAACGCCTCGAGGAAGCTGGCGGTGCAACATCGGCTCAAATCGAACTCAATAAAAAACGTGAAGCCGAATTAAGCAAATTACGCCGCGATCTCGAAGAAGCCAATATTCAACACGAATCCGCCCTCGCAATCCTCCGCAAGAAGCACAATGACGCCGTTGCCGAAATGGGAGAACAAATCGATCAACTCAACAAAATTAAAGCTAGGATTGAAAAGGAGAAGGTTCAGTACTTCAGTGAATTGAACGATCTTCGCGCAACTGTCGATCATCTAAGCAATGAGAAGGCCGCGCAAGAGAAGATTGCCAAGCAATTGCAACATCAATTGAATGAGACTCAGGGCAAACTTGAGGAGGTGAATCGTACTTTGAATGACTTCGATGCTGCCAAGAAGAAGTTGTCGATTGAGAACAGTGATCTTTTGAGACAATTGGAAGAAGCCGAATCTCAGGTGAACCAACTTTCGAAGATCAAGATCTCATTGACAACACAGTTGGAGGACACGAAGAGACTCGCCGATGAGGAGGGACGTGAACGTGCGACACTTTTGGGTAAATTCCGTAACTTGGAGCACGATTTGGACAACATTCGGGAACAGGTTGAGGAAGAGGCGGAAGGCAAGGCTGACTTGCAGAGGCAATTGAGCAAGGCGAATGCAGAGTCTCAACTCTGGCGTACCAAATACGAATCAGAGGGCGTTGCACGTGCGGAAGAACTCGAGGAAGCTAAACGTAAACTACAGGCACGTTTGGCTGAAGCTGAGGAGACTATTGAGTCACTCAACCAGAAGGTCATTGCTCTTGAGAAGACCAAACAACGTCTTGCCACTGAAGTCGAGGATCTTCAACTCGAAGTGGATCGTGCGACAGCGATTGCCAATGCGGCTGAGAAGAAGCAAAAGGCCTTCGACAAGATCATTGGCGAATGGAAACTCAAGGTCGACGATCTTGCAGCGGAACTCGACGCCAGCCAAAAGGAGTGTCGCAACTACAGTACCGAACTCTTCAGGCTCAAGGGCGCCTATGAGGAAGGCCAAGAGCAATTGGAGGCCGTTCGCAGGGAGAACAAGAATCTCGCCGACGAGGTCAAGGATCTGTTGGATCAAATCGGTGAGGGTGGACGCAACATTCACGAGATTGAGAAGGCCCGCAAACGCCTTGAGGCCGAGAAGGACGAATTACAAGCGGCTCTTGAGGAAGCCGAGGCGGCGCTCGAACAGGAGGAGAACAAAGTTCTACGCAGTCAACTCGAACTCAGTCAAGTACGACAGGAAATCGATCGTCGTATTCAGGAGAAGGAGGAGGAATTCGAAAATACGAGAAAGAATCACCAACGTGCATTGGATTCGATGCAAGCATCATTGGAAGCCGAGGCGAAGGGCAAGGCTGAGGCTCTACGCATGAAGAAGAAATTGGAGGCCGATATCAACGAATTGGAGATTGCTCTCGATCATGCAAACAAGGCGAACGCTGAGGCACAGAAGAACATCAAGAGATACCAACAACAACTCAAGGATGTTCAGACCGCACTTGAGGAGGAGCAACGCGCTCGCGACGAAGCCCGTGAACTTCTCGGTATTTCCGAACGTCGCGCCAACGCCCTTCAAAACGAACTCGAAGAGAGCAGGCAACTCCTCGAGCAAGCCGATCGTGGACGTCGTCAAGCCGAACAAGAATTGGCCGATGCTCATGAACAGCTCAACGAAATCAGCGCTCAGAACGCTTCCATTTCGGCCGCCAAGAGGAAACTCGAGGCTGAACTACAAACCCTTCACTCCGACCTCGATGAATTACTCAATGAGGCCAAGAACTCCGAGGAGAAGGCTAAGAAGGCAATGGTCGATGCCGCTAGACTGGCTGACGAACTCCGAGCCGAACAAGACCACGCTCAGACCCAGGAGAAACTCCGCAAGGCTCTGGAGACACAAATCAAGGATCTCCAGGTCCGTCTAGACGAGGCCGAGGCCAACGCCCTCAAGGGAGGTAAGAAAGCCATCCAGAAATTGGAGCAACGTGTACGTGAACTCGAGAACGAACTCGATGGCGAACAGAGGAGACACGCTGACGCACAGAAGAATCTCCGTAAATCGGAACGTCGCATCAAGGAACTTAGCTTCCAGGCCGATGAGGACCGCAAGAATCATGAACGTATGCAGGACTTGGTCGACAAATTACAACAAAAGATCAAGACGTACAAGAGACAAATCGAAGAAGCAGAGGAGATTGCAGCACTAAATCTCGCCAAGTTCCGTAAAGCACAACAGGAACTCGAGGAGGCCGAAGAAAGGGCAGACCTTGCAGAACAGGCAATCACCAAGTTCCGCACCAAGGGACGCGGAGGCAGTGCCGCCCGTGGTCTCAGTCCAGTGGCACAGAAGCCTCGTAAGGCACCTTCTGCCGCGCTGGAATAACACGCCGCGCTGGTTCCATCCACATCGACCTGCGTTCAAACCCCAGTTCGACGGTTCCGCATTCCCACCACGCTTCGACCTGATGCCCGACGGTGAATTTTAAAGAAAAATAAAAAGCTAGCGCGTCGAGAATCCCGTTATAATTCAAAAACATCATCCCAAAAAAAACAGGCCAACATCATCATCATTATTATTATTATTATTATCGAAAAATCACAAACACACACAAATCACATAAAAACACATCATATTTTTAATCACGAGATACAAAACTCGAAATTTCAAGTGACGACGAAAAAGACACAGACGTCTCACGATAAAATGAATTTTATTATTATTGTCGATGAGGAACAAGTAGAGAACATTTCGAGCAATAAATATATTTTTTTTGTCATCGCAAAAACAGTGGCGAATCGACACGCCAAAAACTGGGCGATAATCATCAAAAGGGAATTTTTTTTGGGGGGGGGAGGGTTGGGAAGGGGAAAAAGGGGAAATTATAAAGTGAAAATATAGAGAGCGATAGCGAGAATTTCTATCAAAAGAGTTTATTACCGTCGGTCCATCAAGAGGGCGAGAGCTAAATAATAATTTGAGATGGTTTTAAAGAAATATCGCAAATTTTATCATTACTGTAAGCAAAATGAAAAAAAAACATCACTGTGTCGTCAATTGCTATCCTATCCTTATAAACGTAATTTAATTTATAAAAAAAGCGAAATATGTATTTATTAAAGTAAATAAGCAATAAATAAAGTTAAGAAATTAAAAAAAAA
>comp1621_c0_seq1
TAAAAAAAACAATTTTTTAAATTTCAGATTATTCACTCACGAACGAATTATAATATTATTTACGCATTTATTCCTTGAAATAAATGGAAAATTTTTGGAAAAATATTGTCAGTCTAATAGAAACAGTTGTGAAGCTCCTAAAACATTTAACGAACTTATTGAAAACAAAATTACATTTCTAATTCCTTACTTTTAAAAAAAACTTTGTTTAAAATTCTATTTGTACAGTAATTACAAAAATTAATATCAACGTCCAAAATGAAAATTATAATTTCTCTCATTTTATTCGTTTTGTGTGTTATAATTAACAATTATCATTTTGCTTCCGCCATGGAATCTTACAAGTCACTTGAGTCAAGTTATGATACATTGGAAGAAGCTGAAGCCAACTGTATTAAAACAAAACTGAAGTCTAAAAGAATTCGATTCTGGTCTTCTGGTCGTCGTCAATATCACGTTTATAGATGTGCAACAGATTATGAAAAGAAGTTTTATTCAATAGATTTGGCAAGAGAAGGATGTATTGAGCATCGTGATGGTCAATTTCACTGCAAAATAACAACACAGAATGAACTATTAGACAGATATAATTTAGTTAGATAATATTCTGAAAAATAATATATTAGTTTTCCTGACCTCAGGAACTCAAAAAATGATATTTTTTAAAATTGTCATTCTGTATTTTAGTTTATTATACACGGAAAAAAATTTTTACCTGGAACAGCGATATGTTTCTCTAAAATAGCGAAAATCTTAACTAAAACAACTAAAAATTGACATATTATATTTAATAAATGAAT
>comp1602_c1_seq12
GTCGACCTCCATTCATTTTTTTCAATGTGTCATTGTAGTTCCTAAATTTTTCAAATAAATCAACAGCCTCTTGAAAATCCTTATTAGACATAATTTCCTCAGCCCATTTTGGAATCGAAAGATTCATTGATTTTTGTGAAACCAGTAGATTATAAAAAGGAAATGAATAAAGGGGAGTGCGAAAAGTTATTCCCGTTAATTCTGTTAGATTGTTTATAAGTGGTTTATACTTTTCAAAACTTCGTTTCACTTCCGCTAGTTGTAGTATTTCGTTGAACATTTTCTTGTATTTAGGGCATCTTGTAGGAAATAGTAAAACATCGTCGTCAAGATTTTTAAAATCTATTGGTATAGGCTGCCAATTAAGAGTGGAATGCCATTTTTGAAGTGCATCTGGAGGGTAAAGAGCAGCTAGAACAAGAAGTAGGGTCATTTGTGCCCTCTTCATGTAT
>comp265_c0_seq1
CTATCTACTGACATACGTCCTGAGTCGTATTGTGAACTTCTATCACCTCGATTGGAGTCCTTAGCAGGATAGATAAAACCGCCATTAAATCCACCTTGTTTATTATTATATGTGTGAACATCAGTTTCTCTGTTATAATTACTGTAACTTCCTCTTCCTTGAGAAGATGAAGGTCCATTATTATAAGCACTATTTTCATAAGAGCTTCTGTCTCCATGATTTTTAAATGGAGAGGCATTAACTCCATCATCAAAACATGTTGACAGAATGGTTAAAATCGCAATCCAAATACACAGTTGTCCGTAAGTTGACATGTTTTATTAACGATTGTTAGTATTATCGTTAAAATAATAATTCTTGACAGAACGAACGTGGTTATACCAATTTCCGTTGTTGTGCAGATTTCAACGCACCTGGTTGCAATAGAGAAAAAATTCCCTCTATTCGCCTCTATTTAAAGTATTACTCTCATATCTGTCACACATAACATATAGACATAAAAAAAATATAAATTTAATTAAATTTTTTTACAAAGATAAAAAATAATAAAAGTATCTCAC
>comp4999_c0_seq1
TTTTTTTTTAAATTTATATGGATTTATTAAATTTAAAATTAATGGGAATAAAATATTTTTAGCAATACATAGAATGTAAATTAATTTTTAGTTTAATAATTCAACGCCTTGATGCACGAACCAGACGCAGCCCATTTAATGCCAATGGTCTATGTCTGGTTCTAACATCAAGGAGTTCAATTGTTTTACCTTAGACATAAAATTTTCATTATTCGGGTCCAGATTTTAAAGTATTGACATATAACTTATTGAACTACATTTTTTATAAATCTTTTAACAATCATCTATTACATTATCCTCAATAAATTGTCCTTCTCCACACAATTGTAGATTTATAGTTTATAGAGCTATGCAAAATAATTAGAACCGAACTGTTCGAATTTTTTTGCCTAGTTCGAATGTCGAAAATTCAACATTCGTGTTAGCCCAGTTCGAACGTCGAATATTTGACATTCGATTTGGACTAATAATTAAGGAATAATAATTATTCCTTAAAATTTCTTCATGATAAATGAAAAGAGCATTTCTTCAACTCTCTTGCTAGTCATCTTTTCGTATAAATATTTATATTTAGGATTAAAGTTACTACTTATTATAATATAGCTTATGTAATTCGAAACACTTTTCCTGAAATTCAATTTAAGGAAATTATTTAAATAATAGGAAGTAATGCTTAGTTCATTTTTCATTCTTCTTTCTTCTAGTTGGCAAGAACTTTCCTTTTTAATAATTACGGATCGAAAATAATCATAATTAATTTCTTCTCTTATAACTTTACCAGACCTACCGTCATTACCGTCAGTAGATAATAATTTTGCATTAAAATTTGTATCATAATGTAGATTGAAAATTTCAATAATACCAGGATTTCCACCTTTTCCTCCTCTGCCTTGAAAATCCTCTCGAAATTCATCGCACCATGAAATTTTTTCAAAAGTCCATACCAAATCATGGCCATCTTGTCCGTTACTTCCATTACCTCCATTACTTTCAATACGTAAGTTTTCTCCATTAATAGTATTATCAACGATTCCAAAGAATGATCCTCCTCGTCCTCCGGGTGTACCATGTAAACCATATATACGATCAGAAAATGTTTCTGGGCCCCAAGTATTTTCTCCAGGAGAACCATCTAAACGTATAATTCTTTTTGAAATAATTTCCCAAATTGGTGCATTTATAATGACTTGTTGCAATTCATTACTAATTAGATCTTCATCGATTATAATTTTATCCAGAGCAAACATTTCCAAAACTATCACTTTTCCAGGACAATATTGTGTGTACAAAATTTGACTAAAATTAAATATTGTCCCCCTTAGTTGCAGTTTGTAGTTTTTATTGTTTAATGCAGAGCATGAATAATCGATTTTTGAATTAAGAGAATTATTCACCATGTGAAAAGCTTCCATCATAAGACCTTGCTTTTTTTTATCAATTTGAAATATTTCCTCATAAAGATTTTGTAATTTTGTCTGCATCATTGCCTTACTCGCATGCATGTCTTCATAAATTAATTCTAATTGATAAAACCACGGTTTTTCTTCATGGTAATAATAATTTATGATATAATCTTGCAACAAACTCAACCATTTGGATTCTTGGTTATTATTGATATCGTCCATATACCTCAAAAGGCAAATCATCTGTACAATTTCAATTTCGTTTGAGCCATTACAAATATCGGTTATGAATTTTTTAACAAGTTTATCGTTTTGAAATTTGTTTATAGACATTTCCTGCTTGGATTTGATTATCCAAGTGGGAAAAGATAATAAACCTTTTAGGGATGATATATCTACTGCAGAAAGTTTATTCACATGTTTCTCGTCCATAAGGGGAAACATACTTCTTATACATTCTTCATTTGCAGAAAAATTGTTTAACAAATAACGAATATTGATAATATCCTTTGATGACATGTAATTAGTATCATAAAAAGCGCTAGCTATTTTGAGAGGAACATTTTTTTCATTCTGGTACTTGTAGAAATTAGTAGCTGAATGTTGAATTATAATATATTCCAATAGGTCTTTATAATGCAAATTCATAATGTTACTTTTTTTGTTGAACCACGAAGTTAGCTCTCTCTGTTCTTCTAATCTTTTGAATTTTGCTATGAAATTTTTAAGTATTTCCCTTTTTAATTCATGCGCTAAATCTGAATTTTCTTCAATGTTTGCTGGTAGAATGGTAATTACACTATCGGGAATCTTAAAATAGTCTTCAATATTCAACTCTAATACTTTTGATGTAAACAAAAATAGGGAATTCAAACTATCTTTGTTTATTCCACCATTATATGTCAGTGCTATTTTAATATTTGACACAGAATTTATAATAATTTTTGACAAATATGTCGCTAATAATTTATTAGGCGCATTACTCGGATAGACCAGAATGTACGTATTTGTTAGACGGCTGTAGTATAAATAATAATTTTGCATGATATTCTCTGCAGTCATTGGATATTTTATTGAAATTTCATCTAGATAATCAACTCTATTTTTCGAACTTACAAATTCAGCTAACTTTATTCCATCTTTCATATCAACTGCTATCACAAGAAGAAGGTTAACACTTTCTAACTTAGTAATCAAGATTTTTTTTAATTCAATCAATGCAGGTAGTTCAAAATATTTGCAAGTATAGTTTTTCAATTGGTTTGAAATCGGCAACATATTTTTCTTTGTTTCATCAATAAATCCTTGAAAGCCAAAGAAATTTTTCTTTAATTTGGGTTGCCTATTGTAATCAGTTTGGTGAACTTCAGTTGATGTTTGGGATTCTTCAGTATTCATATCATTTTCAAAGCAATCATTTGAAATGGAAAACCATCTTTTTTGCTGTTCTGAATAATAATTTACAATTTGTTTAAAATAGTTCAACAATATCGATTCATTGTTAATGATGTTCTTGGTAGAACAAAGTAATTGAAAGATTTTAAGTTTCTCTGTATTTATACAAAGCTTGTCTAGTAATACATAGACCGATTCTTTGCCTTTAAGATCAATGTTAGTAATATTCTTGATAGATAGAATTAACCAATCTGGTAAAATAGACAAATCTGTTATAAAAGAGGTTTCAGTTGTTTGTATATCACGAAAACATTCATTATTTATGATATTAGTCTCAGGCACTGGAGGAGGACGAAGATTTATTAATTCTTCCGTACGAAGTAGATAATCATTTTCTAAAAAACTTTGAGGTTTTGAACACATAGTATTAACATGCTCTTCATCATCAATAAGAGGTTTTAAGACAAGAAAGTGTAATTGCTCTTCTCTTGTTAAAGTTTTGAAAATACTTCTGTCTTCAAACAAATCAAAATTAATATAAGCTGTAGTCCCGAATCTTACAAAGCTTATAAAAAAGTAGTGTTTCAATTTTTCTACTTCAAATTTACATTTCCCAGAATCATGTATATTTAATGGGATAAAAATAATGTTGTACTCCAATTCGCAACGACGTTGTCGCATGTCAAGTTCCAAAACATTTAGTGTAAACAAAAGCGTAGAATTCAAGGTTTCTCTAATATTATCACTTTTACATGTAAGTGCAACTTTTAATCTATTTGCCGATTCTACAGTTTGGTTCGTTAAATATTGTGCTAATACTTGATTCGGTGCGTTTGAAGGATAGACGAATATGTGTGTCTTTTTCAAACTAGAATAAAAGAAATAAAAATTTCGCAGTATTTCATTTTGTAGCATTACTTCATTCTCAGAAAGTTCTTCTACAGCAAATTTCACTCTATTTCCGTTACTCAAGAAATTAGCTAAGACTATCCCGTCTTCCATATCATCTGCTATTACGATAAGTAGATTGGTTACTGTTCTCATTGTAAGAAATTTCTCTATTAATTTCGAATAATTGTATATATTCAAAAATGCGCAATAAGGGAGGTGAAGAAGGCCGTCCTGTATTTCTTCTGGATCTTCATAGTTATCGTCATAATTGGTACTTTCTGTTATGTAGATATTATTTATGTTTACAAGAAGCAAAAGAAAGTACAGTACCTCCATGTTAAATTTCATCTTTAGTTGGATTGTATTTATCAACAATTGTTGGGTAAGTTTATGAAACTTTTACACTCTGTAATGTAATATTTTCAGCTGTTTTAGGAAACAAGTAATTAATAAACTTTATTCTTTGGAATATTTTGTTGCACTGCAGTGTAACGTGGCAGAAAACTGGTCTTTTACGAATTGCAATATGTTTTTAATTTGTTTTTTTAAAATGTTTTTCTACTTTTATGTTTGGTTAGC
>comp1995_c0_seq1
GCCAATCTGTGGAAGGGGAATTTCATGTAAATTACTTAGGCAATTTCAACTCTACATTTTAGACAGTAGGTTTATTGCTATCTTCTCGTACAATTCCTCTTCACATTAGTTAAACAACCATGGCAGATAAGGAAAAGAAGAAGAAGCCAAAAAAGAAGGAAGAGGCAGCCGCAGCTGAACCAAAGGCAGAGGGTGATGCAGCACCAGCACCAGCAGCAGCAGCACCTGCTCCTGAACCTGAACCAGCAACGAAATCACCATCAGAATCGAACAGAGCAAGTCGCGGTAGTAAGCGAACAAAACGCTCTGGTTCAAATGTATTCTCCATGTTCTCACAAAAGCAGGTTGCGGAATTTAAAGAGGGTTTCAGTATGATGGATCATGATAAGGATGGAATTGTCAGTAAAAGTGATTTACGCCATACTTTCGATCAAGTTGGACGTCTATGTAATGAAAAAGAGTTGGACGAAATGATTGGAGAAGCATCGGGTCCCATTAACTTTACGCAACTACTCAATCTTTTTGCAACTCGCATGTCAGGATCAGGAGGTGCTGATGATGATGACGTTGTTATGCAAGCGTTCAAAAGTTTTGATGATGGCAACGGAAAAATTGACGCTAATAGATTAAAGAAAGCCCTTATGACCTTCGGAGATAAATTTACTCAAAAAGAAATAAATGATGCATATGATCTTATGGACATTGATGACAATGGAAAGATTGACACCGACAGTCTTATTAATATGCTCTTGGGTACAGGTGAAGAAGAAGAGTCATAATGACTGAATGTTTCTTAAAGAAAACTATCTATAAAAAAATGTACGAAATTCACTTAAAATTTTAATTACGACTGCTTTAATTTGTATAATATTTTTATGATAAAAAATGTAATTTTAATAATTTAAAAATAATGTTAAATTCTTTGAAAAGTTAGGAAGATCATTTCTTAAAAAAATTTGTAAAGCAAAGAAAATTGTATATATTTTTAATTTAATGATGAAAAATAAACTCATAATTACAATATATAATTTCGATTAATGGTTGGGTTAATATGTTTTGAAATATGTGAATGTTATTGGA
>comp396_c0_seq1
ATCCATTAAGAGTAAATCTACCTTGGGGTTCTAATCTAACATCATGGAATAATTCATTAAGATTTGTTCAACCTTGGGATTCCAGTCGAATGTATAATGTCACATCAAGAAACAGTTTAGAAGGACTAAGTGTTCCTCGGCATTCCAATCAACAATCTAATGTAACGCCATCGGATACTTCACTAAGGTTTGGTTTGGATGAAAAAAATAATTTAGGAGCAGGCAACGGTTCAAACGAATGGAATTCTTGGAATTCGAATCCAAGTTCCAATGGCATATCAAACAATGTAACATATCTCCACAGGGTACCTTCTGGTCGGAGTAGGTATCTGAGAGGTCGAAATACTACAAGTTGGATTACTGAATCGCTTCCCTTGCCTTCTGAATCTAAAATGAAAAGTGAAATAACATGGATTAATAGAACACACCAGAAACCTTTAGATTTACCGAAAGTGGAGGAAATAAGTATTTACCGTCCACCACGCCCTAGGATAGTATTACCATTTGATTCAGATAATTCGAATCAGTCATGGGGAAGTGGAGTCTATTGGAGAAAGGACTTACCTTGGGGTTTAAAACAGCAATCACTTATAACCCTTCTTTCAAATGCAAATTCCATACCCGAAATGATGAATATACTTCAAACATATGCCAAGAAAGATAATATTAGAATTGGCGAACCCAATAATGAAAATTGTACGAGAATTTGTGTCAGTAATCCACGTGTAAGAAGACTAGTTATTGAGACAAACCAAAAGATATTTAAAGGTTTTAAGAAATCAAAGAACCTGAGAGGAATTCTTATATCATATTTCAATGATACCCACAACATTAATAATTCTTCATATTCTCTAAATAATCATCTTATGGAAAAAATATATACGGTGTATCCAAATTTGTCAATTAATCAGAAATTATATTTGCAAAGAAACATTCAACGTCTGCTCTTAGAGTATAATTTTGATTTTGGAAATAAAAATTATGAGATACTGCAGTTGCAAATTGTGACGTTTATTCAAAGGTACTTTGAAAATAACATCTTCGATGACAATAAGGAGTCACTTAGCGGTGCTGGGGAAATTAATTATTCATTGTTTGAGAGTAAATCGATAGAAATGTTGAGGAGAATTATTGATTCGCAAGGAAGGATTTTAATGAATGAAGATGAATTAAAAAGTTATGTTCGAATGGTATTGTTTAAAAGTGGTATGAAATGGCCGAAATATATTAATCAAAATTATCTTCTTGAATCTGTGTATAATATAATAATAACTCATAAGGGAGAGAATATTGTAAATCTCTATGAATTGCAGGGTCAAATTATTAATTTTGTTTCTCGATTAAATGAAGAGAAGGAAATTTCGCTTCAAGTAAAACAACCACAAATAGAAGTGCGTCTTCCTGGAATAGAAACAACAAAGTCGGATTTTTCGGATGATGGTCAGAATTATACTCCAAGGACATGGTCGACAGTATCCTCTAGTAGTGAACCTGATATTACATCAGAAGAAGGTGGACAAACGAGTCCGTCACCTGGTGCATCTATCACTCAACCTTCAGTAACGCCAGAATTAACTAGTCCTGAAATTGTTACTTCTGAAGCCACC
>comp128_c2_seq4
CGGCAGCCGGTCGACCAACCAATCAGCGTGCCGCATTCGTTTTATGCCCATATATGGCAAGAGCTGTGAATTGCCGTGGTGGGAAGGAAGCTGGAATAGTCCATTTTCATTATCCAGGGATGTTACGCACCTGAGGGGCACAAATTCCTGACAATAGAAGCTGATTCATGGGAAAAATTCAATTTACAAAATTTTTTCACCTGAAATTTTAATTTTAGCTTATTGGTAATCAACGAGGAATGTGATTTTCGGGATTTTATTAATTAGAACGTTTTTGAAAGTTTGCAACAACCAATCATACCTGCGATCAAATTGGAATGGTCGCGATATTCTCAGGGCCGTGTCACAATATTTTGAATTTGGTCTTTAGAAATTTGAAATTTGAATACAATTATTTGGGATAAAAATTGTTTTCATAATTACTAATTCCTTATCTAGAGAAAATAGATCAATTTTACTATTTCATAGTCTGAAATATTATCCCCAAAAGCTCTTGAATAGTAATTTAATTTCCTTTTTTAGATTTATAACTCTGTTTGTCGTTTATTAAAACAAAAAATAGACTTTAAAACCATTTTTCTAAAAAATTTCCCCCATAAAAACTTTGCCAGTGAAAAAAATTTATTTTAATTTTAAAACAATGAAATTGTTTTTTACTTCTGGGTAAATTTTCTTCCCATTGTAAATATTTCGAAGAATATTTATCTACTCTTAGAATTATTTATCTGATTTAGTAAAATTATTAAAAAAAAACATGCGAAAAGGAGAAATTAAAAATTTGTTTTTTTTAGAATTTTAATTAAATGGGGGGCGGGGTGATTTTTAAATGTGACGTTCCTGATCTTTAGCCCCAGAGTTCGTAACTTGCGGCGTCTTTCGGTTTTAGTTCGACTCGTCGTGTCACTAGTATCATCTGCAGTTCAGCTTGCCGATCGAGGACCAGGCAATATCATCAATTTCATTTCCTTTTTAAAAGTTAAATAAAACAACAGACTAAACATGTGTGACGAAGAAGTTGCCGCACTCGTAGTTGACAATGGCTCCGGTATGTGCAAAGCCGGATTCGCCGGCGATGATGCGCCCCGTGCTGTCTTCCCCTCGATCGTGGGAAGGCCACGTCATCAGGGTGTCATGGTTGGAATGGGACAGAAGGACTCGTACGTCGGTGATGAGGCCCAATCGAAGAGAGGAATTCTCACTTTGAAATATCCAATTGAACACGGAATTGTCACCAATTGGGATGATATGGAGAAAATCTGGCATCACACCTTCTACAATGAACTTCGAGTTGCACCCGAGGAACATCCAGTTCTCCTCACTGAGGCTCCCCTAAATCCCAAAGCTAATCGTGAAAAAATGACTCAAATTATGTTTGAGACCTTCAACACACCCGCCATGTACGTCGCCATTCAGGCCGTACTTTCACTCTACGCTTCCGGTCGTACCACCGGTATTGTCCTCGACTCTGGCGATGGTGTCTCCCACACCGTACCAATCTACGAGGGATACGCTCTTCCTCACGCTATCCTCCGTCTTGACTTGGCTGGTCGTGACCTCACCGACTACCTCATGAAAATCCTCACCGAAAGAGGATATTCATTCACAACCACCGCTGAACGTGAAATTGTCCGTGACATCAAAGAAAAACTCTGCTATGTCGCTCTTGACTTCGAACAGGAAATGGCCACCGCCGCATCGTCCTCCAGTCTTGAGAAGAGCTACGAACTTCCCGACGGTCAAGTCATCACCATCGGCAACGAACGATTCCGATGCCCCGAGGCTCTCTTCCAACCATCCTTCTTGGGTATGGAAGCTTGTGGAATCCACGAAACCACATACAATTCAATCATGAAGTGCGACGTTGATATTCGTAAAGACTTGTACGCCAACACTGTTCTCTCCGGTGGTACCACAATGTATCCAGGAATTGCCGACAGAATGCAGAAGGAAATCACTGCCTTGGCACCATCCACAATGAAAATTAAGATTATCGCACCACCCGAAAGGAAATACTCCGTCTGGATCGGAGGATCAATTCTTGCTTCTCTCTCGACATTCCAACAGATGTGGATCTCCAAACAAGAATACGACGAGTCAGGACCATCAATTGTCCACAGGAAGTGCTTCTAAGCGTCTAGTCGCTAATTTTTGTCGATTTCTCACATTTTCGACTCTTGAGATTATAATAATCAATGTTTGCGCGATATAGAAATTAAAGAAAATAATGACGATGATACTGTTTAAATCGATAGAGAAATGATGCTCATTAAAAATAAGAGTAGAAGTATTAAAATTATTAATTAAAAATTCCACTTTCTACGTACATTTTCTTTTTTTGCATAAAAGTGTAATTTTATGACATTTCTAAAAGAAAAAAAAGACAGAGAGAGAGGGAGAGTAGAGAGAGAGAGAGAAAAATACACTTTTGTGCAAAAGAATTATTTTTTTTTTATAAAAAACAAACTCAAAATTTTCGATAAGCATCATTTTCATATCGTTTTATATGTCTATTTCCTGACATTGATTATTATAATCTAAAAACTCATTTCATGTCATTAATTACTGTATCTAAAGCTTGTCGAAGAAATACAATAATTATTCTAAGGATTAGTTTTATAATTTTAATTCAATAAAATTGTTTTCAACGAAAAAAAAAATGTACTCAGTTTTATTAGCGACAGTTACAGTATTATTTTTTTTCTTTCTTTCCAAATAAACTGTGAATTATTTTGCAAATTAAAATGACATTACATTTAAATTAAAACGTAGAATAAAAGTTATACATTATCTTAAAAAAAAAAAAAAAAAAA
>comp222_c0_seq1
TTTTTTTTTTTTTTTTTGTTTTGCAAAAAAAGAATGTTTTCATTTTTTTTCTTTTTCAAATTCATTCTCGTTATTTGCTTCACGTTTCATAGTACAATATATAAAAATATCTACAACCTATTGTACGCAAATATCAAATAATTAAATACAGTTTTCTTTAGAATCCTATTGATTCCTTACACTTTACACGATAAATTTTCTTTTTAATTATCTTCAAATATAGGGCGGGTTTTTTTGGGGGGGTGTTATAAAAATAAAATAACGCAGAGTATAATACGAAAGACCGAGATTGATAAATACTTTCATTTAAATATATATATAAATATATCGTTTTCTTTTTACAGTTCTTTTTCCATATAAATTAAATTCAAATCATCTCAGATGTAGATTTGAAAAAAATTGAATAAAAAGTTTCATTTTTTTTTTTAGTGCCAAGAAAAATAAGTGGGTATAGGGGAGAAAGGAGATACTTAAAATTGTCGACAATTAATGGAATGTGTAGACAATAAATAAAAAGAAAAAAAAATTGTATAAAAAGAAACACGGGCACCTTTATATTTGGGCAAAAAAATGATAGTCCTAAAAAAATTAGCGTACTAATACACAGAAGAATTGCGTTGTGAGATGGAATAATTTAATCGTGAAAAATCGCGACTTATGAGACATTTACGTATACTCCGTTAAACTTAAAAAAAACCTATCAAAAAATGAAGAGAGCACAATAAATACGTAATAATAAAGATAATAATATAATAATAAAATAATATTAATAATATACTTAATAACAAAAATGCTATGTATTAAAAAATAAATTAACAAAATTGAATATCTATAAAGGGCAGGGGGTGGGGAATTTTAAACAAAGAAAATTTCTTTGTAACTCGATGATACCGATACGAGATCATCGAACCGGCAAACCATTGTTTCTAATGGCAGAAAGACGAATTTCCGCACTAAATGCCATTTTTAGCTTTGTAATTAGTTGAGAGATTTCGTTTCTTATTTTTTTTTTTTGTTACGTTTTTTTTTATATACAATTATATGCAATGTAGCCATTTTGAAACACGATCATCAAGTTCCTTTTTTTTGTATTTACAATGTCGCATTCACGATTTTGAAACATTAAATATACGACTTCTTTTTGTTTTTACTTAAAAAAAAATTATTCACAAGTACAAATAAAATCATTTGAGATCATTCGGAGATTTCAGACATGTATCTCGTCGCGCAATTATTTTGAGCATATTTATATATATATTATGAAAGCAAACTAATTTCTAGCGCATAAATAGAAATTATTATTTATTTTATCTGCGCAAATTTCGAATCGATAATTTAAAAACGATAAATCTTAATAGAAACGTGATTTATACGCAATTTTCTTTGTCCTTTCTTGCTAAAAAAAACCAGGACTTTTTTTTTATAGAAAAAGAAAACAATTTTTTTTCGAATTATAAATAAAAAATATGGTCCTTATTTATGCCAAATTCTGTATAACACAATAGCTTAAACGTTATAAACATTAAATACGTTTCTCATAGTAAAAACAAATTTTTGCCCGAAAAAAAAAAATTTTCAATCTCAATCTTTCTTTTTTTTCATTTTAAAAATTTTGCCTAGTTTGCTTCTTTTTTTCGAAATTGAAAATAATAATAATAATAGAAAAATTCAAACTTCACGCTTTAGATGAGGAGGAGAGAGAAAGAGAGAGAAAAGTGAGAAAAAAGAGATTTTCCTATCTTAGTCGACACTGATAATACTTATATTAAGTATGCAAAAAAATTGCTTTAAGTCGCGAACAATAATTTCACAGTGAACGCAACTTTTTCGGACCCGATTTTCATAATATAGAAATCTAGATAATCAAAAAAAACGATTCGAATTAATAAATTTCATTTTTCTAAAAAAAAAATCTGTACACTAAAATTTTTTTTTTCCTACTCTTTTGTGTGATCGGTTATTCGAATCTAAAGTTTGTGAATTGGTGATTTTTCTTTTAGATCGATCGTGAATTACTTTGTTTTCATTAAAAAATTGTCATTTGAGACAAATGATAATTGATTATTATGCTCCATATTTTGTTTATCACAGTTTGGACATTGCTGTACAATCCTAAATATGGGAATCATCGAATTCACACGATTTAAAATAATGCCATTTCGAGCATTTCTCATTTTTATAATTCGATGTATTATAATATCAAGATCGTGAAAAAATTTCACTCGTTTTTTTGAAATTTTAATTGACGCTATTTTTAATATTAGCGGGGGCAAAAAATACCTATTTAAATGTTTTAACATTCTTTGTAGGTATTCGATAAACGATCTTTTTATCACGATCTATCGTTGATATTATAATTTAATTTATTTCTACGCGATGATAAAATTCGTGATTGGGACTAGTTTCTTTTTTTTTTTTAAATTGGGCCTCAATTTCATTTTGGTCTTTCGTTTTTTTTTTTTTTTTAAAATTTGCAGATATTTTCTATTCATTTAAAATTGAAGACGAAATGACAATATTTTTAGTCGAAGTAAAATTGTTTATTTACAATTATGTTAATATTTTAAAAAGGGGCAGTACTTTGTGATAGTCAAAGATAATGACTTTGGGAATGCATTGTCGAAAAGAACTCCTTGCAACGACGAATCATTGTAAACAGTTTAATCTGCAGATTATTTTAATTATTTATTTATTTTTTTTTTTTTAGAAAAAAAGACTCTTATTCATAGATCCATTTCTCTGCCCAGGAAGCCCAGTCGATAGTTTCCTTCTTTTCTTTGCTGCCAAACCATAGATCAATTTCCTTATTGGCCGATTCCACGGAATCAGAGCCGTGAATAATATTACGACCCACCTGGATACAGAAATCTCCACGAATTGTTCCTGGTGCTGAGTCCTTTGGATTTGTCTCACCGAGCATAACACGTCCGGTTTTTACTGCGTTCAAACCTTCCCAGACCATTGGAACAACTGGTCCGGAGCTCATGTATTTGATTAAACCAGGGAAGAATGGTCTGGAAGATAAATCGGCGTAATGTTTTGACAAGAGATCTTCCTTTGCCCAAACCATTTTCATGGCAACGAGTTTGAAGCCTTTTTCTTCAAAACGCTGGATGATTTTGCCGACAAGTCCACGTTGAACTCCATCGGGTTTAATCATAATAAAAGTACGTTCCTTATTTTCTGCCATTTTAACTTTAGAAATAAAATAAAATAATGTCAGCAAAAGAGTTCGAGACGAATGACACCAAAGATTAGAAGGAAATGCCAACTGCAAAAACCGGTCTCACTTGTAGATTCAGAAACAGTGGAATTGAAAAAATAGAGATTCTGCAAAAAGGAATTGAACCGGATGTTACGTTAAAAAATTCAATTTATTTCGCGTAGTAAATTCTGGAAAATCGTGAAAATAATTTTTGTTTCCATTACCTGAACTTGTTAATCAAAAAAATTGTTTAGTCCATAAACTAACAATTTTTGAACCACAATTTAATTTCCTCATTAGCGGCTTCAATTGAATCTGACGCGTGAATTACACCGCGACGAACGTACATGGAAAAATTTCCCCTTATCATTTTCGGCGAAGCTTCTTCCGGAAAAGTTGGCCCTATGAAAATTCTTCCGATTTTTATGGCATTTATTCCTTCCCAAACCATCATAACGACTGGACCGGAAGTCATATATTTTATATAGTTGTTAAAAAAGTCCCGACTCTGCAAATGCTTGTAATGTTGCATCATCGAATTCTCAGGAGACAATAGCATTTTTATATTCTGTAGTTTTAGTCCCTTTTCCTCAAAGCGCTGAATTATTTTTCCGATAAGTCCCCGTTGCACTCCGTCCGGTTTAATCATAATAAACGTACGTTCGATTATTTCAGATTCTGGAACTAATTCCTCCATGATAAAATTCGATTGTCACTTAAAACAATTAACCAAAAAGAATACTGAACAATGACACACACTTGTTGATGACAATATGTCACGTGACACAATAACAAATCATTCAATTAAGGTTAGGTTGCGCTTACAAAAAATTTTTCCTTCAATCTATGAATATTCACATATTTCCAACTCTGGGAAATCAAAAACTAGTCAAATAATTTTTTATTCAACTTTATCTCTTTTCTGAAAGAGAGAAAACAACCGAAAATTCAATTCCCTTTTTGAATTTCCCACCAATTGGTAAAACATCCGGCACCACTCGTTCTGCGCACGCGCACCGGAAATCAGCAATCAGCCATTTTAAATCTCGAACCCAGCCAACTACGGA
>comp4268_c1_seq1
TGTATGTCAGTTACGTGGAGGAAATGGAAAGAAGAGGTGATTTTCACTAAGCAAAAGAACACAAGTTGTGTCGACCTGACAAAAATAGTAGCGTCATATTTAAACGGATAAGACGCTTGCGCTCTCTCTTAAAACTATTTGAAAGAATATATGTATAGAGTTCTATCAAGGGAGTCCAAAACCCGTGTCTATTAATAGGACCCAACATCGAAAAGGAACGATGTGAGGTGGAATGGTGTGGAGTAGGTGGAGAATGATATCCAAGTCTTGGTTTTGCCCAGGGCGAAGAGGTCGTACTCTCAGAGCCGCTCTAGCTGTCGCGCGGACTCCACATTCCACCCAAGAGGGAATCTCTTGTGTTTTTTAAAAGTGACGAAGAAGACCATATACTCTCCTCGAGTTTTTTTTTTTTTTTTAAGAGCCGAGATATAATTTTTATTTAGAATCACTAAAAAGACCCCTTATTGCAGAAAATACAACACAAAAAAAATAAAAGAAATCCCAAATAAACAGTAACCTAACTACCTACAAACATGTCTGACGACGAGGAACAATACTCCAGCGAGGAGGAGGTTGAGGAAGTGAAGCAACCGGAGAAGAAATTTGAGGGTAGAACATCCCAAAAGGAGTCCGGTGAAGGAGTCGAGTTTATGAAGAGACAAGAACAGAAGAGAAGTGACCTCGATGAACAGCTCAAGGAATACATTTCGGAATGGAGAAAGCAGAGAGCCAAGGAGGAAGAGGAGCTCAAACGGCTGAAGGAGAAACAAGCGAAGCGCAAGGTGACTCGCGCCGAAGAAGAGAAGAAATTGGCTCAAAAGAAAAAAGAAGAGGAAGAACGTCGTCAACGTGAAATTGAGGAGAAGAAACAACGAGATATGGAAGAAAAGAGAAGACGTTTAGAAGAATCTGAGAAGAAGCGTCAAGCAATGATGCAAGCAATGAAGGATCAGGCGAGCAAGAAAGGTCCCAACTTCACCATCACCAAGAGTAGTATAGCTGGAAACATGTCGTCGGCACAATTGGAGCGCAACAAAACGAAAGAACAATTGGAAGAGGAAAAGAAAATTTCCTTGAGCATTCGTATTAAAGCATTGGAAATCGATGGTCTGGGAATTGACAAATTAAGAAATAAGGCCCAGGATCTTTGGGACCAGATTGTCAAGCTCGAGACTGAAAAATACGATCTTGAGGAGCGTCAAAAACGTCAAGACTACGATCTTAAAGAATTAAAGGAAAGACAGAAGCAACAACTTAGACACAAGGCCCTTAAAAAGGGACTGGACCCAGAAGCTCTCACCGGAAAATACCCACCTAAAATTCAAGTCGCCTCCAAGTATGAGCGTCGTGTAGACACCAGGTCCTATGACGACAAAAAGAAACTCTTCGAGGGTGGTCTCACCGATCAGATCAAGGACACCATGGAAAAACAATGGAACCTTCAGAAAGAGCAGTTCCTTGGTCGTCAAAAGACGAAGCTACCAAAATGGTTTGGCGAGAGGCCAGGAAAGAAAACTGGCGATCCCGAATCACCGGAAGGCGAGGAAGACGTGAAGGCATCGGGTGACGTCGATCTTGAGGAACCGCAATTCGACGAAGAAGAAGAGGAAGAAGAGGCAGAGGAGGGTGAGGCAGAAGAGGAAGAGGAAGAAGAAGAAGGAAAGAATGAAGAGAGGGAGAGGGAAAAAATGATAAAAGACTGTGGCTTGAGTTGAGAATGACTGAGAGAAGGGAGATGCGTCAAAGGATTCCAGAGATATTGAATAATTCCTGGTTTCCCTTATATGAAATATTTCCGGGCAGTGCTCAACTTTCTGGGTCCAGTCACCTGTAAGCTCCGCACTTTCCTTCAAAAGTAATTTTATCGTCTTTTTCATGAAAATTGTTTTTTTAATGGCACTTCTATATATATGTATAGTGAAAGCGATGGAAAATGGGGTTCAATATTATTATTTTCAGAGGCTGGGGAACAATTTTTTTTCTATAGAAAATACCTTCTTTAAGATTT
>comp3535_c0_seq1
TTTTTTTTACGAAAAGAAGAATAAATTTTTATTTAAAAAACAGTTTCGATAAAATTATTGAATCCTGCTTTTCACGAGGCGATTTCATTAACAATAAAATTCGTCGATGATAACAGGAGAGTGTCTCACAGTGATTGCTTACAATTACCATTAAAATTATTAATATTATTATTAGTTATTTTTTTTTTACCTATTCTGCAATTATTTGTAACAATCTAGATTTTGGCATAAATACACTCGTATATTACAAATTTGCTCCGTTTTGTGCATCTTTTTTTGTTGCCACAAAATGGAGCATTACACATTTCTTCTAACTATATAAATACATTTAATGAAACGATTCGAACAAAAAATGCAAAAACCGTTTAAAAATATGTCTCGTAAAATTTGCGAGAAAAAAAAGTAAAAAAAATTGTTATGAGCATCATTTATTTATTTTTATTTCTTTATTACTACTTAAATCTAGAAAGGAAAGAGAAAACTACACAATAAAAACTGCAAAAAAATCATGCTACGGAAGAACAATTCACAACAATTCTTTTAAACTTTTTTTACACTTCAATATTTTCTTTTCTTTTATTGTACAGAAAAATGTAAATTTATACTTTTTTCAAAAATTTCAATTAAACTAAAAATTAATTTAAACATTGAGGTTTTTTTCATTTTTTAAATTGAATACGAAAATATGATAAAAAATTACAATTTCCCTTTTTGAAAAATGAATTTTTTATTCCTTTAATGAAAAAAATGAATTTTTATTTAATTGGAAAACTTTTATAGGAAATTGTTCACATTTTGCTAAAGAAAAATATGGAAATGAATAATTCAAAATATTTTTCTTCCGCAATAAAGTCGATTAAGTGTAAAACAAACAAACAAACAAATCATAAACAGTAAATTAACAAAATAAAGAGGAAAATGTACTCAGTCCAAAATTGAAAACGTTATGTACAAAATTGAGAAAAAATTTCAATTAATAATTGAAATAATCAATTATTAATTGTCCACGTTGAATTAATCAATTATTCACTAATAAATCACTGAAAAATCATCAATTATCAATCAATAATTAATTATTATCATTAAGAATGTTTTAATAATTTATTAATGAAATTAATAATTTATTAATCTCGAAACATTAATTAATTAGTTAATTGTTTGAAATTGATAATAATTATTTGCACACAAGTTCTTTTCAATTTCATATCTCGATTCGCGAGATCAGAAATTATTTTAATGAACTTGGAGTGATTTCTTTTTTTAAACATATACTTTTGCTTTTCCGTCTAAAACAGTTTTTAATATTCTGTTCAAAGTTCAGTTTTCTGTTGAGTCGAATACTGCGGTTTGAGTTCTTCGATTCGATGAATGTAATCGGATTTCTCGAGGCATCCGTCGCACGTCTCGTCCCAATCGTTTAGAATCTTCTTCAAATCGCGTACCTTCAATTTCTTCAAGTCCACAGTGTTCAAGTCAATTTGCTTCTCAAATCTCAAGTCGCAAATTTGTGAATCTTTCTTTTTCAACTTTTCACAAATTTTGTCTGCTGGCATAGACCATGAAATTGGTTTACTCAATTCGCCCAAAATTCCTGTAGCCGATTCTTCCAAGCCGCCGAGGTAATAACAAAATCGATGTTCCTTAGATTTCGATGTTTTGCAGTATTTTTTGAATTTTTCCTCAATTGTTTTCGGCGCTTTCTTATCCTCATCGTTTAAAGTTGCAACAAATTTATTTACAGTCGCCACACAAACTTCACATTCTCCTTCTTTTAAAGCCGAAATCGTCTCAAATGCAGCAAAAACTGCAACTGCCAGTAAAAGATACTTCATTTTTCTTTTGTGAATGATTTAAATTAATTATATTACTACAACTAATTTATTACTTTTATTTAAAGAAACAATAATGTATTATTCAATTCACAACGTTATTCACATTAAGTTTCACACTCTGTTTTTGATGGGTGTTTCACAAAAATTACTGACTTTATACACGTTGCCTGTCAAAATCCCGGAATCCCAGCTGGCGACATTTCATTGGTCAATTCCATTCGCTTGAACGCGTCTCAAAATGCAATGACATTTCACTCATTGATTGGCTCATCTCCCACTT
>comp4329_c0_seq1
TTTTTTTTTTTTATAAATACAATTTATTCACCCCAATCAATAAATAACAAAATTGTAATCATGAGAGGAATCAGTGGAATGGAAAAGTAATCTTAAATTTTAAGTTTCGTGCATAATATTGTGTTTTTTCTCGAGAAGAAAATTTACAGCAAAATTTGCTGTATCACAGAGAGAGGTAAATTACAGTCTGATAATGACAAATCCTCTTTTAATCGCAGTATACTGAACACTGTATATTGTAAGATGTAACATTTTTCTATAACTCTCATGACAAAAACTTGCTTAATTATTTTTTTCTGTACATCACTTTAGCGTTCAACCCTTTCAGTAAAATATTTAGACAGTCTTCTTTAAATTTCTATTTCATAACACTTTTCATAGATTAATTCCTACATTTTTTATTAAAAATCTAGAAACTATATTTATCAATAAATTTAAAAGTTAAAAAATGAAATATTTCACTGATATAACAAATTAATATTTTTTTTTGCCTCTTAAGTACCCACATTCCATATAATTAAAAACAAATTTTCACCCTTTTAGAGTAATTTCTCACTGAAAGGGTTAATCTGAAATTACTAGAGAGAGGAGACGCTTTTTTTTGTACAATATTTGTCTGCTTTTGAAAAATACTTGAGAGATAAAAAGCAGACAGATAAAAAGGCAACAATTTTTTTTCTAGTAGTTTTGTCTTGATTTTAAAAAATCACAAAAAATTAATTTTAAAGTGATTGCATCGATTACATTTGATTGTTCACAAATTTTTAAAATCGATTGATTCATATTTTCAATGATTATTATTTTTTTTAAGGTACTAATTTATAATACTTTTTTGAGTAAATCTAATAAAGTAGTAAGATTTATATCAAGAAATAATATCTCAATCGATCTTAAATGTTCTTCTTAATAGTAAATATTATTTCTATTATCATTGAAATTAATAATTAAATAATTGCATATCCTCTCTTTAGTAACATGTTATATTGCAATTTTTCATTTATTACACATAAAAACTATTATTATGAAATAAGTCTCTAAAAAAACTGCACTCAAACACATTCGCAAAAAATTTACCTATTATCATTTATAAATATAAAAACCGATAAGAAAATGCAACTTGCTCGTTTTCAATAATGTCTTTTCTTTCGAAATACGAATAAGCGAAACAATGTAGAAAACTCCATGACAATAGAAACAGATAAATTGAAGTTTTGTACATACAAATGCATTTCTTTCTCGTAGTTGTCAAATCGACTTTTTTTTTCTAAATTTCTGTCAACATCAAATTAATGCATTTGAGAAGCCATCCTTGTGTAATTGGATGTTAGGAGTAAAAAATTATCTTTTTTTTTTTAACTAAATTTTTTTCATCGATCTTATTCAATTCACTAGAGTTCTTGATGTATAGTTTCTTCGTCCGTCTTCTTTTCTTCCGTCGTGTCGCTACCTTCTAATACTAATTTCTCTTCTTGCGAATCAGTTGATTCGGTTTCACTATCGGGAACTGTTTTTGTTTCCTCTTCAGTCTTATTTTTTTCTGATTCTGGAAGAGATTTAGAATTATTGGAATCTTTTGTTTTATTCCCGGCGGTAGCATTCTCCGTTGCATTTACAACTGGCTCTTGTTTTGGCTTCCAAATCTTTGCCTTATTGAGCAAGTATTTCACTTCACGATCGAGGAGTGCCATTTTATTAGCCATGTCACGTACTTTGAATGGCACTGCTGCATTCAAAGCAGTTTCGGCGAACGTGCGTTTTACCAAATCAAAGTAGTCCTGTGTTTCGTTGATGACTTTTTCCAGTGTTTCAATTTCGACGTCAGTGAAAATTTCACTGGATTTATTCAAATTGCGCATGTTGTGCAAGAAAACTCGGCTTCCGTTTAACATGGACTTCATTCCCTTAATCACTTCGGGTCTTTCTCTGTGTTCGAAAACTCGTTCGTATAATTCGTTCGTCAGTGTTTTGAGGGACGCTAATTTTTCTTCGTAAACATCGGCAGTCGCATCGAATCCATCTTCGTATAACCATTCAGAAACTTCGCTGCATGATTTAATGATTTTTTCCGTTTCCTCTGGTGTTGTGGCCACTTTATATTCTTCAGATTCCAATTTTTGTTGTGCATCAATGACAAATGATTCCAAATTATTTAAAGCCGTTTCGCGCCTCGTTTTTTCTTTATCGAATTCGTTCAATGCTTTTATCTTTTCGAGTGATTTGGTGAATTGACTTTCTTCCAAGGGCAACGGTCCAAATTTAGTTTCCTCAGAAACGATTGGTTCCTTCAGTGTGATAATTGTTGGTTTCTTTTCTTTTTCTGCTTTTTCCGTTTTGTTTGTAGATTTATCTTCAGCTGGTTTCTCTGGTTTTGTCTCGTTCTTCTTCTGTTCCTTCTCTTTGTCTTCAGTTTCCTTCTTCAATTCGGGATATTCGGGCTCTTCGTGCACAGGTTTGATGTTTTCTTTCACAGGTTCTTCTACTTTTTCCACTGTCTCCTTATCTTCAGAACCTCCAAAGAATTTACTGATTGTCGAACCTAATTTCGAGAAGGTACCTTCTTCTTCAGTAGCTAGACTTGTCTTCTCCGATACCAATTCCGTATTAATTAGATTGAGAATTCCACTCTCGTCCAAAGCGAAATGAGCTTTAATTCCTTTACTCTCGGCGCTTTCTTTTGCATGCTTCGACAAAGCTTCGGAAACTCCTTTCAATTTAATAACTGATATGTTCAAGTTACCGAGAGCTTCTAATTCTTCAGCTGGCAAACTGTCCAAATCAGCATAATTGACGTTAAATTCAAAATCTTCCGTGTGTTTGTTGAAGGTAAGGATTTTCTTTTGTGGAAAAGCGTTCATTTTACTGAACAACGTTCTCTTTACCTGTTTCACTTTATTGTTGGAGTTTCTGTCAAAAACAACTTGTATCGGAAATAGAACAGCATCTTTAGTAATGAATTTCTTGACCTTAAAGCCCTGACTAAGATCCGCGGCTTTGTAAACTGCTCCCAAAGTAGCAGCTTCATCAGTGTTGATATTTTTCGACAACTCAATTTTAACAAATTCAGCGAGCATGTCTTGAACTTTTGGCACTCGAGTGCCAGCACCGACGAGCACCACTTGTGTCATTAAATCCATTGTTAAAGCCGATGTTTTTAAAGCCTCCTTGATAGGATTAACAGCACGTTCAAACAGATCAGCACACAATTCCTCAAATTTCTCTCTCGTGACTAACAATTTAAAATCATGCTCATCAATAAGTCCCTCGACTTGTGCATAAAATTCCGAATTTGCGCTGAGAATTAATTTCACTCGTCCAGCTTCCTTGAACAATTTGGCCATTGCCCGAGGATTCTTGAACACCGAATTCGGCGTCTTTTTCAAAGCGTCAAATTCCCTTGCAAAATATTCTTGCAATCTAATTTGAAATTCAATACCGCCGAGAGTTCGATCGTAACCAACTCCCACGATACTGACCTGTGGATGAGTTTCCACAAATCCTCTCTCTTTTGTCTTCACATTCTGATAGCTGACAACTGTTGCTGTTGTTGTACTAGCACCCATATCGTAGAACATAATGTAATGTGCGGTATCGTTGATATTTTTGCTATGAAAAATTCCGTAATTTAAGGCAACGGCAGCGTAGTCATTGAAAAGTTGAAGAACCTTAATGCCAGCGAGTTCGGCAGCTTTTAGGACTGCTTTTCTCTCGGCTTGGTTGAAAAAACCCGGTACGGTAATGACTGCTTCCTTTATTGTCTGAGTGGCGGACTTCTCAGCCATTTCTTTAGCGTGATACAAAATTTGAGCGAGAAGCTCCTCTGGAGTGTAGGTTGTATTCTCGTTTAGTTGAAACATTATTGTATTGCGTTCCTTGTCTTCGACAATGTTGTGATAGGGAAAACGTTTCTTGTACAATTGCACCATTGGATTGTCGATTGATTTTCCCAGTAAATCGAGAATGTAGGAGAAACAATTTTGGGGAAATCGTACGCCAACCACTTGAGCGTCCTCGCCGAATGTTCGCTCGTCATTTCGAAATGCAATTGCAACTGGGGTTTTTCTTTTTGATTCCTTGTTCAATGCAATTTCCATCGGCACTCCAGGCGAGACAATAGCAACTTTAAACCATTCACTGCCAATATCAACACTCATAACAGCCAGTCCATTGCTTTTGTCGAATAACAAGCAAATTGTGAATAACGACAAAGCAATAAGTGAAATATTTTTGAATTTCATTGTGATCTTTTTATTTTCTTGTATTGCACTTAAAAAAAGTTTAATAATCTCTCCACCATTTGAACTAAATAAATTTTACGGGTATAAACTTATGAGGCTGAAAACAGTTGTCTGTCTTCAGAAGATCTGTCGGCTGCAATGAAACATGTAATAGTGTGGCATAACCTGATTGGTAACTCTGTTCCAGATGCGACGTTCCTATTGGTCCGCGTTGACAAAATATTCTGCCAAAATTACAAATTTCTTGAATTATTGTTAATATAATGTAAAAATTAATAGAAGAATAGAATTTCTTTATTCATTTGAGTGTTCTGAACGCAGTGGTGTAGTTTTTTTGAAATTTGTTTAAGTGTTTTGGAAGTTATTATATTTTTTCGAAAAAAGTGTTGGTGGGGCGAAACCACCAACACCACTTTAAAAATTATTTTGTCCAACGCCTTCGGGGAAGTAGAGTCATTGCTCACTAGACATCAGTGGAGAAATGTACCTCATTTCTCCACTGGCCGGTTTGTCCAATGAAGAAATGAGCAGTAAAAAGAGTAAAGGTACATTATGTGTGGTTATTTTGGTTACTTTATTGAAAACATAATTACTATAATT
>comp409_c0_seq1
TTCCGATCTCAATTATTTACTGTCTCACAGTTTACAGCAACAGCAATGAAAGTCATTTTTGCTCTATTATTTTTTGTGTGCTTCACAAATCTCTACTTATCCGCCTCGGCTGCTCCAATAGAATCACCTACTACAAATGATGGTGATGATTCCGATACAAAGAATGAAATTTATTCTCTTCTTAAAGGATTATTAGAAGAATATTTTCCAATTGAGGGTATAATACCGTCGTCTGATGGAATAAAGAGTTATCTACGAACAGTGATTCAAGCAATAAATAATCTCATCGAAACCTTGGGTAATGTTACCGAAAAGAATGTTCAAGAATCAGCAAAAAATTTATATGGAAAATTAAAAGATGAAAAATTAGTAAAGACAGCTGTGACTGCAATTTTAAATGTCTACATTGGTATTAAAGATAATATAAATAATGTTACGGATTCAACACGTCAAAGAGCAGCAGAAATTGTAACAGGTATAAAAAATGGAGTAGATGAACTTAAGGAACCTGCAATTCAGTTAGCTGATAAAGTAGTCGGTGATATAAAACGTAACATTGAAAATATAAAAGAACCGACAGAAGAAAAAGTGAAAAACATAGTAAATGATTTTCAACAGAAATTATCTTCTTATGAAGATCCAGCAAAGAAAAAAATTAAGGAATTAATAAATGATGTTTCGAATGTTCTAAAAGCTATTCTTGACGGTCCTCTTAGTGAAGCGAATAATGATCTTCAAACAGATTTAAATGTACCAATATAGATGGTGGGAGTACCAGAAATGGTAAAAATTTTTAGAATCATATCGAGGTTCACAGAACTTCAATTATGGTCACCATTGAAATATTTTTTCATTAAGAAATCACAATTTGGTGCTCTCAAGTGCCTTTATTTTTAAATTAAAATTAAACACTTTGTGACACTGCAAAAATTGTAAAAATATATTAAAAAGATTTTTACATGTAAAAA
>comp1062_c0_seq1
AATCAGGGAAAAGTCAGGGAAAAACGAAATTAAATTTTTTTGGTAACCCTGTTTTTATTATCTTTTTTCAGTAAATTTTTCAAAACCAAATTTTTAAATTTTCTATAAATGAAACTGAACTTCCGGTTCGTGAACCGCGTTTCGGTTCTCATGTGGTTCTTGTTTCAAAAGTTTCAAAATGAAGTTTTCTATCTTTGTCTTCATTCCTCTTCGTCTCTTTGTCTTCCTCTTCGTTTCAACGAGTCACGAAGTTCTGCAATAAAAGATTGCTATATGAGATGTGAAATAGGTTTATCCTATTTATAAGGTAACGAAAAATCAATCGCGCTTGGAGATTATCATTGGCGTCATCGTACATCGAAAAAATATTTGTCGCAATGCTTGTGAAGGGTTAAAAAAACTGGGATTTTTTTGTATAATGCGCAAAACGAACTTCGTCCAAGAATTTCTGTATGTTTCTCTGAAATGCTACATTTCTGAGGTTCGCCATTTTCAGTTTCATCACGTTCAACAAAATGAGTGATGTTGTTTCGAAGCAAGAGTCAAGGTCGCAGGATCGTCTAAAGGGAAAATTGCGAAAACGTAAAAATTCAAGTTCATCGAGCGCAAGTGGCTCGGGATTATCGCAGAAGCGTCGTAACGCATGTAGTAAGGATAAACGAAATAAATCGAAACAGAGACGCGCCAGCTCTAGCGGGAGTTCCAGTTCAACGTCAACAGTAAGTCGTGGTGGTTCGCTTTCAAGGAAGCAAATCAAGCCAAAATCATCGAACAGCAATAATAGTGCAATGTCACAAAAATACAATCAATCGTCGTCGCGCGATCGTCGCAATGGCGGCGTTCAACTTCAGGGCGGACGTGACAATTATGTACGCGAGCAACGCACCTATAGTCAACGTGAGTCCAGGTACAAAATGGAGAGATTCGATCGCACATTTTCAAATCGGATGTACAACGACAATAATCAAGGTGGAATGAGAGGCATGAATTACAGACAAAGGGGCAACATGAATCGAAATTATCGAAATTTTGATGATCGTCGAATGCGCGGTGGACGTGACATGAATAATCGAAATTACAATAATTTTAATCGATCGCAAGGAGGTAGAATGAATCAATCGATGAGTTACGAATATCGCCGACGTGGAATGTATCAACGTAATAATGAGACATATATGAGAGATCGTTACGCTCAACGTCAGAGATTTTCCAAGGATCGTCCTTCGCAGGATTACAGTACAACATCGTATAAATCGGCTGAGGAATCACGACAATATGAGAGTCGCGACAGTGCACGTTCCGATCAATCATCACATCAAATTGATACTGCTCGCGATAAACCAAAATCAATAACTGAGGAGGAATCATCGTCACGTCCATCTGAGGAAAATGTACAATTGAAAAAACGTGCACGCTCATCATCAACATCATCGAGCTCGAGCAGTGAGAGCAGTAGCGATACAGATGATTCAAGTTCAACTGATTCAACTTCAAGTTCCGAGGACGAGAAGAAGCGTAAAAAGAGGAAAAAAATGGCGAAAAAACTTAAGAAGGCGGAGAAAAAGCGTAAGAAGAAGAAGCTTAAGAAGAAATTAAAGAAAATGAAGACTCGCAAAGATAAGCCATTGAAGGAGAAGAAAAAGAATCCAAAGGAGAAAACAACTGAAGAGGGGTCTGTAGAAGCTGTTGATAAGTCCAAGGCAATGGCACCAATGACCAAAGAGCAATGGGAAAAAAGACAGAATGTCGTTCGTAAGGTTTACGATAAGGATTCTGGCAGACATAGATTAATCAAAGGCGATGGCGAAGTTCTTGAGGAAATTGTGAGTCGAGATCGTCACAAGGAGATCAATCGACAAGCAACAAGGGGTGATGGTGAATTTTTTCAAGCTCAACTAAGAGTTAATCAGTGATGTTTTTTATTAAGAAATACTATTCTTACTCAATTATTATTATTATAATTTTTTTTTTACTTTATAGAATCGAAAAAAAAATATTGAACATTAATGAAAATTTTTGTTTTTCTTAATCAACTTGTTATCTTTTTATTTATACACAGTTGTTCCACAATATTAAATTAAACGAATTATTATCGTTTTTCACAATACAATTAAGTCATTGTTTCTATTTTCTTCTTTTTTTTACAAATCTTTTCACAAAATGTTATAAATATACTTTGGATAATTCTTCGAATTAAAGAAATAGAATATTACAGTTTCAAAAAAAAAAGATAAACTGGAATTAATGTTTGTAACTTGCACTAAATTTCCAGTCTTATTATATATCTAAAAACAACTTAAATTTATCTTATAAATTACTATAGTTTAGTGGTAATTCTAGTTTTGTGTACAGTTATATTACAAGTATGGAGTTTCAATATTTTTAATTTAAGAAAGGATTAAAAAAAATTCGGAATTGTAATCACATGTCTCTTTGAATGAATACTGAAAAAAATGAATAACAAAAAAATAAAACTTTATACATGACGTATTTTTAAAAATATTATTAAAAAATTATTGAAAAAGGGGTAATTAAAAAAGTTGAACAAAGTAGGATGTGTGTCCATCACGATAGATTGGATCGTCTGAAACGGGAGCACGACAGAGAGGACAGGAACGTTCTCGATCCAGCCACGTAATAACACAAAGTTCGCAGAATATATGTTTGCAGTGAAGTCTCACTGGCGATAAGTATTCATCGTGGCAAATGGTGCAAATTCCTCCAGACTCGTCCAACTGATTCTTTGTGGCAAAAGATCCGACGCTCACTTGTTGCATCATTTTATTCACAGCGTGTTTGAATAATTTAATTTGAGAAATAATGTTGCCTCCTTTACTAAGAGTGTAAATAGTGATGAGGCTGAAACTGTAAAACTTCTCAATTCCCTGATAAGCTTCAAATAAAAAATTGTACCAAAATGGAATTGGAATGAAACATCGAAATAGTTGTGAGGTCGCTTCCAGCATTAGATAATATTTACCTCTATTTTGAAGTGCAACGATTTTTGCTGAAAAACACGTGAAACATAGTTTGCATAATATTGTAATGAGTTTCATCATGAAATCCGTGATCATCACTATCCAAAGTAATTCCCATGCGCTCGTTAATGTCGTTATATTTGGCATTATTGGTTGTTCAAAGAGAAAATTAACAAAAAGAATACAACCAATGATATAAAGAAATATTCCAAATAATGACATAAAATTTCGATTTTGTTGTTTTGATATTTCACGTTTTAAATCAGAATCTGCTTGTATTGTCGTTAACAGCAAAACCAAAAAATGTATAATTTTCCCTTTATAATCAATAACAATTTTCACAAGTAATATTAATACTAATGGAATGTACTTTCGCAATATTTTGAGCATTTTCCTTGCCTCGGGACTTAAAGCCGAATAAACGTCTTGGGTTTCACTATTATTATTATTATTATTATTTTGCATCAGAAAATATATAGATGTCAAAATTAGCACCTTTTTTCCTCTAATTAATAAACGATTTAATTTTGACCATCAAGAAATTTTAATTTTCACCTTCAAAAAAAAGGTGCGTTTTTGTAAACTTTAATAAATCGATTAGCAATTTAACGATTTTCTTTCCCTTTTTCAAATTTTTTGGCAGAAGTAGGTATTTCAAAAGTCTTACATGGATTTATGGACCCAAAAAGTTGAAAACTACTTAAAAAATTTTAAATACATTTTTTTAATGAAATGATTTTTTTAAAAAATAAAGTCAATAGAAAGAGTTTATTAAAGAAATTTTATACTTATCGAAAAAAGTTATTTTTAAATGTAATCAGAAATTTTGAAATTGAAAATTGAAAATTCATAATTGCAATTCTTTGTTTACTGAATATATAAAATTCTGTAAATATTTACAAGTACAACAGAGATTCATAATTACAACTATTTGATACCAGATTTTATATAAGATTGAATCGCAAATATTTTTATAATATAATAACATTGAATAAATATTGTGTTGTCTCTTATGAAAAAGTTTTACTATCAAATATAATATATTTTTTTTTCGATTAAAAAATGATTAAGTATTGTGGCAACATTATATCATCTATATAGAAAACTAAAAACAATTAATTAATAATTATTTGAATTTTATTAAAAGAAAATTCGCATATTTTGCTAAACCGGAGATTATTTTTAATTATGAATAACAGGAAATGAATATTACCCTATGTCAACAAATTTTTGTGAAAAATATAATATTATATTTTTTACAATAAAAGAAAACATTACAGAGACGAAATCAATTTTCCACGCACGTTCAAAATCAAATAAATCCATTCGTTTGCCTTTGACCACATTAATTATTCTGATAAAAATAGTAAGCATTGTTATCTTTTCTTTAAATTAATTCTTAATGTAATATCAAGTGATGATTAAATTCAGCCTTTAGGTAAAATGAGTCGATACTATAACAAAAAAAAAACAACTACTTGATGACATTATTTTAACAACTACAATTAACAGTTTCGATTAAGAAAAAAAATATACAATACACATTTTGGCACATAACCCCCGGAATAACATTTCTCATGATCAAATGAAAACGAAATTATATTAATAAAAAAATTCATTCCAATTTTTCGTCACTTCTCCTCATAAGTAACAATTGAATATACAAATTTAATATCCATTTGAAAATTTATTCGTCAGCAAAATACTACTGATAAAATGGTAGATATAAAAAATCTATATACTTTCTTTTCTTTTAAAAAACACAATATTCAGTTGTGTACGTACTACATTAAAAAAAACCAACTGAAATACCGCAATAATATTTTAAATGCGGATTAAAAAAACAAGGAAGTAAAATCACAAATAAATTATGCATTTTTTCTTTTTATAAAGGAACTAACGAGCGAGAGAAAAAGAAAAAAATTTACAAACTTATCAACAAAAGTTGAATAAATTTTCAATATATACGTAATTTTTTTTCGAGAATAAAACAAAGTTGAATAAATTTTCAATTTATGATTTTTTTTTAAGAATTGTAAAATCAACTCGTATATATATATAACATTCTTATAAAGAAATATATAGTGTGAAATATTTTTTTATGGCGCGCTATGGTTAATTATATTGACACAATAATGTTTCATATTTTTCTCTCTCTATTATGCCTTTCACTGTAAAATGTACTATGAAAAAGGTTTTCTTTAAACAAAAAAAACCCCGCCTGTCAATTCTGTTCATTTTTTCTTGGACAGTGCTAAGTGTTATAAATTTGTTGATTTAAACAACTAGACAGTCTGACCATGTAAAACCCCATTTTTTTTTGTTTTTTTTTCAAAATAAATTTAATTATGCATTTTTTTTTAACGACCAACGCCAAATTCTTTGGCGTCGTCTTCAGTGATGTCTCCGTATTCCCAAATATTCATGCGGCCCTTCTTTGCTTCGTCCTCTGCCGCTTTGTAGTCTTCCATCAATTTTTTCACTCTTCGGTCTCGACTCTTTTCGACAATCAAATAACCATAGGCGATAAGTCCTTTGCCAATGTCTTCGTTAGTTGTCGAATCGACCAATGTTGCTGCTGGTAAATTATTCACTTTGAATTCAACATTCAGGAGCAAAGTTTTTCCCGTAACGACATCTTCTCGGAAAGCGTCAATCGCCATTTTCTTGTAGTCATTATCTTGCGGAAGTTTAACCCAAGCAAGCATGTATTCAGAGGCAAATGGTCGATCGCTCGAAAATCCAGGTGGTAAAGCAGCGACACGAGTGACATTCAATGACTCTCGATTACCATAATCAATGTAGAATACACTGACATTGGGACCGGAGACCTTTTCAATTTTCACACGATACCATTGATCGTCTTCGGTGAATTTAGCAGCGGCCAAGTCGCCTCTTCGTGGATTATATGCACCCGGCAATGGTGGATTTTCCGTCAATTCCTGACGTAATCGAGCTATTAAACTCTCGTACAAATTACGCTGATCGACATTTTGCGCATAGAAATGAAGATCCTCGGTGATTTCCGAAACAACAACTTCATGATAATTGATCTTTCTCTCCACCACTTTATTATCCTCCTCGACTTTCTCAGTTTCCACCTCAATTTTCACGTAGTCTTTCCAAATATTTAATTTCTTGGCCTTGGCACGTTCCTCAGCGGCCTTGAGAATCTTGAAGTGTTCTCCCTGCTCCATGAATGTGGAAACTGTTGCCAGACCCTCCTCGACAAGAGCAACAGACAAATTAACACCATCGACAAATAGCCAACCGATGAAACCGCTACCCTTCGATTCCATATTCTCAACTTGAATGTCAACGTCTTTTTGCAGGCAATGTTCCCTCGTGAATTTGAGTGCCTCCTCACCGAATGGTTCGCCTTCGCTGCTTCCCGAAGTGGGAGTTATGCGTGGCGCACGTGGTGCTTTCACACCAGCCAATAAGAATGTAATGAGACAATATTCCTTGGGTACAAAAAGTTTGAGACGCGATCCACTCGTGACAAATTCAACCACGGCTTTTATTTCACGTGCACGCTTCAATGATTGCAGATGTGATTTAGCGGCTGCTGGATCTGTCGAGACATCACGTATTCTCTGCATTGGAACATCTTTCTTCGCATGAAGACCGTACTGTGATTTTTCGGCTTTACTCTCAGCGGCTAATAATTCACTGTAGTGAATCGAGCGCTGATCGTCATTCTGTCGGTATTTAACCACTGTCGCAAGACCCTTTGACACCATCATCTCGGCAATATTTACTTTTCCAATCATTACAGTACAACAAGTTTTCTCGGGGAAATTGTCCTTCGCCGGTTGAATATAATCGATGGACACCTTCACCAATTTGCTAATGAGTTTTTTTCGTAGAAATTCACGAGCCTCGAACATCCATGGTACATCGTAGAGTGGTCGGAAATCTTTTGGTTTCGTAATAGTTCCATCTTCGTTTTGGAATTTCTTGTCGCGCGGTGGTGGCCTAATACTGCTGAGAAAGACTTTTTTCGTATCGCCAGATTGTAATTTTACAAGAATTGCATCAGCATTGGCAATTTCTGTGACAATACCACTGAATTCCATGAGTTCTGTACTTGCTGTTGGTGGTTTATAATTTTTCCACCTACGCAATTGTTTATCCTTTGCTGCCTTCTCAGCACTTTGATACTGTTTCAAAACGTCGGCCTTCATTTGATTATTCATCGACCAGCTCACACATTCAGCGTAACCAAAATTCAAAAGAAATTCGGCAATATCACCCTTTGGATGAATAATTCTACCGACAAAATTATTACTATTCACCGAATAGAGTATTATTTCAACTTGTCTCTGTAGGAGTTTCGATTCAGTGACATATTGAGCTTCTTTTGCCAATGATTTCTCTTCACTTTCAGCCTCGAGTTTTGGGCATCGAATTCCGGCCATTTCTAAAGTCACATAGTAAAAGTCGGGCAAGAGGAAAGCGCGAACTGTTGAACCATCACGAACATGTTCAATGACAGCTTTCACACGTTTTCCACCTAAACGCTCGACCAGAGCTCGTGGATTTTCAATGGTCCACTTGATGTCTCTCACGTGGGCCGAAGATGACGGATTCGGCCATTTACCCTTGCCGGCAGATTTGGCAGAATTTTCCAAATCTTGCAACCGCTGCAATTCTGGGGTGACATTGCGAGTGTCTGACTTTACGTTTACAAGACCCTCCATTACGAGTTGCTCGGCCACACTTGGACCACTTGTGTCTCTTCCCAACCAAACATTGCCGTACGTTCTGTTATTTATCGTCTTCTCTTCAACGAATGTCACATATTCTCCAATTAATTTATTGCGAAGAAATTCCCTCGCTTCCCAAGCATACGCTTCATCTTTCGTTTCTTCAGAATTTCCAATAGCTCTGCGGGCCAATTTTGGAGCCATAATATTCGAAAGACATATTGTTTTCTCTGGTGGTGGTCCATCTTTTGGTACGTCTCTAATCAAAATCGTATCACCAGAAACAATCTGCTTAACGATCCCAATTTTACGGGAGACTACCTGCGGTGTGCTCATGGTGCGTCGAGAAAAATTTTAAAGGCAAAAATTGAGAAATATCTAATGATATCAGTCACGAGACCGATTTTTAACAAATTTGTACGCCTTTGTTGTACGTTTAGAGTGAAAATCCTTGTTGAAATGTTAATTAATGTGATAACATGTTGGAGAAAATGAAATTGTCGATGCACTCAAGATCGCCGTGTATTTCCAATGAAGTACTATTTTTTAAGCTGGAGCGCGATCTACGTTGTGTAGAAGAACATTGCTTAAATGTTCATTTAAACGATGGTGATGTGGCAACACGCGACACTCTGTCACGCGATGACAGCGCTCCCTATTTATTTGTACATGTGGATAATAATTCAAATTTGC
>comp2240_c0_seq1
GCATTTGCCTGGACCACCCGTCTATTGGGCTTTCTCGCCAGAAAAAAGGGAAACTGTAGAAAACCTCTTTTGAGTACATACCACATGTTAATTATTTATGTATAATATGTATTTTTTTTATTATTTTATTTATTATTTATTTTTTATTTATTATACATTTATTAATTAATAATTAATAACTATACCATAGATTAATTGTAAATTAATGTGGAATAATGCTAGTGAATTCAGACACATTTGAAAAATAAATATGTAAGACCCCTAAACATGATGGTTTTTCGAATATTCGGAGAATTATAATTTTTGTGTTTTTTCTAATAATATTATTTTCCATGAAAACAAAAAAAGCGGCCATATTATATCTTTCATTTTCTGAATCAGGACATTAAAATACATACGTAGGCGTCATTAAAATCGAAAACACGACTTTTTGTGGCAGGTGTACATTTTACTGTTTTAAAATATATACGAAATTTGTCAGTTGGAATACAATATTTATTTTTCTTTTAAATAAAAATTATTTTTACTATTTTATTTAGTTTTTTTTTTAAATATGAAGCATTGGCAAAACATTTTTATTATCTGACAATATAAATCTAAAATGCTTAAACAGTTTTCACTCAAACTACAAAATAGGCGAAATTTAACATTTCTTCATGAAGAAAAATTTTTAACATTTTACAAAAATATGCAATGATAAATAAATTATTTTTGTCACGTCGGAATTGTACGAATATTAATGTTCACTACTTTTTTAAACTGAAAAACTGTCAAAAAATCAATTTATAATCAATAATTAGAAACTTTTGCAATAAATGTGTCTAAAATGTTTACGGTTATATAGTATATATATTTTATCCAATTTAAATTAATTTGGTAGTAATGTAAAAAATGCAAATTCCATACTATTGCATATTTGCATGAAAATGAATCTACGAGTATTTTAAATTTCTACTCAAATGCAGAGTTTGTTAATTTCTTCTGTGACATCCACTGATCGAAGCGCTTTTTTCTTATCTGGTTTAACTCGCGCTTCCTCCTATCATAGAACCTTCCTCGATCATTCGGATTTGGAGCTGAGTAATATTCTGAACAATTTTTATCATTTAGTATGTCAAAATATTTGCCATCTCCGACCAAATTCATATTTACTTCACCTACATATTTAGTAAATTTTTTAAAATCTCCAATGCCTAATAAGGTATTCTTGAGGGTAATAGTCCATGTTGCATAGGGGCTTAGAATATAGTCTATCACGATCAAGTTCCGACCAAAGCTGTTGTGACTAGAATTGAATACATAAACATCATTATCACATCTATAATGGGAGTCTCCGTGGTGAATCAGTTGGAAAGAAAATGATGACAAATCGTTATTCAGTTCGTTATTTAAAGTCTCATTGGATGAAGTAAACAAAATACTTATAGTTCGGAATTTAACAGCACTCATATTTGTACTATTAATGTCTGCGAATAGTTTTACAGATTTACCTTCAAGAATTTGCTTTATTTCGGTGAAGTATGTGCTATTATTCCAGGTATAAAAAGGTGGACTTTTATTATAACCAAATTTGATATCTGATGATAATAAATATTTATCTTCTCTCGTTTTTTCCAAATTTGATTGTATTTCCGGCATTATTTCTACTATGATATTCGCCTTTTCGGAAGAATTATCAAAATGATAATCATAAGTCTCAAAATAAATATCGGGAAAGTCCTTATTGAATGGAAATATGTACTGTACGAATGAGTTCTTCCATTTGATGAATTCGTCATATATGTCGTTTGCATAATGAATGTATATCAAATCTATAACTGCATTTTGAAGCTCCTCGTCTTGAATATTAGTAATTTTGTATGGCACTGTATTTATTTTGTGTGAATATTGTGTTTTAGAAATTTCTGATTTCATATTTATTATAAGTTCATTGAGGCGAAATATTGCAGTCATGGCATTTTTTATTTTTGGCACTGCTTTTTCCTCCACGTTGAATGTCTCAGTAATTTTATCAAATTTCTCTTTAAGATCCCTTATTAAATCTTCCATTTCCCGTCTTCCGTATTCAAGATGAATAATTGATGAATTTTGTAATTTCATAGTCTCATTATTTAATTTTCTTTCAAGTTTTTCTACGAAAGGCTTCAATTTATTGTAAATCTCTTCTTTAGACTTTTTTAAATTATTTATGTTTTCCAGATTTAGCTTAATTTCATCATTCACTTTATCTTGTGCTGATTTATTATCCGTATGTTTCTTTTGTGTATTCTGTACAGACATAGCAACATCGACGAAATTATTAGCGAAATTTATAGTCTTGGTTGCATATTTTTGATTCATGTTATTCATCGTTTTTATTAGATTTCTTGTCTCATAATTGCGTTTTGCAGAATCAAATACTATTTTTGATTCTGCGCTATTTAATACACTTGAGTCATACATGCTAGCACCTATACTTATCGTAGCACCTACAACTGCAAAAAGTGGGTTTACGAATGTTAGTACTAGGCAAGCTACCTGAAGGAAACCAAAAAATAGTATAAGTCCTGATTTTTTTACTAGGTCTTGACTCTTTGCTTGCAATTGATTGTGTTTAGTTATTAATTTTTGCTTTTCCTTCTCAATTGCTGCGTTTATTTCTTGAAATTCGGTGGTTAATTGAGCTATACTTCGATTCAAATCTTCTTGTAAATTGTTTGACAGTAATTGATTTGCAATTTCAATTTGTCTATGGAATTGATCAGTGTAATTTTTAGTAATAGATTTCATTTCAACTAAATTTTTCACACTTGTATATTTCTTACTATCAGCTATACACGTCCTTAAATAATTTTTAATATTGAAAACAGACTCATCGTACAATTTCCTCCTGAGTTTATCGACTTTCCGAAAAATCATTCTGTTCAAAGGAAGAAGTGCTTTTGTTTCAATCATTTCTTTTGTAATCTCCACTCGGTGTAGATATTTCTCAAATTGTTTATTCCAAGCTTCAAGAGAATTTAATTTTCTTGTCTTATTCGTTTCTTTAGAATAGTCATTTTCCAAATTTGTTATTGCATTTATAAAAATTAATGAATCATAATCCCTTGGAAATTGTTTATACATCTCGATATTCAATTTTGTATAATTATCACAACTGCAACTAATAATTTCAGTCAGAATAAATTCTTTATATCTTTTAATGGATTTGTCGAAATTTTCCAATATCAGTGGCTCCTTTGATGTTTCTGTACTTTCGTCAACACTGAAATTCTCCATTGATGATAATTGTATGTCTGTATTGGAATTATTATTACAAGCGTATAATTGAATTATCCCAGGAATACCTCCTTGTTGATCATCTACTCCACTATTGCAGGATAGTAATTCATTTCCGTTAATAACCTCTTTAATGAGTGCAAAGAATGTTCCGAATTTTCCAGTTTGACCTGGCAAGATGAGTTGTTTAATAGTGTCTTTTTCCACCTGAACATTTTCTGCAGGTGCATCATCAAAACTTGACTCTCCGATTGATATGAATTCCCAAATTGGCGCAAGTATGTTGATTTGCGTTCCTTCACCAAATAATTCTTTCTCGAACTGATAAATTATGATAACTTTGTCCAAAGAAAAGAGTTCAATAAAAGTTACGTTTCCTGTACAATTATTCTGTTTTAAAGCCGGTTTAATGTCACTAAGTCTCAAGAAATTTCCTTTAATTTGTAGCTTACAATTCGTGCTCGATATTTTAGAATAGTTAACTTGTATATTCTTCTCCATTGTATTGCTCTTCACAATAGATAAAGCCTTTTTCATTACTTCCTCGTCAAATTCATCATATTTCGGGATAGAATTGTACATGTGTGTTAATGTATCTGATCTTACTTTTTCTTCCCAGAAATTACTATTTATGAATATTGCTCTTAATCTTTCAAACCAATCTTGTTTCTCCTCGAAATCTGTGTTCCAGACTCTTTCTTCAAATAGAGGCATGTTTTCGTCTATAAATTCTACAGTGGCAAATACGTCTGATAATGTAGTCATGTTTGAGAATGGCGAATCAAACAATAAACTTTTACGTTTCTTATTAGAAAGTAGTACTTCAGTACACTTTACATGATCTACAACGTTATTTAAATTTGTATCTTCACTTAATTCTCTCGATCCATAAAGGTTTAAAATCTTGATAATTTCTTCAGGTCTATTAAATAATTCATTGTCATTGCACGAGATGATTCCATTTTCAGTTTGAATATTTAAAATTGCCAAAGTAAAGAAAATATTAATGAATAGTTCCATTTTTCTATCGTTGTGGCACGTTTGTGACAATACTCCGTAACTACCAGGTGCAAAAAAAGTAAATAACGAACATTTGCTTCTGTGTATCTTATTGTTGGACTGATAGGAATTTAAAAATATGTCCTTCACTCTTATGTCATTGATCGCCAGTCCAGGAGTATCATTAAATACGGACTTGAAGTAAACTTTTATTTTGTCAAATATAGATTGGAGTGCGCATTTGTGTTCATCAAGTGGAATAACATTTAATGGAATAAACAGAATCGGTGAATATTGCAATGAAATATTCGAAGACATCAGAAATAGGTGATCGAGAACATAATCATTCTCTATTTCTCCTTTACTAGTGAGGATAACAGAGGTATTTTCGGCAGAGTGAATAATCTTCTTGGCGATATAGTTTGCTAATATTTTATTTTCCCTATATCTATGATAAGCGAAGATGTAAGTAGAAGTCTCTTTGTTGTAGTAGAGCAAATTTAGAATGTTCAAAATTTCACTCATCAATGGATAAGGAATACGAACTTTATTTCCTTCAATTTGAACCGAATTATTGCGACTCAAATATTTAGCCATTCTGACGGCATCGTTTATATTGTCCGATATAACAATAATCAACTTTTCATATTTTGGCTTTAAAAACGAATTGATTTCTTCCAAGTGTTCGTAAATCACACATAATTCATTCAAAGTTACAAAATTAGAATAACCTGCTTCTATCAACCATTCTTCATTCAAATTAGAACTGCTACTCAAATCGTTGGACAAATTAGAGCATTGCACTTGTACCGCGATGAAAAATAAAAGAAATAATTCTTCTCGAAACTTCATGTTGGATACGATTAGCAGAAATTATTTTTCTTTTTTTCTAGCACAGCACTTCTATTTAGAAAAATATGAAACAATTTTGCGACGCAACAGCTCTTTTATTCTGTTTCTTATCTAATTTAATAACCACGAAGTCGGTTTTTCACGATTTACATTTTCAT
>comp7757_c0_seq1
TTTCCGATATCTTAAAGTTGAATGACAATGAAAAATTGCATGAAATTTATGGAAATTTAATAAAAATTTTACTAAATGAAGTTAGGATTGCAAGGAATGAATTTTTAACTCTTACAGCAACAGAGTTTCCAGAACTTACTACTGACATTACAGAAAAACCTACTGAGGGCACAAAACAATTTACTGATATTACAGAAGATTCGGAGAACATTACAGAAAATTTAACGGAGGACACAGAACAATCTACG
>comp768_c0_seq1
TTTTAGCCCCCTTGAAATTGAACAAGGATGCTGTTAATTCAAATCTTTCAACGATAAAAGGAAATAATTAAATATTTTATAAATTTTACATCACTGCGGGAAATTGTTAGATAAATTTATAAAAAATGTTGTCATCCTTTCGTTAAGATAGGAATTATCAATACCGAATTTCTGGTACATAAATAGAATATAAAGGAGAAAAATTTAATTCAATATTGTATTGCAATAGGTATAAAGTAGCTATTAAAAGATAGTCAAAAATAAAAATGAAGAGCTTCTCTGTTGTTTTATTAATCTTTATTTTCTATAACTTTCATGAAACCAGTGCGAGGAGTGTTCAATCAAGAATAGAAAAATGGTTAAATATGAAAATGGAAGATGTACGTGAACAATGCGAATCAAATGATAAAACTCAATTGGAGAATGATGGGATAGCACAGTTTAATCGTCAGATTGATGAATACGTCGGAAAGGACGAAGATATGAATTTAAGTCATGAGGATTATTACTTTAATGTCACATACAATCCAAAAATGCTCCAAGCTTTGAAAAATGTTATTAAAAATATTCAAAATTGCCTTGATGAAGATGATCGGCTTAAACCTGAAGAGTTAGTCGTCGTCATTAACAAAGTCCTCACAATGCACGCCAATAGAGTATTAAAGATTTCTCCCACTATTCAAAATGACATCACAGATTGTTTCCCAGTTATGAAATTGGAACAATGTGCAAAACCCTATATGCACTTGGTTCGTGGGGGTCCCGGTTTTTCTAATCGCCAATTGACCATTTTACAAGTTCTTGTTCCAGCTTACGTTATATCATCGTCTTGCACGGAAGTATATCCATTAGAACAATGCTTCATGAAATACATGCATAAGTGTAGTGGAAACGCAAAAAGATATTTTCAAGTTGTTCTCTCACCGTCGTATGTTATTGATGGAATTTGTGAAAATTTTCTACAAAGCACTGACATTGATATAAGTGAGGAAATTAATGATATCTTTCATAAAGAAGGTGATGCTCATGATGATCATGATGACAATAATGATGATTCCTTAAAACGCCTATTTCACATGTAACAAACCTAATTACCATTTTTTTGAAACTAAATAGCCTATCTAAAAATGGCGAAAAATTAAATTAATGAAAATTTATAATTACACTGTATTATTTTAGTTAATAAAAAAAAATTTCTTCTGTGTAATAGAAAATGTTTTATCAAAAAAAAGTATAAAAAATAAATTATTAAAGAACATTACGTTAATTAAAAATGAAAATAGAAATTTTTTTCGTGTAATCTTTTGAGAGGAAGGGTTCAGGTGTTTACAGGGAAATTCGCGCGGTATTCGCGAAACGAGCTTTGTCGTTATTTGCATACATTCTCATTAGATGCGACGCGACATTATAATTTGAATATTGTGAGTAACTTCTCTATGATGAGATGTAATTCAGACGTCAGAGAGTGAACGATTTTCAGGATGTATGCATATAATATTACCTTCCTGTGGTTGCATAACGAGCTAAGACAAGTTTTTCTTTGTTGCTGAGAAATTTTCTTTTATTCTCCCTAACAAAAAGCTTTTCTTTTTCATCGTTATTATTATTATACCTCTATGCTTGTTAATAAATAATGATTGGAATACTAAAAAAAAAAGCTTTTTGTTAGGGAGAATA
>comp4159_c1_seq1
TATATGAACTGAATAATATTCATTCGTACGTCAAACATGGAGTTTCAAAGAAAAATTTTGTTACTTTTAATTTTGGCAATTTTTTCTCCTAAACAAAATGCAGCAGAACAAGGAAGGGCGAGCAGTGCACCCTTTGATGAGAATATCTGTTCTTTATACGACAATACAAAGTTAATTGACGATTTGCTCTTCACACAAAACTCAAAGCCTTTGGTAATAATTATTGCTGATAACATGATTCATGGCATTCAAAGAGCTAAGGATTTGTCACTGGATAGAAGAATATTTAATAACAGACAGAATAGAGATAACTCTCAGTTTTATGAAAAAATGATGGAAAAAATTTATCTCTATGAATCAAGAGAAATTTCCTACTTTGTCTATCCTGTAAACATGAGAAATAATTTATTGACAACATACTGTCAACGAAAGCTTATAAACGATAGTTTTAGTGTAATGTTTCATTTTCTTAATTCAATGAATGAGTTTCCTTTTGTTGAGGAAATTTTCATTCCACTAAAACCACACTCAATGTGCACGAAACATTGTACTTTTATCGAATATATAAAAGAAAAAATGCAGATTGGTGAAAATTTCTTGGAATTATTCGAATTAAGGAAAAGATTGTTCAGCGAGGAGGGAAGAAAGCATTTTTTTATCAGAAAAATTGAAAAAATCGATTTATCACTGTTTTATGAAAATTCATTGTCTCAAAATGAAAGTTCGATGATTTTTTTTAATTCGTTATTAGTGGAAATTCAAAATTCTCCCTCCAACAGTTTAAAAGAAAATGGAGAAAATAGTAAAAGTCTTGAATGCTTTCAAACGAGATGTTTACATCAAAAGAATGATTTCTTTCAACATTCACATTCTGCTATGAAACATTTACGAAATATTTTAATTTTGATTGAACATTTAAATTTGCTGAACAGTACGATATTTTCGTTGGATAGCAGTGATGCTTCATTTGAAAATTTTTGCAACATGATTCATTATTCGGATGTGATTAAATTATTTTGCTTCATAAAGGATTTATCTGACGCTACATCCCTGAACATAGAAGCGTGGATAAGTAATTTAAAATTATTTGCAGCGAATTCATTGATTGGCAAACTATCATGGTTCAACAGATTGTTAGCATTGTATAAAAATCAATATTATTTGGATGAAAAGTTCATTGAAACAGAAAAGAAAGAACTTTCTACACAAACAATTAATTTTGAAAAAAGTTATGGAGATTGGTTTCAGTTTACCTTAGTTTCTGTTAGATCTCTAATGGAAACAGAATATTCCGAGACGAATCATGAAACATTTGAAAATATCAGTGTGTTTTACGATTATTGGGAGACAATTGATGAATTGATTTTTGATGTGGAAATCGAGAAATTAGTAATAATTTTAACTGATGATGTTGCAAAAGGAATTCATGTTCTTGAGAAAATGACAAACAATAAGAGGGTAAAACCGAAAAAAAATCGAAATGATCTTCATTATACGGAACAATTCCTGTACGATATAATAGAGAAGAATTTTCATTTGTTTCAATCCAGTGATACTTATTACTACGTCTACCCCACTCAACTGCAAAACGATATGTTTATGTTTTACCTTCATTTTATGATATTTAAAGATTATTCCAAAACCACATTCCATGTCGTTAAATTTGAAGAAAGTTTCTCCCCTTCAGGAGATAATAGTTTTACTGACACTGTCATTCCAGCGATAACAAATCCAAGTTGTATTCAACTTTCAAAATATTCCACGAATATTCCAAAAATTTTCCTAAATTATTATTTACTGCAAAAAATAATTTATTTCTACGATTCAAATACTTTCAGAAAATATGCTGCTAATTATAATGATTTGTCATTACTATTAGCACACTACGATGTATGTGACAGAAATACTGGAAGTATGAATAACATTTTTTATTCCATACCAAGACAAAGATCTCTTGATGTTCATGATTATATAATTAATCTTATACTAAAATTCGACACTGATAATAATTTAGACACAAAAAATAATGTTTTCCTCAATGTTACCAATCTTGATACCATTCTCAACTTCCAAAGAACAATAAAAACTGCCCACAAAAACATAAAATCAAACAATGACACTGATTTAAAAGCTCTTTGCAATTTGAACCAAAATTTTAAACTATTAAAATTATTTTGTTTCTTAAAAAATAATTACCATGAACACATTGAAGATTCTAATGCAATGGGATTGCAAATGTTGTCATTCATTGATAATTTGAAAAATTTCTTTACCACATTTCTTGAAAATACAAATGATTGGTTAAAAAAATTGCTAGCAATTTATTACAATGTTTATGTATGGGAAAAGGCCAAAATTCTTATTGAATTACAAGGTGTTTATAATGATATACCATATGTTTCGAGAAAAAATGATGATTTGTTGAAAAAAATGATTTTTATAGTTGATGAAAAAGTAATGTCTTTGAAAGCAAATTTATGTCCATGTACATGTTCATTGTTGAGTGAAGAAAAATATAAATTTCAAATTGAAGCTGACGTTATAAATTTCAATGAATACTTTAAGAAAACATTATGTCCTGGTGATGTTAAAGTTTATGAATTTTTTGCTCTTCATAAAATTATATTTGACAAAAATATAAATGCTGTTGGTAAAGAATTGGAAATCATTATAATTGCACCAATTTGGGAAGTTAGTGGCAACATAAAACTAGATTTCAGTGGTGAGAAATATAAGAGGAGAGACTCTAATTTGACTGGAAGACAAGGAGGAACCTTTTTTGGAATGTACGTAACTTTACAATTATCCAATAATGATCATTTAAAAATTGACGTTTCTAGTGGTTATAAGATGAATGGAAAAGGTATAATATTACCATTCAGTAACAATCAGTCATTCAAATTTACGACAAAATTGACAATTAAATCTCTTGACACCAGAAATGATCCAAAAATAGTTTCCTATCATTCCACAAACGCTGTTATGAGATATAAGAAATTAATCCTATCATCAATGTTAAAGTACAACAATTCTGACTATAAATTTTTGTACACAAATCTCAGTAATAACAGTGAAATATTAAATGACTATACTACGATGGATATTATTGATGAACTATATAGTTTGGAGGAATTCTATTTACAAGACGATAAAAAATTAGATTCCCTATTTATGTACAAAGTATATAAAAAAGGAATAATCTACAAAATATTAAACATGAAAAAAAATAATGATTCATATTTAAACGATGATCAAACAATTCAACATTTAAATACATTTTACACCAGAAAAATAAAGAATTTAGAAGAAGGTTTTTACAAAAAACCCATATTACACATTAACGATTACTTGAAATTTATTTTATCTGACGCAAATAGTATACAAAATCTCGACATTTTGAATAGATTTCAAATAATTGTCAACAATTTCACTCAGGAATTTAGGGAAGAAATTGCTGAAGGTGAAAAAAGACTTATTGACATTGGAAAATATGTGAAGGAAAAAACTGATGAATTAAATCAACAAATTGGAAGAATAAAAGCAGAAATTGATACATTGCATGAACAGAAGAAAAATGAAAGTCTTCAATTAAAGGAAAATAAAATTTTATTAGGGGAGAATAAAATTGTCAAACAAATTTGTGGAACTATTAAAATAATCAGTTCGTTTGCTGCACTAATAAATCCTTTTTTTGCCGTTGGTGGTGCATTACTTTTATCAACTGCCACTGTAGTAGAATCTCTATTAGTAAAACCCGTTAATGATGTTGTACACATTAAAATACCAAACACAATCTATGATAAATTAGAAGAAAGTAATATCAACAGACAAGCGCAAAACAAATATTCAAATATAACCCTTCCAGCAGCAATGTCCAAAAATATTAAAGATTATATTAAAAATTATGATGATTTAAGAAAACAACCTGTAGCAGGTATTGAAGGTATACATAGAGAATTATTTAAAGACTACACCAAAGAAGTTGTGGAACAAATGAAAACCGAAACAGAAGCATGTTCTAATCAAAAAGTACCGGGTAAATGTCAAATAGAAACTATTAAAAAGCATAAAGAAAAATTACACATAATGGGTTCGTACAATCAGCAAAAGCATCTTAACCGTATGAAAAATCTTAATAAAATCCCATTTGCAGCCGACAATCTTCTGGTATCAGTTGACGTTTTCAACGATATAAGAAAAACAGACGCTTTAGAAGAAGAAATGATAAATCAAGCTAATGAGTCTGATCAAGAATTGGAAAACTTGGAGAAATTTAATAAAGAGGTTGAAGACACATTAAAGCCTAAAATCGAAAATTTGCGCAATATTTTCAACACTTTTTCCGATGGTTTTGTCAATGCATCGACAACAACTTTTCTTGAATTCGAAAAATGGAGGGTTGACGAAGAATTGTCGAAGTACTTCAAAAACTTAAAATCATGGGTCAAAGATCTGAAGATAGCAGATGAATTTCAAGAAATCATGGATAATTTAGAAGTAGCTATACAAACGACTATTAAATTTCACATTCTTGTCAAGGAATTTAAGTCAAAAATAGATAATGCAGAATATATGGAACACCTTGTTGCAGCACCATTTCATGAAATTTTCACCAACGATCCTAATTTAAGAGTGGCTTACACGAAATTAAGTCATTTTTACTATGCAAATCAGATACTTGACGAATACACCAAATGGCTAATTTCCTTCAAGCAGTACACATTTCCCTGCATGAACTATTATCCCGAAATCAAGGAAATCTATTTTCTGGATACTAAATCTCCTGTGATGAAAGCTAACAGCATAATTCAAGCTATGAAATCAGTAAATAAACATTTGAATAAAATAGAAGCTGAAGGATACTCTGCTTTCATAGATTTTCGAGTTGGCAATTTTGGTAATGGTACTAGTCGTCCACCTTTCTATGAGTGGAACAGTAGTTTACATTACTCAACTATAAAAGAGATGCTTGATGGTAAACAAGTGAAATTGTTTGCAAATATCTCCCATTTCGATAAATATAATGCAGTGAAATTTCGCGATATTCATCTTTTGATTACTTCAAATAAATATGAGGAGGAATTGAGAAGGGATTTGAGTAATATTTCGTTGACACTGAGACATAATGGGGATAATTATTATAGGTGCGACGATAATATCCATTTAATCCAATCGGGTGTTTTGCAGCTAAATTTTGATACAATATATTCTAAAGCGGATCAATTTATTGATAGCGAGAAAAATGATTATGTTTTGAGTCCCTTCGCCACGTGGACGGTGCAACTTATGCTTAATGAGAAAAATGAAACATTTAAATCATTATCAAAGTATGCTGATAATGTTAATATAAAATTGATTGGAGATGGCAAGTTCATGCGAATGAATATGAATATATGCGAAGATGATTTGTGGATTTATTACGGAAATCGACGGTTGAACCTAGAAGCATCGCCATAAGAAATATTTTTCCAATGACTACTATTTGTCTATTAATGATTACCAAGACAATTTTATTATTGCTTTCGTAACATTTCCAGTAGCTATTATTTATCGAAGACCCAGCGTCCCAGTGTGCACGTTCTGGAACTGTTCTGTAACAGTTAATGGAAATAAAGAACAGTTACAGAACGGTTCCGGAATTGTTCCGGAACGTGCACACTGGGAACCTTGTGGAAATGAAAATTTAAACACTAGGCAAATTGATCGAGGATCATGGTAACGCAGTTGGTATGCAGAATATTCGAAATTTCGAATTTATTTTTTTAATAGCAATTCGATACGCCGTATTATTGTAAGTATTTTTTCTATTATTAAAATTTATATTACTTAGATATTACAATAATATAGTGGCATTGTTTAGGAAAATACGTTAAATCAATTACATATTTGAGTAGTTATGAATGTCTTCGTATTAGTTAGGTTTACGAATTTTCTCGATGGAACCCAACAAGTAGTTGAAGGATTGTCATATTCAAAATCAGAGAAGTCACGTAGCCCATCATAACGTCACATCAACAATGACTTATCATTCATTCACCAAAATATAAAGACGAAGACAAAAATTTTACATTTCAACAAATTCTAAGTTGACCCCTTTTGATAACGTCGTTCATACGTTAAGCAAATCAGTTCAAAATAATATCACAACCATGGCAACAAGAGGAAATGATACAAAAACAAATTTAACATTAAACACTTTACTAAAAGATCAATACGTTGATTTAGAATCTCTATATAGATGCATGAGTTATATCGAAGATCATGAAGATGCTCGAGTGGGATAGTTAAATTAATGGAAAAGGAAGTACTAGATCCAAAAATTCCTCAATTGGAAAGAATGAGGTCAAAAAGATCCGCAGTTATAATCCGAGACGGTCAAGGATTAACGTATGCTGTCGTTCTGGGTAAACTTCGCAAAG
>comp8757_c0_seq1
AAATAATCACGATCGCAAACGTCGGGATCTTTCATCTGAATTACTGTACAAATCAGCAAATAATGGTAGCAAAAATTATCATCTGCTTCATAAGCGAGAAGTATCAAACAATAATAACTATCACACAAAAAATACCAATCGGCAGAAAGTGGATAAAGTTTTACAAAATCCAAAAATAGTCTATCCAGAAATTTTAGTCTTTGTAGATGTTGCATTGTTTAGACACCACAACAAAGACATTGTCAAAACAGTCGCTTACGTTCTAACCCTTTTTAATGGAGCAGATCTTTATTTTAGAGAACTGTCAAATCCCATATTTCGTTTAAACATTGCTGGAATTGTTGTGTGCCAGGGAATACATAGAATTGTACCGATGCACACCTTTGACGCTTCTCGTATCCAACTAGACGAATTTGGAAAATTCTTGTTTAAGGAAGAACAATTTAAATTTAAAAATGATTATGATGTTGCTATTCTATTGGGCAAAAGAAATCCAATTGTTACTTCTACTGATGTAACTGAAGGTAGAGCAAATGTACGATGTGTTTGTCAAAGAAACGAAGAAACCAAAATGATAATGTCAACAGTGGTTGTCGTCGATAATACAATATTGTCTGGAGTTCATACCAGTGCACACGAATTAAGTCATCTATTTGGAAGTGAACATGATAATTTTGATAATACAACACTAAGTGAAGAAGATAAAGAATCATGTTCATTTAAGAAAGGATTTATTATGAGCTATAAAAGGCATGACCAGAATCAATTTTACTATTCCAAGTGTTCCAAAGAAATGATGCGATATACTTTGAGTAGGCCGGAGGCTATTTGCCTTCAAAATGATCCAGGTGTTAACAGAAATGATAATCAAATTTTGAGAATTTTGCCTGGGCAATATATAACATTAGATGAACAATGTCAAAAAAGAGGATACACTTATGCAACTCCCAATGTGGATCAAAGTGTTTGCTTGGAAATAATTTGCATCACTAATACCACAGCCTACAACACAATTGAGGGAGCACTTGATGGAACTCCTTGTGACACTGAAAAGGTTTGCCTAAGGGGAGAGTGTGTGAAACTTCCATTTGATAAAAATCCAGATATAAAATTATTATTCCCAATATTATATCAAGAACTGAAAACCAATAAATCTGCTGAAGAACAATGCACAAAATTAGGATATAATACATTTGGATCTTTTATCAAAGATTGTTATCTTCACTGCACGGATGTAAATGCAAACGAAAAAACAATTCGCCATGGACCAGCGGATGATGGAACTGTCTGCAACATTAACGGAGTATGTAAAAACGGACAATGTGTGGACGATTTTTATAAATTAGCTGAAGATCATTGTAAACGTTCTGGACAATCAGCACTTTATCGAGTTAATAATATTCGTGAAAAAAAATGTAAAATTATTTGTGAAAAATGGTCATACAATGTTAGTGATGCCTTGAATAATAACAACTTCGATAAAAATATATTCAAAAGTGAAATCTCAGCACCCGATGGAATAAGCTGCGATAATAATGCACATTGTCAAGATGGCCAGTGTGTTGATATTTCAAGTACTGAAAGTGCTGCAAGTACCCAAAGTATCAAAAGTACAGAAAGTTCTACAAGTACCCAAAGTATTAGAATTACAGAAAGTACTAAGAGTATTGAAATCTCTACAAGCACTGAAAGTACTACAAGTAGCTTTTTTGAAACAAGTACAATTGACATTAATGTTCCAAAAAAGATTAAAACTCCCAGTGAACAATGTGAAGAAATTGGGTTGCCTTTCATAGAA
>comp2069_c1_seq3
AAAGGTTACATTTTTGTAATTTTTTATAAATTTTTCGAACAATTTTTTATTGAAATTTTGTAAAGATAATCGAATTTCTTTTGAGTAATGATAATAATAATAATAAATTAAATACTTCAGTTGGCGGGCGTGACAGTTGCTACTTATTTATATTACTTAATAAAAAAATTTTAAATACAAATTTCATAAAATTCAATTATTTCTTTAATTTTTAAATAAAAAATTATTCCAAAAGAATTCATAAAAAAAAAATTTTTTCTCGACAGTTTTTCAATAATTAAATTATTTTAAAAAAATCAATTTTAAATCTGTAAAGTCTAATTATTGTTAAAAACAGGAAAAGTTTGAAATAAATAAAATCTTTTCAACGCTGAAGAATAACATTCAGAATTTTCTTATGAATTCTTGAAATTGAATATTATTCCAGCACTTTTGACAAAATTTTCTGACTTTTTCCTGATTTCCCTGACCTGTGGCAACCCTGTAATTTTTAAAAGAATACAAAAAGATTACAATTTTTACAAAGTAGTAATTTTATTTAAAAAATTGTCAAACTTACTAAAAGAATTCTAATTTTCAATACGTAAAATATGAAGTAAATATTACAAGAAGTCTCTTTTTTTCGTAAAACATTTTTTTCAAAATTATGTCTTGAGACTATTTATTAATTCTTGCAAATTTTTTCGCTTTTCAGCAACAAGTCTTTTAACACTCTCGAAATCACAACCCTTTACTTTTGAATGTTTTGTAACGTGTTCAGTGAGAATGTCAGTAATGCACATCACAAATATTCCACAATCGTAACAATTTTCCTGCTGTGGACAATTAACTTCAATGAATGTTCCTTTATCACCAATTAGAAAATATTTATCGAGATTCCTCATGAAATTACGAGCAATACTTTCATTTGATTTACTCAATGAATCAAAGTGAAAATATGTATTTTCCGTTTTTGAAAATACCAATAAACTCCAATGTGAACCACCAATGGAATTTCGTCGTTCACAATTATTTAATGGGAAGAATATAAAATTTTTCTGCGATGCATTCAATGGATCAAGAAAAAATGACACCTCCGAGGAGTCGGTCATTTTTAATAATTGCGTTAATTCAGGACTTGCATAGAGGATTTTTGCGAAATTCGGTAACTTGAGTGTTTTGCCCAAATATTCCAAATAAAATCCAATGAGTGCGTCATTTATCCAATTTGGCTCTGACAATAGATCGACATCTGATTTACGGAGTAGACAATCGTGATAACTTAATATTATTTTATCGATGTCAGTCATTGTTTTTATTTTTTTTTTTTTGAGAAAATTAATTAAAAAATATAATAATGAAAAATTAGTTTATTTTCTTTGGATCCAGCAATAATTCAGAGACAGTTTTTTTGTTTTGTTTTAAAGATAAAATTCTAAAGTGTGAGAGAAGGGGGTGAGGGGGAGGGGGGGGCTAATTAAAAAAGAGAAAATTGTACTTTTCGTAAAAATTAAATAATCTTACACACGGTACTAATGCCAGGGCACTAAAAGGAAATTTTCTTTGATTCCAACGATGGTTTTTTTTCCTCTCGCTCGCTCAGTTTCTCTCTCGCTTTCTCTCTCTCTCAATTTTTTTCCTTTCAATACAAGTTCACAGAATTTTTCTGTTTTTCTTTAAATAACAAATATTAATATTTCGATGAATAAATAAACTTTACTACCGTTTCTAGGGGAGAAGGAGGGGGGAGGGGAGGGAAAGAATTTGTTTATAATTATATAGCAAACGCATCGTCGAGCAATTGTTTCAATTCTTTCGTATGTTGGGCTTTACTTCCGGTTGCTGGCGATGCTGCTGTTGGACGTCCAACGTATGAAGACGATCGCGTTCCATTGAGAGCGGTATTAAATCTCGGTTGAACGTAATTCCAAGCTCCTTGATTTTTATGCTCCTCCTGACACCAAATAAGTTCCGCCGATGAATATTTCTCAGCCTCCTTCTTCACTAAGTCGTAAGGGAACGGCGAAATCTGTTCAACACGCGCGATAGCGACTTTGTCATCGAGTCCACGTTCGCTCCTCGACTTTTTCAAGTCGTAGTAAACTTTGCCGGAGCAGAAGATGACTCTCTTGACGGCGCTCGGACAATTGGCGGCCGCACCCTCCTCGGGAATGATGCGGAGGAATTGCGTGTTCTCCGTCATGAGGTCGAAGCTGGAGCGCGCCTCGGGATGTCTCAGGAGTGACTTTGGCGTCATGATGATGAGTGGCTTGCGGAATGGCAGGGCGATTTGCCGACGGAGGATGTGAAAGAGATTGGCCGGTGTCGTGCAATTCGCGACAATCCAGTTGATGTCGTGAAGTTGACGCACTGCGAATTCCTCACTCTCCGGCGGGAAATAGTCCGGATCGTCGGCCGACATTTGCAGGAAGCGTTCGAGACGTGCGCTCGAGTGTTCTGGGCCCTGGCCTTCGAGACCGTGTGGTTGAAGCATAACGAGTCCTGATTGTCGGACCCATTTGGCCTGTCCACTGCTGATGAATTGATCAATAATACACTGCGCAGTGTTGTTGAAATCTCCAAACTGTGCTTCCCAAATGACAAGAGCGTTTGGATTCGTCATCGAGTAACCCAATTCGAAACCAAGAACTCCATACTCGGACAACGAACTATTGCACACTGTGTACGGAGCCTGATCAGGATACAAATAGCAAAGAGGACGATACGTCGCCTTATCCACCGTCTGATGATGAAGAACGTGATGTCTATGCGAGAACGTTCCTCTCTCCACATCCTGACCCGACAATCTCACGTGAATTCCCTCCTTCAGCAGCGATCCAAAAGCCATCGCCTCGCCCAAAGCCCAGTCCACAGTCCTCGACTCGACCATCTCCAATCGTCCGCGCAAAATTCTCTCAATTCCCTTGTGAACGACAAATTCGGCCGCATTCGGTGGCGCGGACGAGAACTTCTTGCCGATGTGAACGAGAGTGTCCTCCTTGACGCCGGTGGGCGACATCTTCAACGGGTCCTTGCCCTCGAAGAAGCCCGACCACGGGGAGTCGAGCCAGTCCTTGTACTTGATGTGCGTCTCCTGCTTGGCGTTGCCGTAGGCCTCCTCGCAGATCTTCTCGTACTTGTCCTTGACGTCCTTGACCTCCTCGGTGGTGACGACGCCCTCTTGCACCAGCTGATTGGAGTATTTGTCGAGGACGCGGGGTGTGTTTTTAATTTTGCGGTACATGAGCGGCTGGGTGAACATTGGCTCGTCGGCCTCGTTGTGGCCGTTGCGACGGTACGAGACGATGTCGATCACCACGTCCTTGTGGAAGGTCGCGCGCCACTCGGCCGCCATTTTGCACACGTGCATCACTGCCTCCGGGTCGTCGGAATTCACGTGGAAGATGGGCGCGTTCACCACTCTCGCCACGTCTGTGCAGTATGGTGAGGATCGTGAATGTCGTGGATCGGTGGTGAATCCAATTTGATTATTAGCGACGATGTGAATCGTGCCGTGAGTGGTGTAATCGGGCAAATCTGACAAGTGCATCGTCTCGAAGACAATGCCCTGACCGCAGAAAGCCGCGTCGCCGTGCAACAGCACCGACATCACCTTCTTGCCCTCGCCATCTCCGCGGTAAAACTGCTCAGCCCTTGTTTTTCCCTGAACAATGGGATCGACAGCCTCGAGATGCGAGGGATTCGCAACCACCGCCAAGCGGATATTTTTATTCGTCACGCGATTCAAACGCTCGATGTACGTTCCCAAATGGTACTTCACATCGCCGGAACCATCGTCCGCGGCTTCAAGCGCAGCGAACTGAGTGAATATTTGGCTAAGCGGCTTTCGGCAAACATTCGCCAAAACGTTGAGTCGTCCTCTGTGGGGCATTCCCATGACGATCGATTCGACACCCAATTCGGTGGATTTATCAATAACTTGCTTCATTGCCGGGATCAAAATTTCACAGCCTTCGAGACCGAATCTCTTCTCTGAGGTCCATTTCTTCGCAAGGAACGCCTCAAATCCAGTAGCTCGGGTCAATCTCGCAAGAATAAGTCGCTTCTCGTCGTTGGTGATTTCCATAACTCCCGGAGTCTCCATTTTTTGCCGAATCCAATTACATTGCTCGAGGGAATTGATGAACATAAATTCCACGCCAATATGTCCGCAATAGGTGGACTCGAGTCGCTTCAAAATTTCACGAAGTGGAAGAGATTTGTCCTTACCGCCAATGAAAGTCGTTGAGGGCAATTTGAAAACTCTGTCCATGTCCGATTCCTCAAGCATATATTGTCGAGCAACTTGTTCAGGAGATCCCCTGCGAGCCGCATAATGTTTGTGTATTGATTCTGATTGCATTATACCCAGTGGATCCAGATCGGAGACTAAGTGGCCTCGAGCCTGGTAGGATCGAATAATGGCTTGAACCGCCAAATGATCGTCGATGATTTTTTCATTGACGGGAACTTGTCCAATTTGAGATCCACCGCCGAGGGGTAAGAGTGAACCGAGGGGAATTTGGTTGTAGCTGGGAGCGAGTGAGGGTGGCGCTTGATAGGCCATACCTGGGGCAGCTCCTGCTGTACTGTTTCGGAAGAACGAGTCCCAGGAGACATGAACGCTGGATGGATCCTGGAGCCAGGCATTGTACATTTCCTCAACATAGGAGCTGCTGGAGCCATTTAGAAATGGTTCGGTCGCCACTCGACTGCTGCTATATCTGCGTCCTGATTCCGGAATCACGACCTGACTCGTCCTCGCCAACGGGTGACTCCTCACGAGCCACGAAGCGAACCTTTCGGCCCCACAGACGCGTGGGGCCAACGGGGTTAGTGCACTAAATACGGTCCTTGCTTTATACATTTTTCACCTGATGTTAACGTATCGATGATGACAGCCCGTCCACCATTTGCAACACTCACAGGTAACGCGAAATGCCAAGACTTCCCAAAAAATATTAAAACACATGCGCTTCGAAAGTTGTCTCGCGCCTCTGGTGACAGTTTCGAAAAGTTAGGTTATGTTCCCATTGCGCGCCGGGAACTTTATTTCTTTATTTTCTTTTATTTTCTCAACTTTTATTTTCATCGCAAACCAACTGTTTAGTGATAGTTGGA
>comp33_c0_seq1
TTTTTTTTTTTTTAAAATTTTTTCCCTTTTTATTTATTATTATACATCCTTTGTTAAATTAAAAATTTTTCGCGAGGATTCCGTCTGTTTTGCTTAGTCTGCCAATACAATCATCGGATTCACCCATTCTTCTAATTTGTCCGCAAATGGCATACATTTTAAAAGTATCGCTCATGCGACCGGTTTCGGGATCAACATCGGCCAAAGTGATTTGAATTGAAGCATGATCCTTGGCGTGAATAATGCTGTTGCTCGCTGAGCATTTTCGTGGGCAGTACAAGTCAACAAGTTCACCAGCGTCGTTTTCCATTGTTTAGAGAATAATAAAATTTTCCAAAATTATCGAAAAACTTTTAAATAAATGGTTTGAATACGTTTTGTCGTATTTTTCAACGAGAAAATATTTGACAACGATGTTGCTTACGGAACTCACAAAAGGAGAAAAGAAAGATGGCGAATATTGTTGCTGTGCCGTCAGATTGGTACGCATGCGCAAAATGCACAGAAATCTAGTGACAATTCAAATCTTCCGCATTCCGCTAATAATTT
>comp2613_c1_seq4
AAGCAAAAATCCGCTCATTGTTAACAACATGTTCACATAAATTAAATGAAATAACAGAGAATGAACGTAAAAAAAAAGAAGCTGAAGATGTCGAGAACTCAAAAAGAGTATTAAACAATACGGAGAATGATGTATCGAAGCTCGTGATACGTGAAGAAAGAAAAAGCGGATGGCGAATATTTCTGGAGGGCCTTGCACGCTTTCTTCAATTAGACGGAAGTGCTATGACTATGGGTTAAGTTAAACAATTGTAAACTTGCAAAGATGTTATTATCTACTGAATGTAAACAATCGTTTCAAGTGTTTTCAAATTCTTTCAGGTAATATTGTTCCTTACGATCGCACACAACTATTAAACCAATCATGTTTCTGAAAAAAAATTAGTAAACAAACAAGTAAAAATAAAACAGTAGTCAGACACCTTCAAAAAACCGTAGAAAAAATTTTTTTTTTAAATTCTAGAAAATAATAATTGAACTGAAATGATGAAAATAATTTTGA
>comp332_c0_seq1
GTAGACAAATAACTAACAAAGCAATCAATTTAATTATAATTTTTTTATTAGTTTCGAAGAAAGGAAAAAAAGTATAAAAAGATAAAATTCAGGTAACTCCTTAATTGAGATTGAGTTTAAATGCAACATATAATTTTTTTTTTAAATATAAAATATTGAAATAAGTATTTTAATTCAGCATTGAAATCAGAAGTTTTTTTCTTCCTCCTTCGCAATCACTCTGTAAAAATAATAAGAGATTCTCGAATACATTTTTATAATTTGATTTATATTATAATTTACACATTTATAATGTTTATGTATGTAACGACGTGTGGACAAAAATAGATCATACAATAATTAAATGAAGTGCACTGAGTGTTAAAAATTATGTGATAAATAATCCAATGGTGGTTAATCTCATTGTGAGAGAAGAGAAACGTATTTTTTTTTTTTAAATTAATTCAAAAGCGCAGTCAGGAGCCTTTTCATATCGGCACTGCAATCGCTATCGATATCGGCAGCGAGAGATTGTCCATACATGTTTTGATACATTTCTTTAATGTCTCCCAAATCAATTTCGGATCTTGCTACAATTATTCGAATCAATGTTTTGTCATCGGTTCCCATACCTGACATTGATTTGTGTAATCTCTCGGCAAAATATGCAGTTTTCTCACGGGCGCATTTCACAACTGCGAGGTATCCGTCCTCAAGAGAACCAGAGAATTCTCTCTTGACAGCGTCTTCCACGCTGTTTCCAGAGAGTCGTTCGTATTCTTTGAAAATTCTGCGAAGTTGAGGAAAACTTTTCGTAATCAGAATAGCATTAAAAGTGCTCTCATCAGTTCCCCATTGACCTTCTCCGGCTTCCAAAAGTCTCTGTGCATCCGTCACGGCTGCTGCCTCATCAACAGTAGAATCTTCGTTTCTGCTTGCGCATGATAGGGAAACAAGTAATCTCTTAAAATGACCAGATGTGTCTCCTTTCAAATCATCCTCAAGATCATTATCGTACTTTTCTTTATAGACGGCAGATATTGTTTTGATACCATAATTACTGAGGGAGGCAAGAACTTCAATAATTGCATTCTCGTCGGTTCCCATTCCGGAAATTGCATCGTGTAATTCACGGGCATAAAATTCTGGCAGTGGCGTCATCAGGCTGATAATAGCATTTTCGAAATTTCCCCCAAGCTCTGACTTCAATTCGGATATAAGGTCCTTGCCGTACATGGTCTTGAATTTATCGGCAATTTCGAGACGCTGGACAATTCCTCGTCGCGCCAAAACATCAATAATTGTCCTCTCGTCAGTTCCAAAGCCTTTCATTGCACCACGCAATAAAGCTGCATCTTCCTCTGCGTCAAATGGATCGGCGGGATAAACAGTTGGTGTGCACTGCACGTGATAGTACTGAGAAGCTGCCATTTTATTTCTCTTTCTTTCTCTTTCACTCGTTTGAAATTATTTTGTTTTTAGATGATTGTGGAGAACACACGTCCAGTTCGAACTCTTTTGGAGAACTGCAGCAGGCTGAGGCAGTGAGGCAGAAGTTGGTACCGGCGTTGGCCTGACCCGCAGTTGACGCTGCGCCGGTTTCTATTGGGAGCGGTAGTCGTGGCGATGACGCATCCTTTTGACACGTTGGTGGGAGAGATTCACTATAGAGAATGGAGATTACATATAGGAAAAAAAAAGACAAGAAAAAAAGTAGGATCTTCCATCATCAACTAACTCCTTGGTGGGAGTCTTTGACTAGACTTCACTTGACTTTTATTGAGGACAATTTTCAATATAGGAAGAAGAGAAAATCGATTCTTCGAAAATCCTATATTCAGACAAAAAAAAAGTAAAGTTTATTAATAAAAAT
>comp10736_c0_seq1
TCACTAATTCTTTTTATCTCTATCTATTAATGAGAAATGTTAAATCTTTAAAATTTGTTTTAGTTATTAATTTTGGCGACATTCTACATGACAGTATTAAACCATTTTCAAGACTTTTACTTGATATGGAAAAATTTTTTGGTAATAAGCTTACAGACTTTTTTCCAAGCATATCAGTAATATTCTCAAAAGTCCCGCTTGAAGTTAATGGTTATCCAGTTGATATTGAATTGATTGAATACACTTTAAAAGAAAGAGTTCGTAAATTAGATGAAACATATTTTAATACTACAATACGATTCACAAATTATTTAATTGAACATAGTAATCGTATTGGATTGTTCAAAACAGCAAAGAGTATTAATTTCACTGCTTCTGAAATAGATTTTCATATTTTTGATGCAATTAATAGTGCCAGTAGCTTACAGAAAGACGTTCTTCAAAATATTTCTCCAAGTATCTCAGATAATTCATTGTTTTGTCTACAGCAAACCAAAAGCAAATTAACGTCATTGAAAGACTTTTATAAATTAAAAAAATCATTGTCTGATATATTCGAAAAATATATATTTTCATTCAATAATTTGACCGATTTTCAACATAGAAATACAGTAATTGGCAATAAAAACTCTTTGTACAACATTAAAGCTTTACTAACTAATTCACTAATAAATGACTATAATATTTACGAAAGTATAGAAACTCTTAAGAAAATTAAAAATACATTAAATGAAAAGATTATTGCTAGTGAATGGTTCAGAAGAATAAAAGTTGTGCAATTTTTGTCGATTTTCCCAGAGGTAGGATTAACTGATTATTCAGAAAAGTTTTTTAAACAGCTTATGATCCATTTTTCTAATATTGTTGAAGAAGAAATTTCTAAAATGTTAATTTTAATTGATACTTTCAGAAAAAAAGTTTATAGAATTAATCTTTTTGATCGATTATGATTTGACATTTTCCTTATAATGAGAAATAAAATTTACTTTCCCTTGTAGGAAGTTTTTAAATTATTTTTTATTCGTTTTGTACTACATTAGGTTTTTCATTTATGAAAAATAGTTTCTCATATTATAAAAAGTTAAGGAGAAATTTGTTAAAGTATATTTTTGTTTCCAAAGGAATCTGTTACTTTATAACATTAAAAATTAATTTAAAGAATTACAAAACTTCCTCTAATCTGAAGTAAAATTGTAAATTATAAATAATTGTATTAATTTCATTTAAAGGGTATGTACATATATTTTGAATAAATTAATCTGTTCGTTCTCATTAAAGGAATAAAATTGATTGTGTATTAATATGAATTTAAATAAAGGCAAAAGTTTTTATCTTAAATGTTGTTTTTTCATTTAAAAAGACTTCTCATCATATTTTAAGGATATATTATTTTCTTTGGATTATAAATGTTAATTAAGATTTTTAAAAAGTAAAGTAAATATAATTCGTGAATATATATTTGTTATATTTTACAAGTTTACAAACAAGCATATTACATCCATAACATTAATTTTATGAAAGAAAACTTCTTGCTAAATTCGCAAATTATTTTCATTTTTTTGTATCTAGAAAATATTCCAACCTTATTAACATTCAATATTTTATTTATTATTTTAACAGAAAACTGTTAAAGACTAATATTTGAGATGTGAGATATTATTTTTCAAAAGAAACAGAAATCCAAATGAATTTAGTTAATAGTTTTTTTTTTAAATTACTATTTAGATATATTATTTTCTTTCTCTTCTTTGATTTGTATCTCTTGGTCCTTGGAAACAATAATATTTGAGTCACAACATTTAAAACTAATTAGAAAAATAAATTTCTTAAAATACATTGAAAAAATAGGTTATTGTAATTTATGTACGTAGAATTTAAAGATTTTCAAAAATATTTCTAACTAGTTATATATTGAATAAAATATTTAAATTAGTATATTATCTTAAATGACAGATTAGTTGAACTATAAGATTGAGTTTTGCAAATGTAATCTGTAACATGTAGTCATTATAAGCTGAAGAAATCTTTCATTTTTCGTTGATTTGCGATATGGCTTTTTCAGACTTTGAATATTGAACTTTCGCTAGAACGGATCCTATCCTAATGTTATGCTGCACTGTTTAATTGTTTAAATAATTTATTATTGTTAATTAGTAACTAAAGAAATCCTGTTCTATCCTAATTTTACAATATTCATCGACCTAATTTTTCAATTTTTGAATTTGGAGATTCTTTTATGGTTTTTTATTTTTTCTCGATTTGTAAAAAGAATTAAATTGTTCGAATATTTTGCAAAAACCAACTAAAAAAAAAAAAATTCTTAATAACTAATATTTACAAAATTTTGTTAATCATAAAGTGTCTGACAAAGAAAAAACTTAATTTTGTGTTTTTTTCTTTTTCACCTTTTATGTAGCGATAATTGAGACGACCCTCACAGCACCGGGAT
>comp708_c0_seq1
TTTTTTTTTTTTTTTTTTCACTAATGCAAACAAAATTTTATTTCTGTAACATTTTTACAAATATATATAAGAAAATTTAACAATAAAATATTAAATCTAATTGCAATAAAATAATTCAGTAGATTTTTCCGGAAAAATTATATTTTCATAATAATAAAAATTTTCTAAAAATTTGAATACTTGTTATTGATAATAATTTGGAATATAAATGTGCAAAAGTAGTCGCATCTAGAAATAAGGAAGATTTTATTTTGAAATTATGTTTGTATTGAATATATAAGTACTCTGAAAAAGTGTTGAAATGGTTAAAAATCGGTTTTAGGGCGTTTTTCAAGATAAGCCTTGATTGCTGGATGATTTTCTACGGTTTGCCTTAATTTTTGCATTGCTGGATAATTCTTATTTACGTCGTGGCCAAGAACAACGGACAAATAACCGCAGAATGCACAGTAGAGTAGATCAGCCCATGACATCTTCCCACCGATGAAGAATCCTCCATTTTTCTTAACTTTTTCTTCAAATAATTTCATGCAGCCCTCATATTTTTCCATGGCTTTTTCCTTCAAGGCTGCCTTGAACTTTGGATCCTTTTCCCAGTAAAATTGAGATAAGGAAATTCTCATGTCATCAATGTCATCAGCTGCTGCATCAATCTCCAGGGCTTCAAGGTCATTGGAACCGTAGAGATTGAACTTTTTCGCCAAATAACGACAAATGGATTTGGATTGATTGTATTTTTTGCCATCAATCTCCAAAACTGGCATTTGGCCCATGGGCATTTCAGATTTTTTCTTCGGCCAGTCATCAAAGGAAAGACGAATATCTTCAAACTTAACTCCTCCATAACTGAGAACAAATCTAACCGGCTCGCCTAAGCCGGTTATATTAAAATAGTACAACTTGTATGTCGACATATTTTTATCGAAAAGAAATTAATTAGAATTTATCAATTTTATAAAGTAGTGGAGAAAAAAAATTATTTTCTACTTTACACTGTAATATTTGTGAAAAATTGAGTATTTATTTAAACGAAAATTAATATAAAATTGATAGAATTTTCTTGAATGTTAGATGCGGCACTAACGCTTGACGTGAATCGACTGCTATACAGAGTATTAAATTGTACATTTGAAGAGTGTATTGCAAAATAGAGTGCCCCACGTATTAGTTCCTCCATTCAATGTGTGCACTGTGAATTACACTCTCTTTGCCTCACCTCTTCCAACAAGAATTTGCAATTTACGATCGTTGAGTGCAAAATAATTGCAATACATAGACAATAATT
>comp131_c0_seq1
AAAATTTGTAATTCTACTTCAGTTGAAAGGTAAATTTTGAAAACACACATTATCTTTTTTATTTTACACCTTTAATCATTTAAAAATAATAAATTCATTCAGAATAGATACAAATTGTTTTTCAATACTTTTAAGGCTAATTCGATACTAAAATATTTTTGACTACAAACTAAGAAAGTGACATATTTTTTTATCACTTTTTATTTTACAAAGAAAGAAATAATGGAAAAATTCTATTTATATATTCTAAAGAAACATACAAAATTATATTTGTTTTTAAGTCAATGACTTTTCTTTTACGAATGAATAAAAAAAACCCCTTACTATCAAAAATAAAAGACTGACAATTTTTCAAAATAGAAAAAATGTTCTTTAATTCAATAATTGTCCCCTTTTTAAAAAAACAAAATTCACATGAACTATTTTAATTTACAATATTTTAACTATAAAAACGTTTATAATAGAAAAATGAAGCACAAATAAAAAAAGGTGTTAAATCAAAATAAATAAAAAAAATGCACTCTTTATTTTCGAAGCAATCTTTTAATATAGCAACATAGTCAGTCTTAATTATAATAAGCCAAAAATACAATCTATATATCAAGCCGTAGGAAAGTGTGCGAAAAGGCGTTCGATTTCGAAACTTTTTACTCTCAACAAAAATCACCTTTCTGGAATGCCAAAACTTTTTATTTTATTTTTTTTTCTCAATTAACTTCTCATCTGTTTTAGAGTTAAAAGTGTTCACAAGTCGAAAAAGATGACGTATTTTCGTTCACTTTCCTTCCAATAAATTTTACAATTTTACACATAATTACTTCATCGTTATTACAGTTTATCGTTTTTTTTTTTTTTTTTTTCATTTCTACCAAAATTTTATTATTTAAGAATAATTCGCATCGATAATTATTTAATTTTTATTGGTTTACATAGCGTACATTATGAAATTTATGAAGAGTTTTATGCTTTCTTCTCTTGCATGGAAATCTATAAATTATAATTTATAATAACTATAAAGAGATTTATATTATAAAAAATAACTCGCAAACGTGATTATAAATCTTAATAAACTTTGATTTCTACGTCTCTATAATGCAATAATTGTATAGAATACAATTTTAAATGTGCAACATATTAATAATTAATTAATTTTTATAAAACACTTTTAATATTCAATTTGGTGTTGAATTTTGTGCATTTTGTAAAAATTAATGAATTTTACATATTGAAATATTTTTGGAGATTTGAATCCATACTATTTGGATCCACGTTAGGTCCGTGTCTCTCGACAACTTTTCCTTCTTTATTCACAATGAACTTTGTGAAATTCCATTTGATGAAACTGCCTAAAGTTCCTCCTTGTTCCTTTTTTAGATATTTCCACAATGGATGAGTATTATCTCCATTGACATCGATTTTGTCGAATAAATCGAATTTTACCTTTTCTCGATTAGCAAAACTGCAAATATCATCAGAAGTACCTGGTTCCTGACCATTGAATTGATTGCAAGGGAAAGCGAGTATACGCAATCCATTGGATTCTGCATATTTATCATAAAGCTCATTAAGTTCTTTGTAATTTGTTTTTGTCAGTCCACATTTGGAAGCCACGTTGACAATAATACAAACGTGTCCTTTATAGTTTGATAAAGGAACATCCTCCCCTTTTATTGATTTTGCCGTGAAATCGTAAATTGATGTTGCACTTTTAAAATCATCATTCCCACTCATTGTTGCTGTTGCAAAACTTCTGATTCCAATGTTTGTGTTTATAAATATCAGAGATGTGCGGATTATAGATTTAATATTCATATTCTCACCGACTTTTTTTCTGGATCCACCGATGTTTCAATTCAACTTTGCAAATATTCGTTCTTTGAAAATCAAACGTAAATATTCATCCGGTTCATCCAAAAACGAAACTCACTCTGACCCATGATCCAAGTAACAAGGTCTCGCCAAAGTCGGGCTCAATTTTAACTCGGTTCGCGCACCATAAAAAAGCCGACCAATCATAGCGATTACCTGAAGCGACGACCATATTGAAGCGCTAAATTTTGAATCAAATACAGAAACAAATTTAAAGAACATAAAGAATAATAAATTAAAAGTAAAATAATTCTTTATTAAATATTAATATTTTTTATTAAATCCTTATTATTA
>comp3668_c0_seq5
CAGGTACTTTTGTGAAAATTACTGATGTACTTTTAAAACTGTCTTTAAACTGATCTCCAAAAAGAATTTCAATTCTTTCTAAAAGTGATAAAAATTGTTCTGGATTATCTTGTACAATGTCCTTAATGTCATCAACTAAGATTATTTTTAAAGATTTAACACTTTTCACCAATCGATATATTAAAAAAGAATGAATGACATCTTGTATTGTTCCTCTATTTTCGCCAAATCCAGGAACATCCCAGAGAGTCAAATTGGGGAATATTTTCGAAGTCCATCCTTTGGGGATTATTGTTGTTGATAATGATCCTTCACTGATCTCTGGTCCTGTGGATTCATTCCCTGCCTTTCTTGTTATTTTTAATCCAACTCTCGAACTTCTTTTAACTTCCAATTTATTGCCCATTAAGTAATTAATTAGGGTACTTCTTCCAGATTTTGTGTTGCCGAAGAAAATTGCCGAATCTTCATTCATAGATTGGTTCTCCATATATTTTTCTGCTTCGTGAAGAGAAGAATATAATTTCATTAAACTCAACTTATCATTTATATTGTCACTATTGACCAGTAAATTTAGTAGGCAGATTATTGCAAGTCTAATCATGATTGATCAGCTATTATCTTTTTTTAAAGAAAGATTTTTACTGTTGTTGGAAATTATTACTTTGAATTCGGACTGGACAATTGTATAATTCAATATTTTTCTTCTGCTTACTATGATAATGACTGAACTATTTCTGTTTAAGTTGTGCTACAACTTTAATCTTTTGTCATATATATATTTCTTTCATTTCACTTATATATCGTGAAAAAACCGTTTTTCGTGAAAAC
>comp797_c0_seq3
GGTAAAACTATGGCAGCCAGAGTGCAAAAAACCTAATTTCACTTGGTCGGGCCGACTTTGGCCAGAGTCGGGCCGATGGTCAGTTTGAAGTTGCAGCTTATAAAATCATTTTTGTTCTTAGGCTTTCATGTAAGCGTAGCGTAATGGTTAGCGTGTTAGACTTCGGTGCGTTAGGTTGCGAGTTCGATTCCTGCGAGCGTTAGAAATTTTAATTTGTATTTATGTGTAAGATTGCGTTTAGTGTTAAGATGTATACAATAAACAAATAAATAATGAATAATAATAATTAATAATAATAATAATTTATTATAGATGTATAATTGCAATAATCATTATTATATAATATAATAGCAATATTTCGCAATCAACATCATTTTTAAGAGACAAATACGACAATTTTTCATTTTGTATATTCGCTTTATTTTTATTTTTTTTTTTTATTCTTTTCTTTTTTTATCATATTAAATATCTATTTAAGTTAACAACTAAAACACGAGGGACCGCTGGACATTAGACGACATCTTAATACCTAACAATAAAAAAAAGAAACAACCTCCGTCAAGCGCTTACTCCCTATCGTGTTCCGTTTAAAAATTTTCTCAACTATTTATGAATCTCACTCACTTCTTTTCTGACTATCCGACAATTCTCGCGTTGGCCACAAAACGGAACACCTCGGCGTCCTACATTTAAAAAAAGGGGATGAGTAATGATTTTTTTTTAATGTTATCGATAATTAAGAATTGATGATTTCAAATTGATTAAATGGTCATTTTTTGTTCAATGTACCTTAAATATGCCTTTTTTCGATTTGAGGATTATGAGTATCGTCGAAAGGAGGATGCTGGAGAAGGAATGAATTTTTTTCGGAAAGGAAAGGATTTTGAGTTCATAATGCAAAATCGTTTCCGCAAAATATAAATGATTGCAGACTCTTATAAGTTTACTACAAATATTTTACCGTTTGCTAATTGGCAAAACGGTTTCTTTTTTCTTTAAATTGTACGCTACGTTTTGTTTACTGATTTTTCTTTTTCCGTTTATTTCTTAGAGACATATTTTGATGAAAATATTAGATATCGATCAATTGGATCTTGATTCTCACTCGAGTCAATGTCCTCGTAAGTAAAAATGTTCACAGGATGATGAGTTTAAAGAGTTTGTTGATGGATTTTTTGTTAAATACATTTTATCTGTTTGGGAAAAAATCTTTTTCGCTGGGTGTTTTTTTATTATGTTTATTCTTCCATTCGTTTTTTTAAAAATTACTCGCCGAAACCAACCGCGATGTCTCGTATTCGTTGCCTTCTTCAAACGCACTCTCAGCGATTTTCTTGGTTCGCTGCTAAAAAAGCCATCTCTAGAACACTTTCTTGCTCTCTTCACCCCTCCCTCTCCTCTTCGCTGTCGACGCTTTATTTTTTTATTTTGAAAAAAGCGTTTGCTTATTCCTCCTTCGTAGGCTCAGCCTTCTTGCCCAGAGGAATAGCGGCCTTTACTTTGGTTGTGATGTCGTTAATTTTAGTTTGGACTAAAGCTAAATTTTGGTCGATTTGTGCCTTATTCGTTTCGTAGACTTTCGGCAATGTGAAAAGAGCCACCACTCCAATAATTACGAGCGTCATTCCATTGAACCAAGATCCAAGATAGGTTAAACACCATAAAACACCACCGAATTTCAGTGTGTCTACCAAGTCTTCAACCAAGAACAACCTGCGAAGTTCACTAACTGCGGCATTTGCGTTCGCGACAGCAACGTCAGCGACTTCGTGCACCTTCTCAGCTGGTAACTTTAAATCCAGATCTAAAATATTTTTAAAAGGATGACCATCTGATGTTTTTTGAACTGCCTGCATCACAGCTTTGTAAATACGGAAAGCTACAGTGCCAGTGAGAGTGAGAAGTGATGTATATGCGAGGACGCTGATCAAACTGAAGTAGGCCAGCGATAGAAGCACTCCTAGAATTGCACCAAAGACGATTCCAGACTTTTTGGGATCGCGCCAATAAATGAGAGCAGCCACTTTTGGATTCAGTCTTTCTGGGTTAAACCATGCATGAGGATCGAGAATATTCCAGAAACATGGAGTATTTCCATTGCAGACTTGATCCTTTGCCGGTGCAGTTTCCGAACCCATGTTTACTCCCACAATTATTTTTTTAAACTCTTCAATCCAGAATCGCACTGTTTTTTTTCTTTTTTCGACACTCCCGCAGACAACCTCTTTTTTTTGGAAAAAAGGATGCTGACCGGAGACTGACACGCAAAAGATTAACAAAAACAGAATTTTCAAAACAAACAATATCCGTGCGCAAGATTATTGATGATCAATTTCTCTCTCAACTGCCACAAAAATTTCTCTTTTCTCACTCACACGTCACACGTGCAGGAGAGAAAACTGCGAAACTTTTACCAAAAATAATTTTCTTTCATGCACGAAAGAGGATTTTTTTTGTGGTGGAAAATGGTTTTTCCGAATAGAGGTAAAAATATCAACGTGACGACGAGTTCACGTCGAAGAGAGAACTGAGGCTGTATCGACCCATGAGAATGGCTCCCCACCAGAAGTAAACTACGCACGAGCAGAGCTGAAGACGAGTCAAAACTATATAGATATACTAAAAATCAGCC
>comp3196_c0_seq1
TTGTAGTTGAATCAGTAATGCTGAAAGTACTTGTAGTTGTATCAATAATTTTGTCAGTACTTTTAGTTGAATCAACAATTTTAAGGGTAGTTGTAGGCAATGTCAATGTAGTACATGTTCCTTCCAGACAAGTTCCACTGTTATTGCAAGGCATGCCAATTTCAGCATTCAAGTATATCACGTATTGATCAAAGTCAAAGTCTTCTTTGTTATTAATAGCACTTTGGTTTTGGCAAATAATAACACATCCGTCATTATAAGCAGAGGAAAATGACATTTCAACCTCATCACATAGTTCTGTGGCAGATTTAAATTTAACAGGTTTATCAATTGCAGTAGTCGAATCAATAGTGTGAACGGTACTTGTAGTTGAATCTATAGTGCGAATGGTACTTGTAGTAGATGTCATATTAATACATTTTCCTTCTTGACAATATCCACTATTATTGCAAGGCAAACCATAATCAGCCTCCAAATATTTCGTACGTGATCGTTTGTCATTATTTTCAAATTTGTTGGAATTGTAATCTTTTATGTAGCAGATAATAACGCATCCGTTGTCGTAATCACGTGACCAAGACATTCCAATTTCTTCACATCGCTTAGGGGAAGATTTAAAAACAGGCAATTTATTCAAAGTTGTAACAGCAGTAGCAGTAGTGGCAGAAGTAGTAGTATGAGTAGTGGTAGGAATAGTAGTAGTGGTGGCAGTAGTTGTAATAGTATACGTTCCGTCAACACATTTTCCATCCATACAGTTTCTATTCTTAGAACATGGAAATCCATTTGGAGCTGCTATATTCTCCCATATAATTTGACTTTCATGAAAAGTGTTTTTAAAATCATCTGGAATGTTGTAAATCTCTTTTTCGCAGATAAAGGTGCATTCTTCACTTATTTTCTTAAGACCTTTTTTTCCAGCTTTAATACAGTACTCATTTGCTGATTGGAAATTAATATCAATACATTGTCCGTCTCGACAGAATCCGATATCATTGCATGAAGTTCCATCCTGTGCATATATAAATGTCTTTATCTGCTTTCCAAAACTATTGGTATCAATACAGTCGAGTTCACAAGCATTTAAAATGGTTTTGATAACGTTTTTGACTCCTTTTTCTTTGCATTGTTCTTCCAGAGATTTATTATTCTGTGGTGGTAAATATTGTATTGGGAATAACTGATTTAGATTTAAATCCGTGTTATATGGTATTTTTACACACTCTCCCCTTAGGCAGACCTTTCCCAAGTCACAAGGAGTTCCTTCAAGTGCTCCTACCTTTATAACATATTTCTTACCATCAGAGATGCAATCTAATTTTAAGCAAATACTTGGTGATACTATCGCAGATGCATTTCCACGGCCTTTGGTTCGGCATTGTTTATCTGCTGACAAGTATTGTCCAGGAAAAATTCTTAATATTTGATCATCATTTCTATTATCAGCCGGATTATTTTGAATGCACTGAGCTCCCTTTAAACTTAAAGTCAATTTTAATTGTTCCTTGGAACATGGGGAAAAGTAAAATTGATTTTGGTCGAATCGTTGATAGCTCATAATAAAACCCTTCTTGAATGTACATTTTTGTTTATCTTCTTCAGGTAAATACTTGAGTTCATCATGAAATGATCCAAGTACATGACCTAATTCATGTGCACCAGTTTGAATTCCTTCCAATCTTCCATTATCACTGATAATTGCTACTGACTTTATAAAATCTTTTCTTTGTTGACAAACACTTCCAGTATATGCTAAACCTTTAAAAGGCTGAACAGTAAATGATTTTACTAATACAACAGCAATATCATAATGTTCTTTAAATTTGAATTTTGTTTCTTCATACATAAATTTTGAAAACCTATCCAAACTATCGCCATTGATAATGAATCTTTTTGATGGTTCTATTGATTCCTCGCATAAAACAATTCCAGCAATGTTTAGACGAATAAAGGGTTTCTCTATTTCTCTAAAATAGAGATCCACACCATTCATAAGGGTTAAAACATAAGAGACAGTCTTTTTAACACTACCTTTAAAATATAGAAAAAGAGTTGTATCTACGTAAACTAAAATTTGTGGATACACTGTATGGGGAGAGACGATAGGCCTTCTCATTGCTTGCTTGTCGAGATTATATGCCTCATGTTCATATAAATTAGTATTCTCGCTATTTGATTGAGATATGTCTCGTTTATAGAGTACGTGATGATTTTTCAAACTATTATTTACTGATTCGTGCATAAATTTTGATGAAACATCACGACGTAAGCGATTTTCGTTATTTAACGGACGTATTACTTTGTTTGTGCCAATAATACCATTAAATTCTGAAACACCTCTTTTATTTAGTGTGTGGGCTATTGCAGACCCTGTTTCTTGGTCGCGATAAAGTGTAATGTTCATGTTCTTCATAATATTTCTTTTTAGAAAATAGTTGAATTTGTTTCCAATTTTTTTAGCTATCCAGATTCTCGTTCTTTTACCAGCAAAAAATCCTTTCGATGACTGCAGAATATATTTTTTATCAACCCCACGACTGTTTATATTTATTGCAATTTCAGGAATACTCCGCTTTCTAATTGAATGTTTAACTGAAATCATTTCCCCTTCAGATTCTTTTTTGATTTCATGATCAGGCAAAAATTGTTGGACCTGTAGAGTCAGTGTGAATGGGGCACTAATTAGTGCCCAAAGTAAAAAACGAGCGTAAATCATCTCTTGTTGTTTGGTTTTTTTTGGACCTATTCACTGAAAATGTCAGTGTTGAATAATTTTTTTTTTTCATGTCATTACATTTTTCAAGAATGTATAGAAAATATATTGACATTGATTGTATTTATGATTTCGTAACCAGTAAGAATGCTGCAGGTGTATCGTGCCAGTTGGAAGAAATAACATTACTTTATTGATTAAAAGTAGAAAAAATG
>comp3065_c0_seq1
TACTAGTATTCAATACTTTTTGCAAAACTTTTTGAAGAGTTGAGTCCGATGAGGGTAATGGTTTTATTGCGAAATATTTTAATTATTGAAAATAAATGTTTAAATTAAAAATTTTCATCTGAATTCCATAAATTTTTTCTATTTATCTATTTCCAATATTTTTTAACCTCGAAGAATTTGTAAATTACTTTTTCGTGAAGTCGCCGTTAATGTTAAAGATATAGAAACAATTTTTCCATATACGCGCATATAAATTTCTTTACTTTTAATATTTTCAAATGATCTGTAGTTTTTCTATTGGTTAATAGAACATAAAATCTAATGATAATTTAAGTTTATTACATGTTCTTTAGAGAAATGTAAAAATTTGTGAAATTATAAAATATTTCTGAACGTTATATTGTTAGTCTTTTGCAAAAATAGCTGCATAGTTTGAGCAACTAAAACTAATAAGCTTTATCTAATTGTTTAATTTAATGAAAAAAGAGAATTTAATTTTGCACTAATAATGTAAAATCAATAATAAAATACATTTCCGTCAGCTTTAGTAACTTCTGACAGATAGGCTGATTCTTGACACCATTAAAACAGGTCACATAATATCTTCAGGAATAATAAGTTTCAACTAAATTTGTACATCACAATAGCATCATGATCAGAGTAGTGACTCTCTGCCTACTATTCACACATATCAGTTGCCAACAACAAGAGAGTTTTAATCTTTCTGACATATTGAAAATGGAAGAAACTTTAAAAGAATCTATAGAATTCGTAAAGAATAAAGTTACAGATAAACGCGGGGTACTTTTTATTGGCATTGCTAAAGCTGGAAAAAGTACATTAATGAATTATGTAATTGGTAAAAAATTAAAGGCTGTAAGAACGCATAAGTTCGAAAACATAATGATTACACAAGAAAGCGAAGGAGATGCTGCTCCGGAAATTGGTAACAAATCTACATCATTAACCACAATTCCAACAAAGTGGAAATCGAACAAAATTCCCGATTTTACTCTGTGGGATTGTCCTGGATTTAGTGATAATAGAGAATTAATACAAGACGTTACTAATGCCTTGTATATCTATCAATTGATAAAAAGTATTGATGAAATAAAATTTACGTTGGTTATTAGTTATGATGCCTTTAAAGATGATAACATTCAACCTTTTCTAACACTTTTAACCCATATTGCAACATTGTTTGGTAATAACTTTAAACATATTTATGACAGCATATCAGTCATTTTCACAAAAGTGCCGTTCTCTGTAAATAACGAAGTCGTTAATAATGAATATATAAACAGCAAATTGCGGGAAAAAGTTGTATTAAGAACTCAAATAAAAATGGATGAAAGTTCTCGAAATTTCATCAATTATTTAACAAATAATGAAGATAATATTGCCATATTTAGAAGACCAAAAAGAGAAGGTAAACTCACTACTTGTGTTAATGATAACATAATGCCGGCAATTAGAAAAACAAAGAAAATTAACAACATTTTAATCAAAGATGTAAAACCAAGCCTTTCTGTTGAATCTTCTTTGTACTTGCGCACAAGCCTGTCAGATTTACTGCAGACGAAATCATTTTTAGACATGCAAAATGATGTATCAAGAATTCTACAATCTTTAGAAAAAGAAATAGATGGAAAAAAATGTATTCAAAATTTTGGATGTATGTCATATAATAAAGTCAAGCTTACAAGATATGCATACAAAATAAAATTATATAGTAATAGAAATAATTATGCATTTGATAATATAGAAATGCTTAAAAACCTGCGCGTTGAATTCAAAGAATCAATACATAAGAGGAATCTGTTAGAAATAATGAAAGCAGTTTCATTTATCGATATAGTTCTGAAAAAAAATGCAGAAAAGCAAATAGCATTATTTGTTAAATCCATTATGGATCATTTTGAAGCAGCTATTGTAAACTTAATAGCAAAGATTGATTACAATTATTATAATATGCACAAAAATAAGTTTACTGTCACCATAAAAAACTAAGTTAAAATTTTCGTTAATTTATAATTAATTATTATAATTATTATTATTATTAT
>comp862_c0_seq1
CTTTCATAATAAAATATGTAAATTATCAGAAAACTATAAGTTTCCACTAAAAATACTATTTGTTCAAATTCAAATGCGCAATTTTAATCGAGACAAGAAAAACTCAACATATCCTAAAATAATAATCATTTTGTTGAAAAAGAAAATTTTCTTTAATTTAAATTTTCGTGAAATTATTTTTATAAAAATTAATTTTCAATATTCAACATGAAAGTTAAAATTTCAATAATTTTATTCGTTTTCTGCTCTATAATTGGTAATCATCAATTTATTTCGGCCTCGATCGACGTGAATAATGAAGCAACAACCGTTTCTGGACAAGAAAATAATGAAGATTTAATCACTGACCACGAAACGTTTAATGCTGAAGAAGAAACTAATTCTACCCCGGAAAATACTAAAGCCGACGACGATGTGTTTAAAATTGATGAAGGAACAACTGTTTCTGCACCAGAAAATAATGAAGTCACAGACGCACAAACCAGTCTTAATGAAGATTCAACAAAACCTTCTACAGAATTACCTACCATGAAACTTAAAAATGAAGTTTTCGATTCATTTGAAAAAGCTAAAGAGAAGTGCGTCTTAACCTACGAGATAAAGATTCCTAAAACTTACAACTCAGAAGACTATAATATTTATTTATTGTACTTCTGCATAGACCAAAAATATAAATCTTCTAATTATACGACAGCAGCTGAAAGTTGTATTAAGAAAACTTCAGATGGACACTACATTTGCACCTGGTAATCATTGTTAAATTTTAACTTGAATTATTTTTTAAGAAAAATTAACAGTACATTCTGTAAAAAACATTCACAAAATTCTATGTATGAATAAATAAAATATTATTATCAATTATAAAAAAAA
>comp224_c1_seq1
TGAATAAAATAATTGTAGTTGAGTCAAAGTAAGAATTTTGTTTGTTGTAAATTAAAAAGTACTTGAAGGGTCTTTCGACAGCAAAAGTTTTTCGTGGTGGTTCTATTCTAGCAGACATCAGCATAAATTGCATTCCTAAGGACAAAAGAGTTTCTTATCTTATTTGTGAACTATTTTCTTTTTTGTTCATAATAATCCCTAATTATTATCTTAATGCTTATTGTAAAAATGTTTAACGAAATTTTCGAATACAACAAAATAAAAGTTTGATTATCATTAAGGTCAATTTCTAAAGTAATTCCTTAAGGTGACCACTGAATAGTGTTGTTGAAGGGTACTTTTGTTTGTTTGTCTTGGAAATTAAAAAGTACAAGAAGGGTCTGTCAACAGCAAAGATCACTGGTTCTCGTTTTCTGAATGCTGCTGTTTTAAAAAATACCATTGCTGGGAAAAAATTGGAAATTGAGTAATATATTTCTGAACGTTAAAAATCATATTTTTATAATATGCATAGATCACTATAGTTTCTGTTATTACTGATCAATATAACATTAAAAAGGGTAACGTAAAGCAAGCATAAGATTTAAATATTCAATCAAACGACAATAAAGATTAAGAGGTGAAGAAATTTCAAATAACTTTGAAATTTACGAATAAAGTCTTGAGGCAAAGAATGTTACATCACTAATCACAGCTTGAAAATAATTAACATTTTTATTTAGTGGGATCCTTAAGGTGACCATTAAAAAGGATAAGTGAAGATTTTAATAATTTTGAATCGTGTCTATTATTATGCATTAAAATATATAAAAATGGTCTGTCAACATCAAAAACTGGAGTTGGCTTTGTAGACAGAGATGATCCGGGAGCTAATAATATTGCTGAAAAATTTACAATAATTGTGAATTTTTAATTACTGTCACAATAATTTTTACAAAAATTAATTTACAATTGGTTCCTTAAGGTGACCACTGAATAAAACTGTACTTGAATCAGAGTGTGTGTTGTGTTTTTTGTGATAAATTATAGAATATAAAAATGGTCTATCAACAGCAAAAATTGGTGTCGGCTTTGTGTACATAGATGCTCCAACGGCAATTAATACTGCTAACAAAAAATTACAACATTGTGGATTTTAACAATGAACTTATTTATAAAAATAACTTTTCGAAAATTTATTATTTATCACTTTTGAGTTTTATTGAAGTGACAATGAAAGCAAATATGTGCAAAATGTTTTTGCAAGAATTTATTATTCCAAGACACACTTTTCTTTTTTTTTAATGTGGAATTTGAATAATGAATTGCGTGGAAAGCATTAAAGAACCGTGACATATCTTTTTTTCACATAGCATGCGTTTGCTTATTATCATTAAATTTTAATGAAAAGAATGAGTTTTATTTATTGATATTATTAAGATGAAATATTTTTCCAGTTTATAACGTTTTGAATTTTTCCAATGAACTTTATTCGAGACAATGGAAAAAAATTTCCGAAATATGATTGATTGAGGTTAAAAATATAAATTATGATAAATAAATCTCTCTCCTCTCTTTCTCTATTTTGATAATTATCATTGAATAAAAAATAATTAATGAAAAGAAATAATCAATAAATAATAAAAAGTAAGAATAACAGTAATAAAAAAAGATAAAGATAAAATAATATTGCAATGTAAAAAAAATATGGTCTGTAATCTTAATCTGATTAAAAACGCCCTCATGGAAGCTTTAATGTTTTTATTGGTTCCTCTTCAAGGTCATTATTTGACAACCAATCGTCGCTTTATGACCTTGAAGAGCGACCAATAGAATGAACGGAACTTCCATATGTACGTCTCTACACGGGATATTTTACAAGAAAATCAATTTTTTAAGTAACTTTTTTATTTAACCGCAAAACTTAAAAATAACTTTTTGTAGTTTAAAAAAAAACATATTTACAAGGATTTTTACACTAAATTTATATTAATTATTTCTGAATTTTCTATTATCTTTCAGGGTCTGAAACGCGTCCATTGAACAACGATACATCGGAAATATCAAATGTATCATTTTGGTCATCCATATAAATAACGTTGGCAAATAACAGGTAGAAAAATGGCTTGTCGACTATAAATTGTTTCGTGGGCTCTGGAGGACTATCAATCCGCAAGGTAAGTGCGTATCCAGTTGCTGCGGCAGCCTCTGATCCTTCTTCGTTTACTTCAATGAAGGCTTTTTGCACAACTTTACTCACTTTAAGATCAGCGTCAGCAATGTTACGGAAATTAGCTTGGTCGGTAAACATTTCTCCCATTCCCATCTCAGTCAAAGTGTCCTTAAGATCAATGGTGCTTTCAATTTTGAATTTTGGAAGGTATAATTCTACTTCAACTTGAGATCCTCTACGTCTAATGTCATCAAGGCTCATTTCAGACATTTTTTGTTCCACTTCTTGAAGACCATTGATTTCATCGGGCAAAATAATGAGCATGCTAACTTCATCACCCTTGTATGGAATTTCGACGAACTTCGCCTTCATTTCAGGGAGTTCACCATAAACGAGTTTGCCATTTTTGTACATTGTTGGCACGTCCTTGACAGTTTTTTCATCAACATGGAAAGGCTTGTTGTGGGTGTTGTTTGCATCGAACTTCAATTTCCATTGTCCTTTGAAGTAGACGGCATTAACGAGAACCATAGCAGTGCTAGCATCAACATCATCGGGTTTAATGAGATCTTTAATTTTCTTGTTGGTCTTTTCCTCACACCAAGTATTAATGGTTTTTGCTGCTTCACTGGATTTCGAGAAGTCGACTTGTTGTTCTTCAGAACGGAAATTATCCTTCGTTAGAGCTTTAAATTCTGGTTTTACTTCGAGATTAACACTGGGGAAGATTTTGTTGGCGAGTTTTAAATCCACTTCTTTGACACTGTTTAGACTGTCGATCAGGTTTTGGTAGCCGGTCTTTGAGAGACCCTCATCAGCTGGCATTCGAAGAACTTCTTGCATTTGCTTTTTGGTGTTCTCCTTAGCACCAAAGGCTGCCATTGATAGGACGACATTTGCACTTAATGGGGAAGTAATTAGATTTCCTGGTTGTTTTTTCGCTACTGTCTTGTAAAAGTGTGTGGAAAATTGTTCGGCACTGTTGGTGACAGCCTGAAGAGGTGAAACTTGCTTGTCAACAGCTGCAGCCATCGTGTAGGCCGTTAATGCACACAGAAATATAAATAAGCGCATTTTGAAAAAATGAAACTGATTCACTGTTAAAAATTTTCTTTTCGTTTTTTTGCCTTTCTTGAACGTTAACTGAACCGATAAAAAAGCACTGTTCACGATACGAGCTCAACGTCAATCGCAGACGATATGAGTTTGCAAAGGTTATAACGCCGCTATTTAAATCCAAGTCGCGTTAGTAGCCGAATGGATCAACGATTTCTGTTTTAATGGATTCGGAAGTTTGACGTGATAGGGATTCTCGGTTAGA
>comp563_c0_seq1
TTAAAGTTAATTATTGTTTGCTTTTTTGTCTCCTAATTTTTTTTAATAATTTTTCTTATTCATTGTTTTTATTAATTTTTCTTATTCTATTTAGTACATTTTTTTATAAATTTTTTTTATTATTAATTTACACAAATTCGAACATGATAACAAATAGTATAATTTAAAAATATTTCGAATTGTGAAAATACATTTGGATCATCATTAATGATGTTCAATATCCGAGTTATGTCATTTATCTTACGATTTTTAATTCCCACAGTTTATAGTCAATTTAATGCCGTAGTAAAATGAAAAGAAAAATGTTTTAATTTTATACAGAAAACTGTCATTATCTTCATCTATCACCTTCGTGAATTCTGTTAATATTTCTAAACATATGTTTCTTTCTTCTGGAGTTACAATGATTGTTGCATTTGAAGTGTCATTTTTTCCGTCTAATTTCATTGTAGCAATGGAATTCAATGTTCTCATTTTTAGTTTCATGGAAAATGCAATAGCATCAATGCTAAACTCTAAATGTTTACTTATGTTTACATATAATTTATCTTCAGTAGACTTTATAAGTTGAGCATTTTTCAACAATTTGGTATGGTCTATTCCTGCCTTAATATTGTCATAACTGTTGATTAAAGAATTCATTTTTTTCCTCAAATCATTCTTAATCGTCAAAGTTTCTTCAAGAGCCATTTCGATTGGTTGTAATTCTTTTGTAATTTTTTCTAATTCTCTTCTATTCTCCAAATAATTTAAAGTTTCTTCCGTTTTATTTGCCTTTAATGACAGAATGGAAGCTATCTCTGTAATTCCCTCCTCTAACACTAATTCTTCTTGACTTTGGTACAGGCTAATCATTGAAGAAGGTGAAATACTCGGACGTACCGTCTGGAGTAGGTTCGCTTCTGTTTTAGTAGAACTATTAATAGCCTCAAAAATTCCAACATCAACCTCATCCTTGGTAACGTAACCTGTTTTCATCATTTTCCTGAAGAGGGCAACACGTTTAGTATTTTTTATTAGATAGTGTGTGAAATTTTTTGCAATTTCGGACCATCTTAAATTAGTGTCTGATAAAAAATGACTTTCTAAGTGATAGTTGACGTATTCATAATCAATTGGATTACCGCCAATATTTCTGGCCACTTTAGTAAAAATTACTGTTGTACTTGGAAAAAAATGGGTAAAATTATTTCCAAAAAGATTTTCAATAGAAGTTAAAAGTGATAAAAACTGTTGTGTATTATCTTCCGTAATGTCCTTAATGTCGATAACTAGAATAATTTTTAATGATTTAACACTTTTCACCAATGTAAATATAGAGAAAGCATTAGTGATGTCCTGTATTGAACCTCTATTGTCCTCAAATCCAGGAGTATCCCAAAGGGCCAAATTGGGAAGATTTCTCGAATACCATTTTGTTGGGGTTGTAGTGACTGAGGTTGGTCCATCGCCAATAATCGGTCCTTTGGATTTTTCGTCTGCTTTTACTATTACTACTGGATCAAATCTTGATTTTTTTTCAGCTTTCAATGTATTGCCAATTATGTAATTAATTAATGTACTTCTTCCAGCTTTAGTGTTGCCCAAGAAAATTGCCGAATCTTCAGATATGTCTAGCTTTCTCATAGTTTCCTCCATTTGCAAGAGAGAATTTGTTAAATCCATTAATGACATTCTATCGATATTTTTACCACTGGCCAGTGAAATTAGTATACAGATGATTGTTATTGAAATCATTTTTTTTTTGATAAGTGATAATCTTTATCCAAAATAACAATTTAAAAATCAACTTTTGGGAGCTAACTCCTTTTTTTTTCTTCTTTCAGACCCTAGGATGTTTGAAGAGTTCTGGACACTGCTGCAAAGCACTTGAGGTAAGCGACTGATCAAAATATTATTTTCTGATTTAATAAAACTTAAAACTCTTTATAGAATTTTTAAACTTCTGTATGTGATTATTTTTTTGTTTAAAAAAAGAACCTGTACAGTTGAAGTGAAGAATTCGAGTGACAAGTTTAAAATTTCAAGACACATATGAAGTGGGGAGTAATAC
>comp144_c0_seq1
TGACAAGTGGCCATAACATTAAGCGCTAGTATCGTTTGAGACTCCTATGATCACGTGATCTGGAAAGTAAGAGACAGCCAATCATGATGCTTATTTTCTATGGTAATGGAAAATTCCGACAAAGTGTTTTGTGTTAGTGCATACGTATGCACTTTTATTGAAATACATACACATTTCTAAAAGGGAACCCAAGGAACTGGAAGGGGACACGAAGGAAGTCTTTTCCGCTCGTCACGTTTTGCTGCCTTGAGCGTTCTCACCTCACATTTAACTTATTTTATAAGTAATCAAAAAACTAAATCTACAATGGAACTCCCAAGATGTTTTTTTGACATGACCGTCGATGGACAACCAGCCGGTCGCATTGTCATCGAATTGAGAAGCGACGTCGTTCCCAAGACTGCTGAGAACTTCCGGGCTCTTTGCACAGGAGAAAAAGGATTTGGCTACAAGAACAGTTCGTTCCATCGTGTCATTCCAAATTTCATGTGCCAAGGTGGTGATTTCACCAAGCACAATGGCACCGGGGGAAAATCCATCTATGGCGAGAAATTCGAGGACGAGAACTTCAGTCTAAAACACACCGGACCAGGAATCATGTCCATGGCGAATGCTGGAGCAAACACCAACGGTTCACAATTCTTCATCACCACCGTTAAAACCTCATGGTTGGACAATAAACACGTTGTCTTTGGTGCCGTCGTCGACGGTATGGACGTTGTGAAAAAATTGGAGAGCTATGGAACTCCAAATGGAAAGACTTCCAAGAAAATCGTCATCGCCGACTCTGGTCAACTTTAAATTTGTCTTCACAATTCCTCAACGGGGAAGAGTCATGTTGATTTAAAAGAAAACAAAGCATTTAAATTTCCATTCCCTCTGCCTATTGAATTGAAGTCATGAATGGAAAACAAGGAATTGAAAAATCAATGGAAACAAGTTTTTGATATATTTGAAAATGTCGACAAAACACCAATTATGACTTTATAATTACAATGACATCTTTTTGAAAAAACGCACATGTGCAAGCATTTATATGTTTTCAAATCATAAATTTCCATTCATTACCTCTTTGAATACTTTTTCGAAATTTAAACTCTCTCAGGGCATTGAACAAAACTTTTAATTCTCCGACTAGTACTTTTTTGTGTATAGTAGGTGATTATAAATCGACTCTATTCCTAATATGTACTTATTCACGTAATAATGTAAACAATTTCTATGCGTGGTGGTATATTCCCTTAAAATATATACATATTCATGAGACGAACATTAACGTTCTTTGCCCTGGATATAAATTTTTTTTACCATGTTTTTCTATTTTCAATAGCCTTTGATGGTCATATTGCATTGAATAAATGAATTTCTGT
>comp29_c0_seq1
AATTATTATATTATGTAAATAAATTATAAAATTTGTATTAATTTGTTGGCTTTGCTCGCTTTGCTCATGACGATAGCGATTTTCATTTCACAGAGAAATCAATAATTTTTGTTTTAATACCTAATATGGAAAATATTTCCTTAAATGGCTAACCTAACCTCAAAAATTTTCCGCTGATCTGATGCAAAAACAAAAAAAAAGCAGTGCAGAAATAAAATGAAAATTGCTCGAATCTATTAGATTTTCTAATTGACAAATTAAGAAATTCTCTTAAGTCGAGAATATTGTAACGCCTTTTTCTTTTCTCCTTTTTCCTCCTTTGTGTATTTTGCTTGTGATCACTTCCGTATCACCTGCGCTGCAAAGCCAGCGCGTCTTCTCGTCAAAATAAATACGAAAATTATTAATTCACTACTTATTCAAGAATTGGGGAGTATTTTAAAAAATAAAAGTAATAGAAAATAATTACTGCATAAATTACAAGTTCAAATGGTAATTATTTAACGGAAAATAAAGTTTTGATTTCGACTCGAGTAGTACTTTGAATAGTGGTATTATTCTTTTGGAACCAAATTCACGGACCAATCATAGAGCTGATTTAAGAAGACGTCACTCTTTGATTCGTTGAAAATTTATCCCGCCGAGAAAGAGAGAATGTTCGAGAAGAGTCTAGGATTGCTCTCGGAATTATATATACTGAAATTCGTGCGCGCGTCCCGTCACTCACGTTGCGAATCGTTGTAGGATAAAGTACTTCATTTCTTCTCATCTTTTTAATTCATATAATTTATTAAAGCTTAACAAAAATGGCCAAAGCACCCGCAGTTGGTATTGATCTTGGAACAACTTATTCCTGTGTAGGAGTTTTCCAACATGGAAAAGTTGAAATTATCGCCAACGATCAGGGAAATCGCACCACACCTAGTTATGTTGCATTTACTGACACGGAGCGTCTTATCGGAGATGCTGCCAAGAATCAAGTTGCGATGAATCCCAATAACACCATTTTTGATGCCAAGCGTCTTATTGGTCGTCGTTTTGATGACCCAACTGTCCAGGCTGACATGAAACATTGGCCCTTCACTGTGATCAGCGATGGTGACAAGCCAAAAATCGAGGTTCAATATAAGGGAGAAAAGAAGACTTTCTTCCCAGAGGAAGTGAGTTCGATGGTCCTGGTGAAGATGAAGGAAACTGCCGAGGCCTATCTTGGCAAGACCGTCACCAACGCTGTGATCACTGTACCTGCTTATTTCAACGACTCGCAGCGTCAGGCAACCAAGGATGCTGGAACCATCTCCGCCCTGAACGTTCTGCGTATCATCAACGAGCCGACCGCAGCCGCCATTGCCTACGGTCTCGACAAGAAGGCCGTCGGCGAACGCAACGTTCTCATCTTCGATCTCGGCGGCGGTACCTTCGACGTTTCCATCCTCACCATCGAGGACGGCATCTTCGAGGTCAAATCAACGGCCGGCGACACTCATCTTGGCGGTGAAGATTTCGACAATCGAATGGTCACTCATTTCGTTCAAGAATTCAAGCGCAAATTCAAAAAGGAACTCACCAGCAACAAACGTGCCCTCCGCAGATTGAGAACAGCCTGCGAAAGAGCGAAGAGAACTCTCTCGTCGTCCACTCAGGCGAGCATCGAAATCGATTCACTCTTTGAGGGCATCGACTTTTACACTTCCATCACTCGGGCGCGTTTCGAGGAACTTTGCGCCGATTTGTTCCGCGGCACTCTTGAACCCGTTGAGAAATCACTTCGCGACGCCAAAATGGACAAGTCATTGATTCACGACATCGTTCTCGTCGGTGGATCCACGCGTATTCCCAAGATTCAAAAACTCCTTCAGGACTTCTTCAATGGCAAGGAACTGAACAAGTCGATTAATCCCGATGAGGCCGTTGCCTATGGCGCTGCTGTGCAGGCCGCCATTCTCCACGGCGACAAGTCCGAGGAGGTTCAGGATCTTCTACTTTTGGACGTTGCTCCACTCTCCCTTGGTATTGAGACCGCTGGAGGTGTCATGACAGCTCTCATCAAGAGAAACACAACCATTCCCACCAAACAGACGCAGACCTTCACTACCTACTCGGACAATCAACCCGCTGTATTGATTCAGGTCTATGAGGGAGAACGTGCGATGACAAAGGACAACAATCTTCTTGGAAAATTCGAATTGAGAGGAATTCCACCATCACCGCGTGGCGTGCCACAAATTGAAGTGACATTTGACATTGACGCGAACGGCATTTTGAATGTATCGGCCGTCGACAAATCGACTGGTAAAGAAAATAAGATCACAATTACCAATGACAAGGGACGTCTCAGCAAGGAGGACATTGAAAGAATGGTGAATGAGGCCGAGAAATATAGAAGCGAAGACGAGAAGCAAAAGGAGACAATTGCATCTAAAAATGGCCTGGAGTCATATTGCTTTAATATGAAGAGCACCGTCGAAGACGAAAAACTAAAGGACAAAATAAGCGCGAGCGACAAGCAAGTTGTCCTCGATAAATGCAACGACATTATTAAATGGCTTGACGCTAATCAATTGGCAGACAAGGAGGAATTTGAGCACAAGCAAAAGGAACTTGAGGGCGTATGCAATCCAATTGTTACCAAACTCTATCAAGGAGCCGGTGGAATGCCCGGCGGTATGCCAGGAGGTATGCCCGGCGGTTTCCCAGGCGCACCAGGCGCTGCCCCAGGTGGTGCTGCACCAGGTGCCGGTGGCGCATCAGGACCCACCATCGAGGAAGTTGATTAAACAAAAAGAAAAATATTGCAAACAATTCTCTCATCACTCTCTCTTACTCCTTGCACTGCCAAAAATTTTCTCATGTGGGAGTAAAGAATAAAAAATTATAGATAAAATATCCTGTTGTAACTAAACCTTAAAAACCCCGTTTTTCTTCAGTTTTCTTCAGTTTGTTTTTGAGATTTTTCACCACCTACAAAAAGTGACATTTTAAAAGTAAATTTAAATTAAATTTAAATTTCAATCTCGTTAGAACTATATTTTATAATGTGTCCGTCACATTCTATAAAATATAATTTTACAGATGAAGCGGCTATTAAAAATTATATTTTATAGAATTTGACATTTTATAAAATATTTTTAATGCTTTTTTTCAACTTTTCAAAATGTTTACGTTTTTAGTGGTTTGAATTTTCTCTATTGTTTTCTTTAATTTCTTCGTTGCATTGATGCAAGGAAAGGGCGATTAATATTTATTATTATTATTACTACTACTAACGACGAAGAATATTAATGAAAGTTTTTTTTGTTGAATTCTATTTTATTTTTTTTTATTCTTACATGAGAAAAACAGTGTCATTCTCAAACTTGTATCAATCAATAACTTCAGTAAAACAGTATTTTTAAATTTAAAAAAAAAAAAAAAAAATTTTTTAAAAAAAAAAAAAAAAAA
>comp1040_c0_seq26
TTTTTTTTTGTCTCACTCTAAAACATTTATTGTTTAAATATAATTATAAAACATGATTTAAATTACTACAGTATTTACTATATTTAGTTCAAATATTAGGTAAAAATTTGCCATTTTTGACATAATAATTAAAAATAATTGAAAATTAACGAGATTATAATTTTTTTTTTTAAATTACCATACAGAACATTTATTTTCAGGATTCATTTTTGTGCCCAGTGCACATTGAAAATCACTTGCAAATTCTGGACGATTAGAAAGAGAACCCAAAACTCGAAATTCATTAGGACTATGGGTGTCATCATTCAGAAATTCAAACATTTCATCATGAGTGTGTGTTTCGCAATACATTTGTGCAAAACTGATCCAAAAAAGCTGACGTTGTGTATAATTGACACCAGGCAACAATGGCTCAACACCATGGGTTCTCATATACTTTTCATAAGCTAAATATGCAATTTTAATTCCTTCATTATCTGCAATATTTTCTTGTTGCGTTTGCTCACCATTTATATTTAAACCAACTTCTTCGACTGTATAGTTATTATACTGATTAATTATACATTGAGCTTTGGAAAGAAATTCTTGAAAACTTTCTGGATTCCACCAATTTTCTTTAAATCCTTCTTTATCATATTTTCTTCCGTTGTTGTCAAAATTATGTAACATTTCATGTCCAATTCCAGAACCCACAGCTCCGTAATTCATGTACTGAGGTCGTTTTTCATTGAAGAAAATTCCTTGAAAAATGGCCGGTGGTGTAACAAAACGATTTAGTTCCATAATAGCTTGTCCATTCACTATTGTCGCGCTTGGTAATTCTAACCAACTCCTTATTTTTAATGGTTTTCTAAAAATATCCACATTCATTGTGTATTTAACAGATTTTTTAATGTTTATCAACGACTGAAAATAATCGCCTGGTGTAATTTCCAAATTTTTGTAAAATTCATCAATTTCACTGTCATTATGAGAGAAATAATCAGTTGGACGTACAATAAACATTGATTCAAGCTTTTCTAACGCTTTAAGCTTCGTTACATTGTCCATCCAATTATTATTATATAGAGTATTATTAAACTGCTCATAAATATTATCAAACATTTCATCAACATTTTCCAGATTCGAGTTTACTTTGAAAAATTTTTTAAAATACAAAGCACCAAAACTTTTTTCGAAAATAGTTTTCACAGAATCATAACATATTTCTGATGGGTTTGATGATGAAAGTGATTTAGCATAATTTTCTAAAATTATGTAAGTTGCTCTCCACATTAGATAGTTGGCCTGATCTTTTTTTGTAATATTTTTAATAAGTTCATTAAACTCATTAAAGAAGGCGATATCCCTAACAAGTATAACATCATCATCAGAAATAGTATTTGGCTTTAAAAACGTATTGAAAAATTCCTTCCACAAAATATTTGAATATTTCTCCATTAGTTGCTTTACAGTCATTTTTTCAAACGTAGAACTTCTATCTTTTTTCTTCACTGATATGTTAAATAATTTTTGATCAACTTTGTTGATTTCTTTAAAAATATTCTTAGCAACATCTTCTTGTACCCCCAACAGTTGAGCAGTCTGGATTATTCTATAGTAGGCCTCATATGATGTATAAAATAATGTCGGTTGTTGAATTTTTAAAATTCTGTTCGAACTGTATTTTGGATCATCAAAAAGTATTGTCGTTAAAAATGTATTTTCCAAAATGGTAATGTTGTCCATTTGGGAGCCAAATTTTTCCCACTGGAAATTCTCATCTTCCAAAGAATTATTTTTTAAAAGAGGCCATCCACCGGCTTTATTTATTAATTCCAGAATTGAATTGAAATCAGTTTCGTTTTCGCTATTTAATTCATTAATGCAATTGTTATAAAATGTTTTAATTAATCTGGCATATCTTGGTTCGTCTGGTAAAGTTTCTTTCCGTAGATAATTTTTCATTATATTGTCAATATTTTGTTGAATTATTATAGAATGATCGTGTGAGTATCCATGTTTATTATTTTCGTTTATGAATTGACCACAAGAAAATTTGTAAAAATCATCACAAGGATTAATACTTGTGTCCATATCTCTCAACACTCTTGATGCTGTATGTATACATTCTGGTGTGAAGCAATAATCTTTCATGTCCCATGATGATGGCATTAAATCTGAATGAATTGTGGTATCACTAATTTCTGCTCTTGTTAAGATTGGAAACGTAGCGAGCCATAAAAAGATTTCAAAAAGCGGTAATATACAATGAATTTTCTTCATTTTTGATAGTTAAACACTACCAATCCAAATGTTAAAAAGTTGTGAGTCGTAACGATTTGAAAATTTATTTACAGTCTCGGAAGTATAGGTTTAAAATTTTTCTTGTTCCTTTTATACTTGCGAGTACTAGAGTCAATAATTCGTGCTATTGATAAGATTGGAAATGTTGAAAGACATAAAAGTATTTCCAAAAAAAAGAAGGTATAACAAATTGTCTTCATTTTTTATTTTAACTTTCTGTTAAAGCGCATACACTTTGATAAACACAATGTTCTACAAATTTAAAGGGTTAACAAATTTGTGAGTTGGCACGATTTGAAAATTT
>comp3216_c0_seq1
CTATATGGAAAAATAAAATATAGTTTAGACGAAGCAGGAGGAGGAGAATATAAAATTGTTGGAGGTGTGATTAGGAGGTCATTAAATTCTTCAATATCTTCAATGCACTGTTCATACTTTCGGGAAATATACAGAGACACTTGAAATAAAAAATCATTTCGACGTGGCATATTGTCTACACTAAAACGTAGCATTAAAGTTCCAAAAAATACTGAAGAATAAAAGATGATTTACGCCTTTATTCATCTTTTTGCATCTATTGCACTATTCACGTTAACAATAAAGGCTGAACAATATTTGACTAATTCAGACGGTTATGGAGAAACTGATAGTGAACTGGTTTCTGTTAAACATTCAATTCATAGAAGAAGTCTACCTGAAGTTGTAATTAATATTACAAGCAGAGGCATTGAAAAGGAATTTATTTTACAGTCATCAGATGGATTTTTTGCTGGTAAGGATACTAAAATCTGGGTAGCAAAAAATGAAGGAGGCAAATTGAAGTATACACTGCAAAAGGATATTATGGAGGAAGTGAATATAACATTTTACCATGATATAAAAACAAAATCCGCAATAGCACACACTGTAAATGAAGATGGTGTTTCAAAATTCGATGGTGTTATTGATTCTAAAATAATACGATCATTAAATAATCACGATCGCAAACGTCGAGATGTTTCATCAAAATTACAGTACGAATCAGAAAACAATGGTAGCAAAAATTATCACCTACTTTATAAACGAGATGCATCTTTATCAAACCATAATAACTACTACCAAACTGTTGGCACCAACAATGATTATCAGCAGGGAAAGAAAAATTTTATAAATATTCCGGAAATTGTCTATCCTGAAATTTTAGTCTATGTAGATGAAACAATGTTTGGATACCATAAAAAAGATATTGTCAAAACTGTCGCTTATGTTTTAACCATTTTCAATGGAGCAGATCTTTACTTTAGAGACATGGACGATCCATTAGTTCGTTTAAGCATTGCTGGAATTGTTTTGTGTGAGGATCAAATAAATACAAAAACGTTGGACGGGAGAACTATTAACACAACTGTCTTGTGGGATTTTGGAAAATTTCTTTATAGTGAAAATCAATTTAAACTATCAATTGATTACGATGTTGGTGTTTATTTACTTAATCCAAGTGAATACAGTGCAACGAAAGGTATTTCACCAATAGCAAATGTTTGTTTTAATGATGACATAGAAAAGACGGTTAAATCAATGATGATTACTTCAGATGAAGGAACCCTTAATGGAATTCGTATTGCTGCACATGAATTAGGTCATTTATTTGGTAGTGAGCATGATAACGCGTCGGTACAAGAATGTTCTTTTATGAAAGGTTTTGTTATGAGTTATAACATATACGACCAAAATCAATTTTTCTTTTCACCATGTTCCAAAGAAAAGATAAAATGGCATTTCAGCCAAGAGAAGTCTAGGTGCATTCTCAATAATCCAGCCGATAAAAGAACTGATAAACAAATTTTGAGAGTTTTGCCTGGACAATATATGACATTAGACGAACAATGTCAAAAAAATGGACACAGTAATGCATCTTCGGTTAATCTAGATATTTGCTTAGAAATAAACTGCTTCGATGGGAGAAGTTCCAGTTATGTAGATGTTGCTGCACTAGAAGGCACCCCTTGTGACTTTGGAAAATACTGCTTAAGGGGAGAGTGTGTGGATGTTCCATTTAACAATAGTGACAAGAATTCAGATTTAAAGAATTTATTTCCATTTAAATACCAAACGCGTAGAAGTAAAAAAACTGCTGAAGAACAGTGTGTTAAATATAGAAATGAGATTGCTATCAAAGCTTTCTTTTATATTTGTAAAGTAAAGTGCGTTATTAAAACAGATACGCTCGACTTTAAACCGACAGAATATACTGCAGATGATGGAACCCCTTGTAGTAAGAACGGAATCTGTCAACAAGGACGATGTATAGACGATACTTATCAATTGGCTAATGATCATTGTAGAAAAGCTGGAGCAACAGGTTTTAGTAATTATTCTGCCAAAGAATGTACCTTTAACTGCAAAATAGTTACTTACAATGTTTCTGAATATTTTTTGAGTTACGATCACGACAAAGTAATAAAAATCAAGGAAACATTTGCTCCCGATGGACATCCTTGCAATAATAGTGGATACTGTCAAGATGGTAAATGCATTAATATGACATTTTCTACTGGCATTGTTGATCCTAGTACTTTCGTCGATGAACGGTATGGTCAATTCGCGTCATCTTTTAAACGTTGTCAAGAGATTGGATATTCTTGGAGTTATGATTATAACAACGGATGCATTAGTGTTTGCGAGAAAAACAAATATGATATAAAATATTTGAATGCAGAAAATGGCTTATCTTGTAATAACAGTGGATATTGTCACTATGGACAATGTGTTAATATAACAGTTATTACAAGT
>comp381_c0_seq1
TTTTTCGGTTTTTTCCAATTGGGGCTAAAATAAAGAGGAATAATAAATTAAATGAATGGAAAGTATTTTTAAATTAACGAAATTCGTATAAATTCCATTAAAAAATAGCCGAAAATGGTAAATATTTGTGGGAGAAGGAAACTGGTGGTACTTTGGGTTCGAGTGTAGAAAATGGATCGATTTATGCCAGTTTCCTGTGCGAAGGCAGCGTGGACGTTAAGAGGTGGGGTTAAACGAGACGTTCTTCTGCTCGTTCGTGTCTTGAACGTTCTTCATCCTACTTTGACATCGTAGTCCGGTCGACGGACAAAAAAGTATAAAAAATGGCCCTATTGTCCCTTCGTCTGGCTGCCTCTGTGGCAAGACAACTGCCAAACGCCACTGTACAGATTAAATATCCAGCGACTGGAATTGCTTCACGTAAATATCATGTCTCATGCAGTAGAAGATCTGCTGAAATTTCTGCAATTTTGGAGGAACGTATTCTTGGTTCTGCACCAAAGGCAAACTTGGAAGAAACTGGACGTGTCTTGAGTATTGGAGATGGTATCGCTCGTGTTTACGGTCTTAAGAATATTCAGGCCGACGAGATGGTGGAATTCAGTTCTGGATTAAAGGGAATGGCCTTGAATTTGGAACCCGATAATGTTGGTGTTGTCGTATTCGGTAATGATAGGCACATTAAGGAAGGAGATATTGTCAAACGTACCGGAGCAATTGTCGATGTGCCAGTTGGTGAACAATTATTGGGACGTGTTGTCGATGCCCTGGGTAATCCCATTGACGGCAAGGGACCACTTAACAATAAACTTCGTTTCCGTATTGGTACCAAGGCCCCTGGTATCATTCCTAGGGTGTCTGTCAGGGAGCCTATGCAAACCGGTATCAAGGCTGTCGACTCTTTGGTGCCAATTGGTCGTGGTCAGCGTGAGTTGATCATTGGCGACAGGCAAACTGGAAAGACTGCTCTTGCCATTGATACAATTATCAATCAGAAGCGTTTCAATGACGGTGGCGAGGAGAAGAAAAAATTGTACTGTATATACGTCGCCATCGGTCAGAAAAGATCAACCGTTGCACAAATTGTGAAACGTTTGACCGACAGTGGAGCCATTGGTTACACTATTATTGTATCGGCAACAGCTTCCGATGCCGCTCCTCTGCAGTACTTGGCGCCATACTCCGGCTGTGCCATGGGAGAATTCTTCAGAGATAATGGAAAGCACGCTTTGATCATCTATGACGATTTGTCGAAACAGGCTGTGGCTTATCGTCAAATGTCTTTGTTACTGAGACGACCCCCAGGTCGTGAGGCCTATCCAGGAGATGTGTTCTATCTTCACTCGCGTCTCCTTGAGAGAGCGGCTAAAATGAACGAGTCACTTGGTGGTGGTTCGTTGACCGCCTTGCCAGTCATTGAAACACAAGCCGGTGATGTGTCTGCTTACATTCCCACCAATGTCATTTCCATCACTGACGGACAAATCTTCTTGGAAACTGAATTGTTCTACAAGGGTATCCGACCTGCCATCAACGTCGGTTTGTCTGTCTCCCGTGTAGGATCTGCTGCCCAGACCAAGGCCATGAAGCAGGTCGCCGGTTCCATGAAATTGGAGTTGGCCCAATATCGTGAGGTCGCCGCCTTCGCCCAGTTCGGTTCCGATTTGGACGCCGCAACACAACAACTTTTGAATCGTGGTGTTCGACTCACTGAACTTTTGAAACAGGGACAATATGTGCCCATGGCCATTGAAGAACAAGTCACTGTTATCTACTGCGGTGTCCGCGGCTACCTCGACAAAATGGATCCCGCTAAAATTACCGCCTTCGAGAAAGAATTCCTCGCCCACATTAGGTCGACGCAAAAAGACCTCTTGGCAACGATCGCAAAGGAGAATACAATCAGTGAATCATCAGACGCAAAAATGAAGAAACTCGTCACTGACTTCTTGGCGGGATTCAATGCATAAGAAAATCACTCGCTTTAAGGCCAGAGGCGTCTTTAGATCAAGTTATCGAGAGTCGAAGAATCCGCGTTATTGAAGATTCAAGTATAAAGTGACGCACTTAAAAGAAAAAAAAAATTACCCGAATGATGTTCATTCGCAATAAACGCGTCATGTTTATACTCCCAAAAAAAGATGTCATTCAAAAGCAATTCCATTTACGAACGATACAAAGAAAACACAACACAATAGTCCAACATATTATTGATACGTTAACAGTTGGTTCTTTAATAAAAAAGAATTAAAAATATTCGATTTCGTGTATAAACATCTTCTCTGTCTTTTACTGTTTTCTTTTTCTTTTTTTTGAAATAAAAAGAAGACAACATTGTTATTTTATTATTTCTATTTTTCAGTTTAAAAATATGTAAATTGTATTTAAATATCGCATCTATAATCATTTCACAAAAACAATGCACGAATTCGAGCATAAAATAAATATAAAATAGATAACAATTTTTCTTAGTTTGAAAAATTTGATTTTATATTTCCTTTAATAATCAAGGGGGGGGGGGTTGATTTTAAATATTGATAACAAAATTGGTTGCTATTTACCTTTAGGATGCTACATCTTTTTTTCTTTCGTCAAGAGCAGTTTCACATACTCCAGGAATTATGACTCGATTTATTTTCTTTTTATCAACGTGAAGGGAGTCCATTACTTTTGTTATTCGTCCAGTTGCTATTGTTCTTTTTTGCTCTCTGACCGTGAAATTTTGACCGACCATTACTGGCATTTTATCGAGAAATGTTATTCTCGTCGTTGCGTGTTCACCAGGCATTAGGATTTGTGAACCTCCGGGAAGAATGAGATCGAATCTTCCATAAATAGACCACGTTGAACAGTAAACTTGTGTGCAGAATCCATTCACGGGAATAGGTTTCGTTCTTCCACCTTCTTGAGTTGACATTAAATACATTTGGGCTTCGTAATGATTACTAATCGTGAGGGTATTAATTAGACAAAGAATCATTCCTTTTCGAACAGCATTGTGCTTTACTCCTCTTATCAAAACGCCCACATTTTCTCCAGCTTTTGCCATAGGGATACTTTTTTGAAAAACCTGAATGTCAGCAACTGATGTTTTAATTTTTTCATCGAAGCCAAGTAAATGACAATGCATGTTCTTTTGCATTATTCCCTGTTTTATTGTTCCAACGACAACGGTTCCTCGACCAGGTACATTGAAGAAATTATCAACAGGCAAAACAAATGGAGACGTATAATCTCGGGTAGGATTTGGAAGATAATCGTCCATGGCATTTAGGAGATTTTTTACAGACGGAACTCCATATTCGGAAGTATCACCTTTTAAGGCCAGCAAAGCAGAACCTCGAATAAACGGAGTATTATCACTATCGAATCCGTAATTTGATAATAATTCTCTAACTTCTATTTCCACCAGGTCCATCATTTCATCGTCTGACACATCTGCCTTGTTTACATACACAACAATATACTTGATTCCAATTTGTTTAGCAAGCAGAAGATGTTCCTTTGTTTGTGGCATTGGTCCATCGTCAGCGGCGACAATAAGAATCGCTCCATCCATTTGCGATGCTCCGCTAATCATATTTTTAATAAAATCCGCATGTCCCGGACAATCTGTATGTGCATATCGTCTTTTTTCCGTCGAATAGCCAACGTGGGCAATATTAATTGTAATTCCTCGTGCTTTCTCCTCCGGTGCCTTGTCAATTTCATCATAAGAGACATATTTACAATCCTTGTTGATTTCTGATAAATACTTGGTAATTGCGGCAGTTAATGTTGTTTTCCCATGATCGACGTGTCCTATTGTTCCTACATTGCAGACAAGATCTTCCGATTCAGAAACAGTTGAAAATAATCTTCGTCTCGTATGAAAGAGAAATGAATTCTCAATTTTTCGAAGATTACACTTCAAATTATTCGTTTTCAACAGTGTTCGAAATATAAATTTTGACATTAACATTTTCTTCGTATAGTAGGCGAGGGATATTTTACTTTTTACAAATTTCTCACTGTGAGAAACAAATTTTTAATCCATTTTAAACATTTTGATGTTTTGTTTTGAAATTCAGGTAACATAACCTCACTTTGATCATATGGATCATATATGTCATACCTAACCTTACTTTAAACTGTTTTTTTCCGTATTTCAAGAGAAGAAAATTAAGAATTTGAAAAAGAAATGGAAACTAAAGTAAATAGACGATTGTCATTGAAAATAAAGCTATAAGTAATTTTTTTACTGCAACATTGATTAAATTTTAAAAAAACGGAAAAGACTGTAA
>comp366_c2_seq1
TTTTTTTTTTTTTTTTTCATTATGAAATGAATTTAATTTAAACATTATACAGCTTGTGACAAAAATGTAATGCTCTCATTCTTACTGTTTGACCGGTTGTATAAACTGCACACGTTTTTACAATCAGCATTTTTTTATACCATTTATATTAGTATAGTATTCTTATTATTTTATCAGACAGATTCACACATCGTCCGCAGCATGAAAAAATGTAACCCTATTGTTTTTTGTGTTTTGTTTTTTCTTTGTGTGTTAAACATTTTCCTTGATTTATCCCCCCGCCCTCCCATCCCATTTAAAACCCCCTTTCAATACATGTAGCAATAAAAGCATCTTTAAGATGAAAAATATGTAAAAAGTTGAATCCCCGATGCGACGGTACGGAGCATTCTTTAGGAAGAAGATTCCTGTATTGTTGACCACTTGAGGTTTCTTTTTTTTTATCCTTTAATAATAATTATCGGACTGATTGAATACTTATTATTTTTGTTTGTGCTTAGTTCCTGTCAGTGGCTCGGAGTTTTTCTTCCACAGCCTCTTCGGATGCCTCCGAAAGATCCGTTGCTTGAATGTACTTTTGCACACCGACTAATGATTTCTTCAATGCATCGAAAGAACTAGAGTATAACATCTTCTTCTTCACTTTCGCTGTGTCGGGACACCACGACATCAGGAACAACTTTTGTTTTTTAGAAGCCTCAGATGTACCCTGGCATTGATGAGTATATTCAAAGTCGAAGAGACCATAACGGCACTCCCCGCTTCCGCCCTTTTGTAAATCTTCGAGAAAAGCGTCATATGCTGCATCACGAGGTCCAATCACTTCGACATCGATCTGCTTCTCATCCTTAATATAAAAAATAACATACCGATGTTTCTTATCTTTTTTTATTTCCTCGTAAGTTGTCTTACAAACGTCCGCCACAGTGACTCCAGATGCCATTTTATAAAGTTGTATCCAGTATCAAAAAGACACGAAAATTAAAATACTATTGACACTTTCACAAGGCCTGAGTTAACTTTTAACTGGACCTCACAGTTCAGTCGGGGGTCGCGAACAACGGGAAGGGAGGATCCTGGCTTTCTGCATAAAACTTGTACTCCTACGCTTGCGCGCGCGCACTATTGTCGATTTCTGATTGGTTGAAACAAATTTCAGACAGCGCGAAGTAGCAATAAATCAATAGGCCCCTTGGATATTATACCTGACTATTGTTACTCAAAATGGTATAAATCCTTCAAAGTTGACTTTTA
>comp2257_c0_seq1
AGAAAATTTTTTTTTTTTTTTTTCTTTTTCATTTTTATTTCATGATCGTGTACAAATAATTCGTACATATGGAAAATGTAGTAACAACATATATAGAATAATTAAATTATTCTTTTAAAAGACAAAGTTACTTGAAATCATAGAATTAATTAATTCTTTTTTCCAGGTGAACTATTTGAATTTGAAGTTTCAATATTTGTTATATTTTCAAATTCATTTAAAGCTTCAAGCAAAGGTTCATAGACAAATTGCTCAGCATATTTGCCCCAAGCTATATCCAAATGACAAAAATTTTCATATTTAATTACTATACTTTTAAAAAGACGAGGTAATTTTGACACCAGTATTTCTATGTCCTCCGGCGGTGTTAGTGGATCGTCAATTGAGGATATAAGAACAACAGGAATATCGATTCTTGTTAAATTATATATTGGAGGTGAATTTCTTTTATGGACTTTCAAATTCATTTTACTATCACCAAAGTCATATTTGAGAAAATCACCATTACTCAATTCTTGTAAGAAGTGCTTTACATTTCTAACTGAAGTTCCACCTTCCAATTCCCTTACAATTTCTGATACGTACATCTCTTTAAAGTGATTTATATTGCAGCTCGCTACAGACATAGTAATGTCAGTTTTAACTGAAAATTCCGAATTTTTGTTTCCAGTTGCGTACTTTTCATTTCCAAGAATTTGTTTAGCAATCCATTTAGTATTAAAAATCAATTTAAAAAGTGGTAATAGAAAATTTCTTTGGAAAAAAGTTCCAACATTTTTCATGTAAGCCACTGGTCCAAGTAGAAATGCAATGCGTATATTTTTATTCATTTCTGGTTTTTCAGAAGACATTACAAGAAATGAAGTTACTCCCATTGAGTAACCGATGTAAATTATCTGCTGTTTTGTCTTTTTTGTTACGTAATTTAACATTGCTGATAAATCGTAAACACCCAATTCGTTGAAGCTGTAATCCCAATATTTTTCATCTTGCTTACTCATATTCACATGCAAAGAAGAATAATTGTTTCCTCGAAAATTTCCCATCCAGATATCATATTTTTCATTCGACAAAAGAAAAGCAAAAGATGCGTTTCCATTGATAACCCAAGAATTTGAACTACCAAGAAAACCGTGCTGAAGAAATATTGGTTTCGCGCCCTTTGCACCAGGTATTCGAAACATTGTTAAAATGTAACCATCTTTTGTGGTCACATTATGAGTTTCCACTTTGAATCCCGCATTTTTTATAAATTCCGATGTATTTTTAGGATGATCATCACTTGCTTCACAATTTACAGAGTAAATTGAAATCAATTGTAATAAAATGAAAAAAATAAACATTTTCATTTTTCAAATTTTTTTCCCCTCACAATTCTATTTAATGGAATATAATGAAAAATAGGTTTTGATTCTTCACAGAAGACTGTTACTATTTAAAAAATTGTACGTTATTTAGTTGTACTGTTTTATTTTCTT
>comp4474_c0_seq1
TTATACATTTTTATTTATTTTTCGGAAAGTTATGCAGATTCCACTTTGAAACTTACAGAACACCTATCACTATAAAAATAAGTAACAAAAAATGGAATTTTTTCAAAAATCGAAAATGAAAGAGAAAACATATTCAAGATTCCAGCTGATTCTTTTCAAGTTACAATCAATGTTTAAATTGCGATAAACATTCGTTTTAAATAAAGTATAACATCTGACTGCCATTTTAAATACCTTTCTGGCTCCAGCACCCATAATTTTTATTTTATAAAATTCTTCGCTAATTTTTAATTTCAAGGTATAAAGATAATGTTCTTTTATATAATTAAATTTTTTGTCGTACATGAAAGAACTTTAATCTTCCTACTAAAACAAATGAATTAAAAAGTGGAAAATTTTTCAACTTTAATTCTTTGCCGTTACTAACATAAGTCATCATCAGGAATCGTAGTAGTGAATGTCTGACTAGGACTGTAGGGATGAAAGTCTGTAACGCTTGTTTCACTGTCAATGTTATTAATACTTGGATCACCATAGTATATTTCTTTCATTTCACTCTGATTAACTATATTCATTATAGTTCTATATATACCTTCCAGGGCTTTGAAAGTAATGTCGATAAGTGAGTTTTCATTCGGATTTTTTTCCTTTAACTCTCTTAATTCACGTACTAAACGTTTTATTTCCTCAGTGAATTTCTTTTTCTCACGGACTTCATCCTCTGCATACAGAGTTCTTGTTACATTTAGTAATTTTTCTTCAGAATGATTAATTAAGTTTCTAATTTGATAAATTGTACTCCAAATTATCGTTTTAAAAGTTATTGTGTATTCTTTAACTCTAACTGATTTTAATAAATAGTCAAGAAATTCTAGTAGTACAATTCTTTCGGTAAAATTTGTTTTTTTAATTTCATCTGCTAATTTACTACTATAACTTTGAGTGATGTTAATCATAGTGGTTAAATTACATTCAAATTGCATACATTCGTATAGCTCTTTTTGAAATATTTTAAATCTTTCTATGAAAGTTTTAATTTCTGTCTTATTGTTATTCAAGGCCAAATTATCTGCAACTGTTTTTTGGTAAGAAATGTCGTACTGTAGAATGACGCTTAAGTTAGTAACTTGCTCTAAAGACGTCAATCTTTGTAGTGAATTGCGCAAGCTAATTTCTGAAGTATCTGAAATGCTCGGATGTAAAGACTGAAGAGAACTTTTCGGTATACTTCCAGAAGCTCGAATAGCTGAAAAAATACCAACATCAAGTTCAGAAATATCAGTTCCTTCTTTAGTCGCCGCGTTGAAGAAGCCTACATGGTCTATGTTTTCAAATAAATATTTTACAAGGCTTCTTGAATCTGTACGCATAGCCAATTTCGGTTTACTTAAAATTTTCTCATGGAACAAGTGTTTTGCAAGAACTTTATGTTCTTCTAAGTTACTTATGTTATGTTCTGATGGATCATACTGGGTGAAAATTAAAGATATGCTTCCAAAAAGATTTACCATTTCATTTCCCAAAAGCGTGCAAAGATTTTCTAAAAGATCTGTAAAACTCCTGATATTAGTTTCTCTAATGTCTGAAAGTTTGGCTACAAGAATAATTTTTAGAGATTTAATATGTTTCAACAATTGAAAAAGATAAAAGGCATTGATAATGTCTTGTACTTCTCCTCTATTGTCATTAAATCCAGGTGTATCCCAGATGGCCAAATTTGATAATTTTGAAGAAACCCATCTTGAAGGTTTTGAAGTAGTTGATACTGAGCCATGACCAATTTTTGGCGATTTGTCAGTATCGTTTATTACTATTAGTCTTGGATGATCATGTTTAGTTAATATCTTAGCCGCCAATGGAACGCCAATTAAGTAATTAATAAGAGTACTTTTGCCAGCTCTTGCAATGCCTATGCAAATTGCTGCGTCTTCATCCCTTACTTCTTTACGAACATAATCTATAGCTTCGAAGAAAGATGTTTTGAGCAGCTGTAAAGAAGTTTCATTGAGCTCACATTTTCCACTTTTAAAGAGTGAAAGCACTAAGCAGATAATAGCTATTCTGAACATGATTGTTCAATAATAATGTTTTTTTAAAAGTTTGATGCACTAATGCGGTTGGAATATATTCCTGATGATGTTTTTTTTGCCGGTGTTGAATGTTGTGTATTTACTATTCAGGACAGCTGCAGATAGTTAAATGTGTCAAAATGCTAATATTTTCCAATTTTATAAATTTTACTTTTATTATCTTAAACTGTATATTTTGAAATATCAAGAAATTTAATGTTCTGCTAGCAAATAGACAAGCTACAGGTGTATCGAGTATAAATAAACAGGAAAAATATAACTGTGCGCTACAAAGAATTTGAAATTATTTTTAGTGCATGGTCACGAATGAAGT
>comp500_c0_seq8
GGATGTAGGATCATCATCTGAGATCGGCTCGGTTTCTGGTGCATATTTGGTGCGACTTTTAACACTTTTTGGTTCCTTACCAATTAATGGAAATTCATTTTCATTGTCATCTCGTAGCTCATGTAAAGATTCAATATCTGAGATATCGGATATCTTTGCCGAAAGATCTGTCGATTTTCTTCTATCCTCTTTGGAAGATTTTAAGAAACGCGTAATTTTTCTTATTTCTGCTTGATGACTAGTAGATGGACCGTCTGAGACTTCGGATGAATCTGACCTAAGATAATTAGGATGTGGCATATCTGCTTTCTTATGAAGTCTTCGGCTTCTTCGTACAGATACATCCGGTGCAACTTGGTCGCCTACTTGAGGTATTTCAATTTTTTTCCCCTTTGGTTTTTTCCCTTTACCTATCACATTGGATGTAGGATCATCATCTGAGA
>comp6793_c0_seq5
AACTTGATACTTTTAGGGCACCAACGTGGGAATGTAGGGTGTCCCTCAAGAATAAAGATTCAACATTTGTATTAAATGAGTTGAGAAGTTTTAGTGTATTTTTGCTTATTAGATCTGTTGATATTATCTCGGGATGTTTATTCAAGAATTTTATATTTTCCTCTTCGCATAATTTTTTTCCCACTTCGCTGTAATGATTGATGTCTGATAAACATGGATAGAGGGGGACAAATGAGAAACCGAATTCCTTCCACCATTTACTTTTTTCTGGACTGTTGTCAGAATAATTCAAGTAGGACATAAAACGTTCTTTTTTGTAATTCGTTAATTTTTGGCAAAGGTTTTCTATACTGTCATTGATAAACTTCAAGAGGATACGTTCTGATGATTGTAAATAATTGTCTTTTAAAGGACCAACTATTGTTTGGAAATGTTTTGGATCATCAGATTCTCTAATTAATGTTGCGGTATAATTTTCCCGAACTATAGCATAATACTCGATGATATTTGTAATGGAGTTATGAAATTCGAGTAAATCGTAAGAGAAATGTTGTGATGTGTCAAAATCTTCATTTATTACCTTGTCATTGGTGATTATCAAATTTATCACAATGTTACTAACGTCATCTATTAATGAATTGTTAAATAATTGTTGCATCATTTCGTAATCGTATTTTTCGTATAGTTCACCAAATACGTCAATTTCTTCCTTGAACCAATCGTTTATGTTCGGTAGAACATCACCACTTCTGCATTCAAAATGTTCGACAAATTCGAGATAGACAGGAATTCTTGATTCACGATAAGGACTATTTAGAAATCTACAACTATAATCCAAAACTAATTTCGCATATTTTGCTCGACTTATAAAATTTGAAAATGCTCGATGTATTCTATAGGTGTAATCGGTTTGCAATTGATTGTCAATTGTGTTGTAAGCAAATTTGAGGTATTCGAAAAAAACATTGTACGCTCTCTCCAAATGTTTCGGATTAAATATTATATTTGTTATCTTTTCTGATTTACTATTCACATCTGTGAAAGTGTAGTGAATCAGTGCTGGAAGAGCAAATACTTTTAAAGCAATAAGATCAATTTTTTCGTAGTAAAGTTTCTCTACTATGTATCCTAGTGACAAGTATTCCTCAAATAAGATGCGATTAATTGATTGACTTGAATTAAATTGTTTGAAATTTGAATAGTACGTGGAATTTAATCTACTAAGTCGAAGGTATGCTGAACCAGCTAGTGAGTAAAGATAATCAAGTGATAGGACATTGATATTATATAGGGGTTGAGGAAATAGTGGTAATATCATGTCCCTAAATATTCGATACACCGATAATGGGCTAAGTTTCGAGCTTGTGCCGTATTCATTTTCAAATTTTGCATTCTGAAGATTCTCTTCTATCCTTTCTAGAATTGAATCAAATTTTAAATCTTCTGCCCGACGAATAGTGTCGGCCAAAAAACCGTAAATGTTTCCATATTTCGCAAACACTAGAGAACTGATTATGTGGTCAAACAATGTGGTAACAAATATTTCATCAGGTTCTTCATTTTCTTGCTCACCATAGAGATCACTGCCTTGTATTAACTTTCTAATCAATCGTATTGTCTTGTTTTGATTAGAACGATTCTCCGTGAAATACCGGTAAAGTCCATTAACGACTGGAATGGGTTTATATTGATCAACTTCTGATAGATAATCTCCCAGGAATAAAAAGTCGCTTAGTATTGTCAG
>comp1098_c0_seq2
AGTAAAGTTCTTAAATATATCTTTATCATTTTTTATCTCAAGCGACCTGCGAAGATGTGATCGAATCTTAATAATAAAAACATACGTTCCTTTAATATTTTAATCAAGCAAAAAATTTGATTGGCTTTGAGTTTTGACAAACTCGGTAAAATAATGTAAAAAACTGAGTGTGTGTGAAATTTGTCTAATTTACTTTCCCAACCCTGCATGAACTGCGAATCTCACTTGAATATTTTGTTTCGTGTTCGATATTATAATCTGAAAAACAGTTTCTTGAGATTTTAGTTTTCTTCAATATGTTGAAACTATTGTTAAATTAGTGATTAATAAATTGCGGAACCAGAAATACGTGAAGCGAAAAGACCCATGATAATATTCCCCGAAAAGTGTTTATTCTGATTTCGGTCAGGATTCACTATATCCCTTTCCCATTCTCAATCCACATATAAAGTTTCACATGTTTTGCCCTTTATGCTCCTGCATACAAAATGTTTTGTTTATATTTTTATAAATGCACACAAGAGTGAATATATTCATTTAATCTAGTTACAATAAAGTGTTTGCTTGACCAATGTGGCCATTTATTCTTAAACCATATTAAACAAATAAATATTTTATTTCTCAACAACTCGGTTAAGTGTTGTCAATGTGCAAACAAGTTGACGTTTTCATTGAGTTGGTTTCGAAGTAGTTTCGAAAATTTGCATTATATTTACAATCGACATGATGAAGAGCGGAGCGTGCACAACTAAAAAGGAAAGCAAAATGCGAATTCGTCCTTTTGCCACTACTATGGATGAAAAGTATGTGGAAAATATCTGGGCATTATTGAAAAATGCAATTCAAGAAATACAGAAGAAGAACAACTCTGGACTCAGTTTTGAAGAACTTTATCGTAATGCTTATACAATGGTTCTTCATAAATATGGCGAACGACTTTACACTGGTTTGAAGGAAGTCGTAACACAACATTTGGAGAATAAAGTACGAGAAGATGTTCTTAAATCGCTTCACAACAATTTTCTGCAGACATTAAATCAAGCTTGGAATGATCATCAAACATCCATGGTTATGATTCGAGACATTTTAATGTATATGGATCGCGTTTATGTACAACAAAATAGTGTTGACAATGTTTACAATTTAGGTCTCATTATATTTCGTGACCAGGTTGTACGATATGGATGTGTCAGAGACCATTTGCGAGAGACCTTACTGGATATGGTGGCTCGAGAACGTAGAGGAGAAGTCGTTGATCGTATAGCAATAAAAAATGCTTGTCAAATGTTAATGGTCCTTGGCATCAATAATCGTGTAGTCTACGAAGAAGATTTTGAAAGACCCTTTTTGCAGCAAAGCATAGATTTTTATCGAATGGAATCGCAAAAGTTCTTAGCTGAGAATAGTGCATCAGTGTATATAAAGAAAGTCGAAGCGAGAATAAGTGAGGAATCAGACAGAGCTAAACATTATTTAGACGAATCAACTGAGCCTCGAATAGTTGAAGTTGTGGAGGACGAACTCATTAAAATTCACATGAAAACAATCGTAGAGATGGAAAATAGTGGTGTAATTCACATGCTACAAAATCAAAAGATTGAGGATCTCAACAGTATGTATAAACTATTTTCTCGAGTTACCGATGGATTGCGGACAGTTTGCGATTGTGTTTCTCAATTTCTTCGAGAACGCGGTCGAACTTTGGTCCAAGAAGATCAAGAGTCGTCGACCAATGCGGTTTCGTTTGTGCAAAATTTGCTCACTCTAAAGGATGGATTCGAACATTTCCTCCACTATTCTTTCAACAACGACAAGCTCTTTAAACACATGATTGCGGCCGATTTTGAACACTTTTTAAATTTAAATCCTAAAAGTCCAGAATATCTTTCGCTTTTCATTGATGATAAATTAAAGAAAGGCGTCAAAGGCATGACAGAACAAGAAATTGAAGGTATTCTCGACAAAACAATGGTTTTGTTTAGATTCTTGCAAGAGAAAGATGTATTTGAAAGATATTATAAACAACATCTAGCCAAGAGACTTTTACTCAACAAATCTGTGTCCGATGACAGTGAAAAGAATATGATATCTAAACTGAAGACTGAATGCGGATGTCAGTTCACATCCAAATTGGAAGGCATGTTCAAAGATATTACACTGAGTAACACTATTATGGATGAATTCAAGGAGCACGTCAATACATCTGGAACAAATTTACATGGTGTAGATTTAAGTGTCCGCGTTTTAACTACTGGCTTTTGGCCAACACATTCGGCTACTCCAAAATGTAGCATTCCTCAAGCGCCAAGAGATGCCTTTGACGCTTTTCGTCGTTTTTATCTAGCTAAACATAGTGGGCGTCAGTTAACTTTACAACCTCAACTAGGTTCTGCTGATCTAAATGCCATTTTTTACGGACAACAAAGAGAAGAAACGGGTGGAGTTGATGCACCCACATCGTCTTCTTCTGTGAATAGTGGAAGCAATACGAATAATCTATTGAGTCCGAAACCTAGTGGAAATGGAGGATTAAGAAAGCATATTATTCAAGTTTCAACTTATCAAATGTGTGTTCTGATGCTTTTCAATAACAGAGAAAAGCTAACTTACGAGGAAATTCAAAGTGAAACTGATATTCCGGAAAGAGATCTCGTACGAGCGCTCCAGTCTCTCGCAATGGGAAAAGCAACTCAACGGGTTTTGTTAAAATATCCACGAACCAAGGATATTGAACCAACTCATCAATTTGTTGTCAATGATAGTTTTACAAGTAAATTACACAGAGTAAAAATCCAGACAGTAGCGGCTAAAGGAGAATGTGAACCAGAACGCAAGGAAACGAGAAATAAAGTTGACGAGGACAGAAAGCACGAAATAGAAGCTGCCATCGTGAGAATTATGAAAGCGAGGAAACGTATGGCGCACAACATTTTGGTAACCGAAGTAACACAACAGTTACGATCCCGATTTTTACCGTCACCGGTCATTATAAAGAAACGTATCGAAGGTCTGATTGAACGAGAATACCTTGCTCGAACGCAAGAAGACAGAAAAATTTACACGTACGTCGCTTAATCGCTTTAATCAACGGATTCTTACAAACGTAAACTACCAAGTTTGGACTGAAATAACCCTGATTTACATCGTACGTAATTTTAATTTAAAAATTGTTGTCAAAAAAAAAATTATTTATAAAATTCAATTCAAAATATGTCACCAGTAATACACTTTGTATGCATCGTCTTTTAAAATTTTCTTCTTGTTCGCTTTTTTTATTTTTACTACTATGAATTTTAAATTGCAAAAAAAAGTATATAAAATAATTCTGGATGTTCATAATCCATAACTCGAAGAAAATTGAGCTAAAGATGGATGTTGTAAGATAAACGAAGAGTATTAGAAAATAAATTAATTGATAAAAAATATATAAAACGTCAGCAGCATCAAATCTGTTTCTTCGATCATAAAATCAATAGTCAGTTATTGATAGCCAGTTGGAAAATTTTCATTTTTTTCGTATATCATAATTTATTATATATTATATAGTTTATTCGAAACAGTGTGGTGTAAAATGAAACATGTCAAATTTATACGTGTTGACTTACAGACTATCAAGAACTATTTAAATCTCGAAATGCATCGGTAAATATGTTATTTATTGATATATTACGACTGCCAAATAAGAAAAATTAATATTAAAATTGATATATTGTGTAGTGTTCGCGAGTAAGGTGTATAAATATAGAAAGGTTTACCTATTATAGCCAATTATTTGAAAATTCAATAGAAATAGATTTAAGTTACATTTTTGAAACTATATATATATAGTTTGAAATAATAAACTTATCATAATAAAAAAAAAGTGGATTTGTATTGAAATCCCTATATCTAAATTAGTTAAGGTCAAACTTTCTCGGTTATCAATTTTCTGACACAACATCTTTTTCTTAAATTACTTTATAAACGCATCTGTGAAATTATCTTATTTATCTAAGTTATCTAACCTAGAAGTTTTTTTTTGAAAAAGGCAGTGTGAAACAAAAAAAAGCTCAATAGTGTCATTGTTAAAATCGTTAAAATAATTACTCTCAAATATTCGTTTAATTAACTTTATTTCTGGTTTTAAGAATTGTACACGATTCTTATAAAAAGTACAAATTCCAAGGTTAAATCAAATCATGTTATATATAGCTAAATCTAAATGATATTCATCGTTTCTTTTTTAATTAATTTTTTATTCACAGATTCTTGACACAATACTTTATCTCTAATAAAATTTGATAAACTCAATCTATTTGTTGTTCTAAAAATATAACTATTAAAAATTTTTGTTGAAATTTTTTTATTTTGTTGTACATATTATTGTTATTTAAGTCAATGACCTAAAAAGAGCGGAAGAGAGGTTAGAAAAGTCAAGATTGATCGAAGAAGAACTGTTGTAGTTGTAGTTGCATTTGTGTTGGAGGTGAAAGTACACCGTAAAGTACACGTTGTCTGAAGTTGCCAACCACTGACATGTCTGTGCCCCACCTTTTTTTTCGAGTGAATACGGGTTTGTCGAGAAGTGCACCTCTTCTACAATTTGTTAATAGCACTGTCACTTTAGCAACGCAGACAAGTTTTCAGCCGCCCGTCAACAATTATAATTCATATTTTCCATCACAAGAATATTCATTTGTTAGAAATTTTAGTACTTCTACTGCAATGGCAAAAATAAAGGCTGGTCCCGTTGTTGATATTTTGGGAGATGAGATGACCAGAATTATTTGGGACTCCATTAAGGAGAAATTAATCCTTCCTTACTTGGACATCGAACTTCATACGTACGACTTAGGAATAGAACATCGTGATAAAACTGACGATAAGGTGACCGTAGAATGCGCCGATGCAATAAAAAAATACAACGTCGGTATCAAGTGTGCCACCATAACACCTGACGAAAACAGAGTTGTAGAATTCAAACTTAAGCAAATGTGGAAGAGTCCAAATGGAACGATCAGAAATATTCTCGGTGGTACCGTATTCCGTGAGGCAATTATTTGCAAAAATATTCCCAGACTAGTCACTGGTTGGAATGATCCGATTATTATTGGAAGGCACGCTCATGGAGATCAGTACAAGGCGACCGATTTTCTCGTACCTGGTCCGGGAAAATTGCAAATTACCTGGACTGGTGAGAATGGACAAAAAATCGAACACCTTGTTTACGATTTCAAGTCGTCGGGTATTGCTCAAGCCATGTACAATACTGACGAGAGTATTAGAGACTTTGCTCGCAGTTCCTTAGAGTACGCTTTAGCGAGAAAGTATCCTCTCTATCTTTCTACAAAGAACACTATTCTCAAAAAGTACGATGGTAGATTCAAGGACATTTTCCAGGAAATTTATGATAAAAACTACAAATCAAAATACGAAGCTGAGAATATCTGGTACGAACATCGATTAATTGACGACATGGTGGCTTACGCAATGAAATCAAACGGTGGATTTGTCTGGGCCTGTAAAAATTACGACGGAGATGTTCAATCAGACTCTGTAGCTCAAGGTTATGGATCTTTGGGTCTCATGACCTCAGTTTTGGTCTGTCCCGATGGTCGCACGGTGGAGGCTGAAGCTGCTCATGGAACGGTGACTCGTCACTATCGTCAGCATCAACAAGGAAAGGAAACTTCCACAAATCCAATTGCTTCAATCTTTGCTTGGACGAGAGGTTTGCTCCATAGAGCAAAACTCGATAACAATGATAAATTGAAGCATTTTGCCGAAACTTTGGAGAAGGTTTGCGTCGACACAATCGAATCTGGCAGTATGACGAAAGATCTTGCAATTTGTATCAAGGGAATGAATGGAGTTAAGAGATCTGATTATTTGGAAACTTTTGAATTTATGGACAAATTGGCAGAAAATTTGAAGAAAAGCCTCAAAGCATGACTTCATAACATTCCAACTTCATCAATACAGTCTAAATATTGATAATTTTTTATGGACGCAATAACTTTTCGTATAATTGTAATAATACTGACTATAAAAAGAGAAATACGTATATTTTTTAATTATTAGAATTTACTAAAGAAAACAAAATTATAAAATTAGAGACTTTATGTTCGAAATTTAGTAAATTTTTAAAATACACAAGTGATAATGGAGCTTTTGTATAAAATTTGTCCTTATATTTTATAAATATATTTTAAAACTCTTTTAATTTTAAAAAAAA
>comp6201_c0_seq1
TATTAAACTATTTTATTTAAAATTACAATTTTTTAGTTATTATTTACAAAATTATTTTCAATTTACTTTCCTCTTAATGTACATACATGAAAAAAAATCTTTCAGAAAAAATGTTGTAGTAACTAAAATTGTATAAATAATTTTCTAATTTTTATAAAAATTAAAATTACTTAATTAAAGTACAATTGTTAATTAAATTAATTAGTGTGTGATTGTAATTAATTTCAATTACAGTAACTAAATTTTATAAGCTTAAACAAAAAGTAAACAATGTTAAAAACATATATTAATAAAATTAAAAAATCTTTTTAAATGCCGATGTACCTTATATTACAAAAATTAAAATTCAGAAAAAATATATTACTTCTCACACCTCAAAGAATCCTTAAATTCTTTCATTATAATTTTATATTTATCTGCAATACTGGGACCACAACCGGCTGTCATACCATCTCTTGTGCATGCCATAATATCCATCAATTGTTCGCATTCGCTTTTCGTATGAGTCATCGCTAAGGAGAAAAAGTAATCGTTTATTTTGATATTTTGATTGCTTATGCACTCCTGTACAGTTGCGAATATAATGCAGTCACTATATTTTACTTTAAAGTTACCAATTTTATAATAAGCACATATTTTCTTTTTAATTTCTGCAACAATATTATTAGTTTCCGATAAATGTTCATTTATCTCAAAACATTTCATTGTTTCATTAATTAATTGTCTAATTAAGTTTTCAATTTCTTGCCCAGAGCAATGTCTTGTTGTATTATTTAAGAGATTATTCCAAATTGGAAGCAATGATGTCTGCATGTTTTTGTAGGATTGATTATTTTTCGTGCAGGATTCATTTAATTCAATTAATGTCAATTCATTAAATGTATGATTTTTTAACATTGTACAGGAAACATAACAGTTAGCAACTATAATAAATAGAACAAATTTGATGTGCAACATTATTCACTTGTTTCTTGAATATTCTCGATGAACGTGTATATATGTAACTTTAGTCGATACAAAAATGATACTAAATGAAAAAAATTCTGTTCGCATTTATATTCGCAGATAACCTATTTTTATGTTTCGGATTTTATTTTCTTTTTTAAACCAAGTCAATAAA
>comp528_c0_seq1
GGAAAACATCGACATCATCGACTTCAGTACTCCTTCACTATCCTGCAAAGAATCTCGTTATAACCATGGCTCTTGAACGTCAAGTCCGTGCCAAGATTGCTGGCAAGCGAAACCCAGAACAGGAAAAGGAGGCCCAAGAATGGATCGAATCGATTATGGGCAAAAAATTCCCCACTAATGAAACATTCGAGGATGTTATTCGCGATGGTCAGGTTCTTTGTCAATTGATGAACAAAATCGCCCCTGGATCTGTGCCCAAGATCAACAGTTCCGGTGGACAGTTCAAAATGATGGAGAACATCAATCTATTCCAGAAGGCTTTGAAGGAATACGGAGTCGATGATGTCGATGTTTTCCAAACAGTGGACTTGTGGGAGAAAAAGGACATAGCACAAGTCACAACAACCTTGTTCGCCTTAGGACGTCAGACTTACCGACACGCAGATTGGAAAGGACCTTATTTGGGACCAAAACCATCAGAAGAATGCAAAAGAGACTTCACTGAGGAACAACTTAAAGCTGGGCAGACAATTGTCGGTCTTCAAGCTGGTTCCAATAAGGGTGCAACCCAAGCTGGACAAAGTATGGGAGCAACTCGTAAAATTCTTCTTGGAAAGTAATTTCCTCCCTTCTTTCCTTCCCTTTCCCTCTCCTTCCTTACCCCTTCTCCACTCCCCCTCCCCTCTTTCCAACAACCAAAATGAAAATCCGCGCGTAATTTATATTTTTTATGTATATATAATATAATACTCTAATGTTTAATTATTTATTTTATCTCTTTTATTACTGAAGAATATACATTGTATCTCTATTATAATCAAGTATGTCAATATAATCGATTTATTTATACTGCCTGATGATTTTCTTCTATTTTTTTTTTTTTTTTTT
>comp3804_c0_seq1
CCCATATGGGGATTTTCAATAGGGGAATCAGCCATTAAACAAATATTTCTCTATGTATAGTAATGTATTATATGAAATTAAAATTATAAAAAATACTTCTTTTTGAAGTTCTACAAGAGACATCAGGACAGCATAAACGCACATGCGCTAATTGAAACTTTCAGATAACTTCTTATTTAAAAGAGTATTAGTTATTTTGAAAAAGGTTTTAAATATATTTTTTTTTATGTCAGTCTTTGTCATGTTGGTTACAATATCTAAAAATGAATTCCACCTCTCAATATCGAAAGTCGGTTCCGTTGGTAGACTGTCATAAAAAGGATCTATTGTAGAATACGTTAATAGAGATTCATCACCAACTGGTTCATAGTCCATACCTAGTACATTTTCGCTGCTTTCAACATCACTGATTAAATCATCTGGTGACAAAATCATCAATCCTGTTTCACATACAGATATAGCCGTTTTCAATTTTAAATATAAGGAGACTATAATAGTATCAAAACTGAAGTTTAAATCTTTACTTATAATTATATTCAATATTGTTTCAATATAATTTATAAGTTCAATTTTATCTAAAATTTTATCTTCTTCATTTAGTTTTTTCAAATCATCATGAAACGATAATAGAATTGGCATTTTTCTGTAAATATCATTCTCCCCGATTAAAGAATGGGAAAATGAGTTTTTCTTATTAGTTAATTCATCTTTAATGCTTTTTATTTTATTTGAATTTTCTTCATCGATTAAATTTTCAATATTATTTCTATCTTCGAGTAATGCTTGCGAAGCAATATTTTCTATCTGATCCATTTTTGAGATTGGCAGCAATTCTTCAGTAGCTTCGTACAGCATAATCATAGAAGAATCAGAAATATGGGGATGTGTATCTTTGAGAGAGCTTTCATCTATGATTTTGGAATTTTTGATTACCGAAAGAATATTAACATCAATATCAGAAGAAACTTTTGTTTCTTTTGACATTTTTTTAAAAAGAGCAATGCGATCATTATTATCTATAATGTACTGTATGAAATTTTTTGAATTTTTAAACGATTTCAGTTTAGGGTGTAAAAAGACGTTTTCTAATTTATTGCTAATGTATTTAAAATCAACTGGAATTTCATCAATAGTCTCAGGTACTTTTGAGAAAATCACTGATACACTTGGAAAAAATGATTTAAAGTTATTTCCAAAAAGTGCTTCAATAGCATTTAGAAGTGATAAAAACATTTGAACATTTCCCCTGTTAAGATCTTGAATGTCTACCACTAAAATAATTTTTAGTGATTTTACAGATTTCAATAATTTATAGAGATAATAGGCATTAGTTACGTCTTGTACTAATCCTCTATTGTCAAAAAATGCAGGAGTGTCCCAGAGGGCCAAATTGGGTAGAATTGTAGATTTCCATTTTGTGGGAATTGTTGTTTTTGACAAGGAACCAATGCCAATTTCTGGTCCTTTTGATTGATTGTTTGACTTTACTACTATTATTTCTTCTTCGGATAGTGGACTTTTTGTACCTTTTAGTTTGCTGCCGATTAAGTAATTCACTAATGTACTTTTCCCAGCTTTTGGGTTGCTAAACAAAATTGCCGCATCTTCTTTTACCAATTGATCTTTCATAATTTTCTTCGCTTCAGAAAGAGATATTCTTATTTTCTCTAAATTATTGTTATTTAACTCCTGACCCTCGCTATTCACTATTGTGAGGAGTAAACAAATGAATGCTATTTTTATCATGTTTTATTATAATGATAACTTTTATCCCAAATCAAAATGTTCTGATATAATTGAATCTTATTCCTGATAATATTATTTGCCAGTATGTTAGCTTCAAGTATTTTTGAAAAACACTAATAATATTTAAGACTCCTTTCTTCTTCGTTTTTCAACTAGATTTGCAACGTTGCAAATGGCGAAATGTAGGATTGATAAACATACTGGAAAGTTACGACATTCTACACATAAAGATACTTGGATTTTAT
>comp586_c0_seq14
ATATACGAATAAGTTTGACACCAAGGCGACATTTAAATATCCACTGAGAAAAGTAACTATATATTTATTAACAATCATGATAAGATTAGCAATAATCTGCTTCCTAATTTCGATGATCAGAAGCGAAGAATGTATTTTCAATATTGATGAAGTAGATGAATTAAGACAACTTTTCCATGATTCTGAACGTCGAATCGAAGCAGCAACTCGAGGTCAACGTGGAAATGCGGCAATTGTCATAGGCAGTGCAAGAAGTGGCAAAAGTACATTAATTAATTACTTGATGGGAAATGCATTGATTGCTTATAATGAGAAACGTGAAATAAAAATAAAAAAAGCTAACAATAATGTCAG
>comp683_c0_seq1
ATTTTTGCGTTTTTTTTTTTTTTTTTTTTTGAGGTTCATAAAATAAGATTTATTACCATCATTTATACATTGCAGTTCTTAAGGACAATATCATTTTAAGATTAACAATAAAATTTAACAATTATTTTTAAGATAAGAGAAAAAGAACATTTTCTGTTCCTGAAGAAATTGTTGTTTGCCTTATTCATTCTTCGTTCGATATTTATTTAATATATCTTTTACCATGTCTACGTATTCGAAATACTTTTTCTTAGATCTCGCATGTTCATCAGTAAAATCAATCATGGTAATCATGGTGTTTCTAGGTATCGTTTCAAATGGATGAGGTTCTTCTTTTATCGACAGTTTCCATAAATTATCTTCACCAAAAATGTGAATCAGTAACTGTTCCAAAATTATGCGTGGATTTCCATAAGAATTTTGAACAATACCATCAACAGCATTGGGATCAATCAAAACTTCTTTTTTTGAGGAAGTTTTCAATGAACTTTTCGTAATTGGCAGAGGATCAGCCTGAAGCTGTCGGCGGCACTCTTCTTCCTCCTGATAACATTCTAGAACTCTGTTTATCGAGGCTTCGAATTCAGTTAGAGTACGTTTCCTTCTCGCATATTTATTACAAAATTCTGCCATAGTAGAAATGATATCTATAGGTATTTTTTCAAAAGGAGGCAGTTTTCTTACTGTTGTTAGTTTTAGTAATTTCTCCTCACCAAAAATATACTCAAGTAATTTGTATATAACATAGAAAACTTCTCCCTCCTTATTAATATAATACATAATATGTCTGTAGAAGTTTGGATACAACCAAAGTCCCGAATCTGGCATTAATTCAACTTTAGGTGAATCTATATGTTTCGATGTACTTTCCAGAACATCTGGTAGAGGAGTAGCTTTAATAACATTAAGTTCACCGCTGTTAATTTTTTGAAGAAAATTATTTAAAATCGCAAGATCTGAAGCAGAAGACGATGTTCCTCCGACTGATTCATTATCATCGCCTGAATCCATAGAGATTGCATTTTTAATGGATACTGACAGAATGTAGAAAATCGTGAAATAAATGCACAGTGATTTGCAATTTGTCATTTTGTTAATAAATAATTTTATTAACGTTAACAAGAAATTGAAGGAGAATAGACGTGGTATCCCAAAACTGATGTGAAGTTTTTGATACACGTGGATAATAATGAAAAAAATATTTCTTTACCGCTTTATTTATAATTGAACCAAAACTGATGTGAAGTTTTTGA
>comp1346_c0_seq1
ATTTTCTCCCCAATTTACAACATCCTTTCCTGCATTTTCTCCCACTTTAGAAGGATACTCTTTTATAGCAGTTTTCAAAGCTTTATCACCAGAATTTGCACCATGGTTCCAAAAAGAATTATCATCATATTTAATTTCTCCGATATTCGAAAAATTCTCTTTTTCATAATCATCCGAATTTCTATTAACCTCTTTCGCAGGCTCATCATCATTTGGTTTTTTCGTATCTCTTTTCCAACTTTCATCTTCATCATGTGCATAATGCTTCGAAAAAGAATCATTATTTGCTGCATTTCCTCCCAGAATATTTGAAACATTCTTTTCTGTTGTTAAATCATCAGAACTTATTTTAATAGTAGATATAACAGGATCGGTATCTTGGACACATGTCATATTTTTACAGAAGCCATTAGCATTGCACAAGGTTCCAAGTTGGGCTTCTATTTTTCGTACTCTAATTTTGCCTTTATTGTTTCTAAACTCACAATGAACTAAACATGAATCGAAGTATGAAGAAAGAATATTTTTCATTTTTCTTTCCTTGCATTGTGTTTCAGCAGATTTATTAGTTCCAGGCATGTGAAACCTTGGAAATAGTAATTTTGTACCTGAGTTATCGGCATTTTTGTCAAATTCTACAACTACACAGTCTCTCTGAAGGCAGTATTTATTTATAGCACAAGGTGTTCCTTCCAATACTGCCTTTGATGTAACCTCATAATTATAGCTGTTATAGCATTTTATACTTTTGCAAATATTTACAGTCACTGCAGACGCTTTTTCATATCCTAATTTTTGACACTGTTCATTGTATGTTACATATTTTCCAGGTAAAACTCTCAGCAATTGTTTATCAGTTCTATTTACAGCTGGATTATTAAACAGGCAACTGGCATCTTTTGAACTTAAGAAATACGACATCATTTCTTTCGAGCACTGAGAAAAGGGATATGTACCAAAGTCCTTTATCATACAACTTTTTTTCCATGGTCTAGTCGATTTTAAAGCTTCATCATCACCTTCATAAAAAGCTCCAAATAGATTAGCCAATTCATGTACAGCCACTTCAATTCCAGACATTGCAGTATTATCCGTGACAATTGCTGTGGATGTCACTCCTAGACACTTAGCAGACTTTTCACAAATACGCTTTTCATATGAGATTCCTTGAATGGAATCATCATTTATAGACACATTCCTGTTGTAATTTGTACCCAATAAAACAGCAAAATCGTAGTGTTCTTTCAATTCAAACTGATCAGTAGTATTATACATGAATCGAGCAAAGTTTAATAAGCTTGTACCTTCTATTACGAAATTATTCATCGGTATAACTTGGTCCTGACACAAAATAATTCCAGCAATGTTCAAACGAACTAAAGGTTTTTCCAAATCTCTAAATTCCAGATCAACTCCGTTCCAAAAATTTAGTGTGTAAGCAACAGTTTTGGCAATATCGTTATTAAAATGTTCAAATAGAGTTTTGTCTACATAGACTAATATTTCTGGATACACTATTTCTGGTGCTTCTGAAGACTGGTCATCTGTCGTGGCATTGGGTTTATCAGAAACATGTAAGTTATTCTCGTTGGATAGTTCGGTTATTTCTCGTTTGGAAAGTACGTGATGATTCTTGAAATTGTTGTTTGCAGATTTCTTTCGTGATTTTGGTGAAACATCACGAGTATAACGATTTTTATTAAACTTCGAATTTCCCTCATCATTTTCTTTACTCTTTTTAGGTGCTATTTCATAAAGATGAAAGCTGGCATTCACTGCTTCCATAACATCGTTTTGTAAAGTATATTCAAATGTATTCCCATTTTTCTTAGCTAACCATACTTTTGTATCTTTTCCAGCAAAGAAACCTTTTGCTGATTGTAAAGTGAATTTTCTGTCAATGTTGTCAATACTTATATTAATTGCCAGTTCAGTAATACTCTCCTCAAGCTCAAGTGAATAAATCAATGGAGCATTGAGCACAACAAGTATAATGAGAACGTGAATCATTTTCTTATAAAAC
>comp2171_c0_seq1
TTTTTTTTTTAAAAAAAAAAAAAAGAAAAAAACCAAACAGAAAAGACCATTGAAAAGCGTTTTTAATTGAGAAGAAAAAAAAATAAAGTGCAATCATACCCTCCTTCGAAAGTGTATCATCGAGAAATAAAAATATCTGTACATTGTAAAATTATTTATAGAAAAACAATTGACTCACGCAACAAGATTTTTTCCTCTAAACAAATATATCTAAAGGAACGCATTTTGATCATCAATATTTGTACAGCGTGTACGGTAATGAATTTGTGTATAAAAAAAAATTGATTAGTAAATTATTTCTATTCTTCAGAAATGAATTTCTTCTGAAATGAATTTTTTCTTCTGTATCCAGTTTGATTTAATTTTATTAACATTTCTCTCACATTAAATAGTATTTTTTTGTTCTCTTCGAAATGGTAACAACTCTTTACTTACAAGGGGGAAAATGTTTAAATCGTTTAAATATTAACACTTATTTACGTATATTGTAGTCTTTTCAATGAACTAGGAATAATTTTTAAGATGGTGAAAGTGCTGCAACACCGGGTAAAACTTTGCCCTCGAGAAGTTCTAAACTTGCACCGCCACCAGTACTTACATGACTGACTTTGTCTTCGGTTTTCCATTTTGCGGCGCAAGTTGCCGTATCACCACCGCCAATAATCGTCACTGCGCCTTTACTTCCGGCTGTGACGACATTGTCCATCAGGGATTTTGTTCCCTTGGCGAAGTTTTCAAATTCAAATACACCAGCTGGTCCATTCCAAACAATCACTTTGGCTCGTAAAATTGGCTCAGCAAAAAGTTCCCTTGTTTTTGGTCCAACGTCGAGACCCATCCATCCATCGGGAATTCCGCTTGCCACATCAGCGGCTCCAACCGCAGCATCTTCGGCGAATTTATCAGCGGTGACAAAATCAACCGGAAGGTGAATTTTCACGTTATTCTTCTCCGCTTTCTCCAGAAGGACTTTCACGATCTTCGAACCCTCCTCATCGAATAAGGAATTTCCAATTTTCATGTCTTTGGTGACTTTTAAAAATGTGTACGCCATGCCACCTCCAATAATCATTTCATTGACTTTTGCCAATAAATTGTCAATTAACATAATTTTATCGGCAACTTTAGCACCGCCAAGAATCGCCAGGAACGGTTTCTCGGGATTGTCGAGTGCTTTCGCGAAATATTGCAATTCCTTCTTCAAAAGAAAACCACTAGCTCTAATATCGAAACCATCGCCCATCATTGAACTATGAGCACGATGAGCTGTTCCAAAAGCGTCATTTATATAAACATCGCCCAATTTTCTCAACGATGCACGAAATTCCGTCACTTTATCCTTATCGGCTTTCATCTTACTGCCGTCAGGCCCAACGCCTTTTCCCTCCTCCTCAACATGGAATCGTAAATTTTCGAGTAAAATAATAGTTCCTGGTGCTGGATCAGCACAAGCTGCCTCAACAGCGGCGCCAACGCAATCATCTAAAAAGAGAATATCCTTTCCAAGAAGTGTCTTTAGTTCATCGGCAACGGGTTTCATGGTATATTTGAGATTTTTATTTCCATCAGGACGACCCAAATGTGACATTAGAACTATTGATTTGGCCTTCTTTTCTAAAGCATATTTCACCGTGTCTAGGGCAGCAACAATTCTTTGATTATTCGTTATTTTCCCCTCTTTTAACGGAACATTGAAATCGACCCGAATAAGAACCCTTTTGCCGGTGATATCAACTTTGTCAATACTCAATTTATTAAGAGCCATTTTTGTTGATTTTTCACGATTGTTATTTATGTCAAAACTAGTACAAGTTCTCGACAGTAAATTTAATCGTACAAATGGAAATTGACACGAATTCTTTAAATTATCCTGCAGATGATGACAATTTCTGCTTGTGACAGTAAAACCTTTTCGTGTGTGACAAGAAATGACAAGGTCAAATAAAGGTCGTGTAAAGTGTCGACCTCTGGAAAGTTTACGCAACGCGGACATTTTGATTTTTCTTTAGAATTTCGAAAAATTAAAAGATCGAAAATTAATTAGATA
>comp2023_c0_seq2
ATTTAATAGACCAATAAAAATGGTTAAATGTTGTTTTCAGGAATTTTTAAGGTTGGTGATTGTAGATTAGAAATAAAAATTGAAAATGTTCTTTTTTGAATTATGGAATAGATATTTTAATAAAATGATTGTTTGTTTGTTTAAATGCTTGTTTATTTAGATGTTTGTTTAGATACAGTAAACGACACTATTTTTTTTAGTTTATAATTATTTCATTTATCCCCTAACTGCAGCAGCTGGGTTTGCACGAGCACATTCTGCATAAAGACGAAAAAATCTTCTCCAAAAGCCTTCTTCTTTTTTAGGTTTTTTTTCGTTCCTTATTCGTTCTTCCATTTCCTTAATTCTTTCTTCTTGCAATGTTTCGAATTCTCCCTGTCTTCTGTTAAGTTCATCGATATCAATTCTATTCTCCTTAAGTTCACACGATGAAATTAAAAATGATGTTCTGTCAACTAGTAATTTAACAATAGCCTCCAATAGAATGTTTATTCGTATTATTTTTCCTGACATAATTATGCTATCAATAAATTCAGTTAGGCTGATTTTATTCTCTAAATTTTTGTTCGTTATGAAGTCTCTAACAATATTATCACTCTCTTCCAGAATTTTAATTTTAAACTTTGCATCAGAATTATCCAATGAAGAAATATTAATTCGACTGTAGATTTGCTTAAAACTGGATTTTTTTTGCAATAATACACTTTTATCTAACGTCCTGTTCAAATCATTGTAGTTATCAATGTACCTGTTATTCACTTTTAAAGTTAAATCTGTAAAATCATTCATGTTCAGTAAATCATCATTAGTCCTTTGCAGGCAAAGTTTCGATTTGACTGAAAATGTGAAACCTATATCCTGATGAGATGGCTTGCGTATGCTATCGCAGTTAG
>comp739_c0_seq1
AATTATTATAAATTGTATAAAATGCATAAAATGTCAAAATAGAAAAATTCAATTTAATTTTTAAAAAAAATTGCCATTTTTCGACTATTCAAGTTATTTGAAAAAATTCCAGTGTGCGAAAAGTGAACAAATTTATTAGCATTCCAAGAAAATTGGGAATAAATTATTTAATTGTATGACAAGAGAATAGAAGACACATACACATTTGCGCATCGTGCTTGGGTGCTCTCTGTGTTTGACGTTTTTGTTGTTTATTGGGATTTCCAAAGGTTACATATATTTGTCATCATCAATTCCAATTGCATCAAGTTGCTCTCGGTTTCAAGTGAATCATACATTCACGAAAGTACTCCAGGTCAAGAAACTTTCTACATTAATAACCTGTCAATAGCGTAAAAAGGTTGTCAATTCGGAATTTAAAAATGGCACTTTATCCATCCTTGGAAGATATGAAGGTTGATCAGCTTATGAAGGCTCAATTACAAGCTGAAACTCAATATCCATCAATTTCACCTAATTCAATAGCTCAACCTGCTGCTCCTTCGGCTCCACCATTATTATCACCCTCTCAAGTTGGTGGTCCTGGTGCACTTTATCCATTATTGGGTGAATATATGGGACTTGAAAGATTTATTTATAAAATACCTATTAAGAAAACATTTATTTTGAGTCAAAATATTTTCACAAATAATGATTTTTTAACATTATTTTTTCTTTCAGCTGCAGAGAAAAAAATATAATTTTTATCCAAATTTAACGAAAAAGACAGGAATAATAAAGTGAATAAAGATAAGATAGCAAAGAAATTTTTTAGTCATTTATTTTTTCTTTTCTTTAAAGAAGTTACAAACTCCTATGACAATTATGTACACGCGGCCTTAAATCACTACTTAAATTCCTGCTAATAGGAAGAAATTGAAATCGAAAGCAATATCTGGACATTGAAAAGCTATTCAAAATTATGTTTTCATAGATGGTAAAATGTAAATACGGTAAATACAATTTATAAATATATATATTTTTTAAGCCTCGAGTAAAAGTAAATATTTTCTCCATCGAAATAGCTTTAATCTCATATAATTTCTTGCTTTCGTTTATTTTGCACCTGTTTTTTTTTTTGGATATTATTCTTGTGCGTTTATAAATCGTTTTTAAATTTGCAAAAAAAAGGAATAAACATTCGATCTAATGAAAAAATTTGTTTATTCTCCATGATACTGATACATAACTCATTCATTCATTTATACATAGTACGAAAAAATTCAATTATTAAAAAAAGCGGTTTTCTTTTTCAAAAAATTGAAAAAATATCCGCTTCTCATCACAATTCACATACACACAGGACAGCACACATCTCTCGCATTTATACAAAAAAAAACTGCTTAATATTGAATTACTCGTAAACAAAAAAAATAAATTAACGATATTGGTGGAGTCTTATTTGAAAAGGAGTTTTTCTCGGTGACGTCGCACGTTCCGAAGACAATAATTAAAAAATCGAGGCTCTGGACTTTTTTCTTATATTTTACGAGCAGTGATTTCTTTAAACATTTCCTTTGTAGCAAATACAATACAGAGTAATACACTCGATAGAGATCATCACAGCCGTATAAGTAACGGATCTTTTTATCGAGTTTGGTCGCTCATTCCAAGGTTTTGAAAAAAATTGGCATTCTGGCCGTAGTAAATATTAAATTGAGCGCGAAGGAAATTAAAAAAAAAGGGTATTAGTCTCTAGAGCATTTGCCTATAAAGGGAAGTGGGATTTCAGTCTAGACGTGCGCACGAATCAAAATTCGTTATATGCGTGTGATTATAATTCATCCTTGAGATCGTCTTCCTCGCCACCGGTTGGTGGTGGTGCACCGCCTGCTCCTTGATATAATTTTGCAATAATTGGCTGTGCAACATCGGTGAGCTCCTTCTTTTGTTGTTTATATTCTTCTGGATCTGTGTCTTGATTTTCCTCGAGCCATTTTATTTTCTCGTCAATTATTTCCTCTAATTTTGTCTTGTCAGTGTCACTTATTTTCGAACCGAGTTTCTCCTTGTCGGCAATTTGATTTTTCAATGAGTACGCATATGATTCGAGATCGTTACGTGCCTCGACGCGTTCCTTTAATTTTTTGTCCTCCTCGGAGAATTTCACTGCCTCCTTAATCATTCTCTCGATATCGTCGGGTGTCAAACGATTCTGATCGTTGGTGATGACAATTTTCTCACGATTTCCAGTACCCTTGTCCTCGGCCGATACTTGGAGAATACCATTGGCGTCAATTTCGAATGTCACTTCAATTTGGGGAATTCCACGTTGTGCTGGTGGAATGCCGGTGAGATCGAATTTTCCGAGGAGATGATTGTCCTTGGTCATTGGTCGCTCGCCTTCGTAGACTTGAATTGTTACTGTGTGTTGATTGTCGGAGGCTGTTGAGAAGATCTGCGATTTCTTGGTTGGAATCACGGTGTTTCTGGGGATGAGTTTGGTCATGACTCCGCCTACAGTTTCGATACCCATGGTGAGAGGATTGACGTCGAGGAGAACAATGGCGTCCGTGTCTTGTTCACCGGAGAGAACACCAGCTTGAACGGCGGCTCCATAGGCAACGGCTTCATCGGGATTGATACCTCGGGATGGTTCTTTTCCGCCGAAGAATTCTTTGACGAGTTGTTGAACCTTTGGAATTCGAGTCGATCCACCGACGAGGACAATTTCATGAACGTCCTTCTTACTCATATCGGCGTCTTCCAAAACTTTTTGCACTGGCTTCATTGTACTTCTGAACAAATCCATATTCAATTCCTCGAATTTCGCTCTGGTCAATGTCTCTGAGAAGTCTTCGCCCTCGAAGAAGGATTCAATTTCGATCCTCACCTGATGACTGGCGCTGAGTGCTCTCTTCGCTTTTTCGACTTCACGACGCAATTTCTGCACAGCACGAACGTCCTTACGGATGTCCTTGCCCTTCTTCTTTTTGTACAACTTGATAAAGTGGTCCATGACTCTTTGATCGAAATCTTCGCCTCCCAAGTGAGTGTCACCATTGGTGGCGACGACCTCAAAGACTCCGTTGTCAATCGTCAAGAGACTCACGTCGAAAGTACCGCCGCCCAAATCGAAGACCAAAACATTTTTCTCACCGTCCTTCTTGTCTAATCCATAGGCAATTGCAGCGGCAGTTGGTTCGTTAATAATTCTCATCACATTCAAGCCCGAAATAGTTCCAGCGTCTTTCGTCGCCTGTCTTTGTGCATCATTGAAGTAAGCGGGAACAGTAACGACAGCGTGGGTGACTTTCTTGCCCAAATAGGCCTCGGCGGTTTCCTTCATTTTACCAAGAACCATGGCGGAAATTTCCTCCGGAGCAAAGACTTTGTCGCCTTGTTGCGTGGCGACTTGAATGTGAGGTTTGTTGTTCTTATTGACGACCTTGAAGGGGAATAATTTCATGTCTTGAACAACAGTCTGGTCCGACCATTCACGACCAATGAGTCGTTTGGCATCGAAGACGGTGTTCTCCGGATTTGTCGTCAATTGATTTTTCGCAGCATCGCCAATGAGACGTTCGCCGTCTGTCGTGAATGCCACGTACGATGGTGTAATTCGATTTCCCTGATCGTTCGCGATAATTTCAACTCGTCCATTTTTGTAAACACCAACACAAGAATAAGTTGTTCCCAAGTCAATTCCAATAACGGTTCCAATGTCTTCCTTTTCTTTTTTCTCCTCTTTGGATGCTGCTAACGCCAGCAGTCCAAATAATGCCAGGACTACTAATCCCTTCATTTTATTTCCTGTATAGACTTAACCAAATGATAAATAATTATGAAAAATCTTGTATCCAACAATGAATATTCTCCTTTTAACTATCGAATGTTCTTAAAACAACTCTTCACTGATGACTGACTGCT
>comp468_c0_seq1
TCCATCGAAAAATTAGTGGCATACTTCATAAATTTTGAGCCTTAAACCATGTTTTAACAATTATTTATAAAAATTAAACAAAATACCGAGAAGAGTCAATTTTTTAAAGCAAAATTTTAAAGCAGTAAAAAGTAAAATTTTTCAAATTCAAAGTCATGTATTTTCTAAAAATTTCTAAGAGTATTATCACTGGAATGCAAAAAGAAAAATGTAATGTCTATAAATTTGATAAGTAAATTATTTCTCTTTTATGACAGCGCATGCCTTCTAAGGATTACACTGCAGGCACTTGTTGAGTATAAATACGATCGAGCAACAAACACTTATTCACATTACTGAAAATTTTCAATTACTTTTCTTACATATCTAAGTAATATTTCAGTAGTAATCTGCCCAAAAAATTTTTAAAAAATGATCTCTTTAAAATGTGTTTTACTACTAATTTTCTTTGCCACCGATCTAGCAATCGGAATGCGAGGATCATCGATTAGAAACGAAGAGAAAGAAGGTGCTTGGGGTGGTGCTTCTTCTGCTGATTCTTCGGCTTTAGATGAGAGAGTTCAGCCAAGGAGCCATCTTTTGTCTCAAATTCAAGGAGCTAGGCTGACTCCACGGAGAGGCCAACTTTTGGCTGACATTCAAGCAACTAAGCTGAAGCCGATTTCATATAGAGCACGTCGTGTTCATAAATTAGAACCTAAGGATAGTCTAATGGATGAACTTTCATTAAAATTAGCACAACGAGCAGCTAGACAGAGAGAGAGGTCTCTCAATAGGCGTCATGAAAATGAATAATTGTTGTTATTAGCAATATAAAATTTGCTATATTCACTTACTCCAAGTTTGGGATATTTGTGTTTGCAAACATTAATTTGAATTTATTACATTAACATTATTAAATATTTTATTAAAAATATTATTTTGCTAATACTATTCATATTAATATTATTTTATTACAATTAGCATTACAATTAATATTATTTTTAATATACGGAAAAAAATTACTGTGTTATCCACAGTATATTTCTTTCACCATCTGCAAACTGATTTTGTGTATTCAACAAAAGTTGCGTTGTAGGATAAATAGAATATTTTTTTCCGTGTATATTATTTCTATTATTATGACGACTTGCGGATTTGTAATGAAAATATTTTGTCCGCTTATAATTTTGTCAACGATTAAAGAAGTTCCAGTGGATTGTAATTTTTAAATTAAATTAAAATCAGTAAACTTAAATGATTTTTAACAATGGAATATTAGATATCTTATTATTAAATAACAATTTATGTTATGTATGTATTTCGTTCAATAAATATTTAAA
>comp2898_c0_seq7
AAAAATCTTCAAATCGAAGTTTGTTTTGAAAATAATTTAAATCTGTGCTGTATTTATCATAATAGTAATCAAAATTGGACTTGTAGTGTGCACTCCTTTTTTCACTCAAAGTCCAGTAATATTTATCTTCGTTATATTGAAAATAAAACTTTGATTCATATAGAACATCATTTACGTATTTGTTATCAATTTTCCAGGGTGAATAAACGTCCAAAATCGTCGTGTCATTTGAATAATTTTCAGACAGTTGTTGATATGTTGGAAAATTGGGGTTGTAAGTATATACAGACAATAGGTAATTTTTCAACATATTCACAGCTTCAGCAAATGTTTTCATTGGAACATTTGACGAGATGAATTCTGCAGCTCTTTTAATAGCATTCATCCTACTGGAATTTCTTGTATTAGAAAGTTCTCTGTTTTTTGTAGTTTTAATAATATTAAACCACGAAATAGTCGATAAATCTTGTCTTTCCAGATCAACAATTAAAAAAAATCTATTTTCAATTACCTCATACCTCGTGTCTGTGACTGTAAAATTAACGTGTGGAAACAGTATGTACAGATTGTGAATGTTGTACTGATTCAGATCAACAAAACCGTTAAGTGATTCACTTGTTATGTGATAAAGAATGTTTGTTTCATCCGGATGTGAATGTGGATTTCGTATACTTGGAGGCACTTTACCTGATGGATTCCTCGTTACCAGCTCGAAATTATAAAAGGAAAATGTTGCTCCTTTTAAACTAATTAAAAAATTGACACTACTTACATTAGTTGTAAAATCTAGAAGCCAGAGTTCAAGTGGATAATTGAAACCATCGCGTACTTGCTCAAGAGCAATGATGTTTACTATTGTATGGAATAAATCTCTCTCTTGATCTAAAATTCTTAAACCTTCAATTCTTAGTTTTGATAAAAATTCAAGACGAAATTTTCTTAATGGATCCTCTTCTTCAGATGAGTCTTCATCAATTACCAGAGCGCCACTATCGCTGTCTTCTGACGATGATTCTTGTCTTCTAAACCGTTTTACTATTTTCAAATCATTTCTTTGCACATTTAAATTTTCATTTCCTTTCCACATTTTAGTAAAAACAGGTAAAACATACTCAACAAAGATTCTTTTAATTGCAAGAGAATTAAGATTTTCGGATTCTTTTCTTAACGAGCAAATATTCTTAGCGGTGAGATTGTTTGAGAAATCGTGA
>comp15705_c0_seq1
CCAAGATGTACATCCACCTATTTCGGCTCATTCAATACTTGGCCTGCACGAAGCTCAAAAAGAGTTGTTTCCAAAGTCAACATTTGATGATATAAAGAATATTTTGCAGAAAAAATTCCAGAAAATATCAACTAACGTAGAAAAAATAACTACTTCCGCAGAAAGAAATGAAACAATAGGATTCTTGGAATATTTAATGAGAATTCGAGGAATCCTTCACTCCTCGGATTATGAAGGCGATATATACAGCAAGACAAATATTGTTGCATCAATTGATAATGATATTAGAAACATATTTGAAAGGCATGGTTTGTTCGGAAAAATTGAACTAATAATGTTTATGGAAAAGTTATTGGATACAGAAATAAGTAAAACATTAGAAGACAATATTGATGATATTATAGTTTCTTCAGAAACAGAAGTAAATAGAACGATTACCTTTCTTATTAAAAAATTAAGTGAATCTCCCATAGAAAAGAAAAACACTAATTCCTGGGAAATGGTTACAAACTTTTTACTAGACCTATATACAAGTTTTACACATATTTATAAGCAATAATAATAAGCAATAATTTCGACACTATGAAAAATGACGCAATATATTCTTGAGGCATTGAAGATGGGTTAAAATAACCAGAAAATATTAAATGAATTATTGTTGTCAGTACGAGTAGAAAATTATTTCAAGCAATGTAAAGACAAAGTATAATTTTATGTTTATGAATTCAAAAATAAAAGAGTCAATTTAAAAAGAAAAAAAAAAAA
>comp804_c1_seq1
GATGATGATGATGATGATAATGATAGTGAAAAAGAAGAAAATGAAATAGTTTCTAACGATAACAGTGAAGAAAATTGTCTGAAAAAAAGTACATATGACAAACTAGTGGGAAGTTTGCAGAATGTAGATGACGTGGATTTAGATTTAATGAACTTTGCCAACAATAAGGAAGATACATCATTTCTGAAATTTAAGAATCGAATACAAAGTAATCCAGATCAAGTTATAAGGTACGATAGAGGGGGCTCTCCTTTATATATTTCGTCATTGAATCATGCTCAAAATATTCCGAAATGTGAGGAATGTAATGGAGACAGACAGTTTGAATTTCAGATAATGCCACAAATGTTACACCATCTGAAAGTCGAGGATTCTCTAACAAGTCTTGATTGGGGAATTATAGCAATATTCACTTGTAAAAGATCTTGTACCCCTAAAGCTGGGTATGCATCCGAGTACATTTGGAAACAGGACATTACCGAATGTTGAAGTTTTCATTTTATTGAAACGTAAATAACAGAATATTTGTATTTATATTTTTAAATAAAATTTTGTACATACCTGATAAGATCGAAGTGTTTTTGAAAAATAGATCCTATAAAATTTGGTAAATTTTAGTAAACAAAGAAAATCGAAAATTTATCAACAATTTAATCATTTATTTTCGATCAGTTATTTAAAACTCTTAAAACTAAATAGGTTAGATTTCAAATTCATAATTAGCGACCAAAAAAGACCCTCAATGTCAAGTTTAATGCAAATTTAACAATTTTTTCTATTTTTGTTAAAAGATTCATTCTGAATGAACTCACCTTTAAGAAAAGGAGAAAATTAAAGTCATAAAACGCACATTGCTTTTTATCTCGTCAATTGTACATGCATATTTATAGACAATATAATATAATCTTCACGAACATTGTAGACAGAAGTGCTGCTCTGATTAGAAATATAATTAATATAACATTTGTAAACTGATATCGTGCTGTCATGTGATTTCGATAACACTTAATAAATTTCTTGCATATAACTTGAAGAAAATTAAAATCTGCGCAGCAAATAATTAAGAGCAAGTCTCATATATGTAAAACTAACATTGTGCATATTGTCTGCGTTTGTTTATATATTTTAATTATTGAATTGAAAATTTCCATCACAAAATTAAAATGGTCAATGTTTGGTACATGGATGAATCTGATGCTGATCAAAGGCTAGATCATCACAAGTCACCAAAGCATTTTTTAAGTACTCAAGAGCTATTAGAATTGACAGGAGTTGAATATTTTAAGATTGACGCCCTGAACCATTTAACTGATCCTGTGTTGCAAAATTTGAAGAAAACGCGCAATTACACCTATGAGGATGAAATAACATGCTCTAAAGAATGTTTACAAAATTATGAAGAAAAGCTTAAACAGTTTTACAAAGAGCATCTTCATACAGATGAGGAGATTCGTCTGATTTTAACCGGATCTGGCTATTTTGACGTTAGAGACCAAGATGATCAATGGATTCGGATTGAAGTGACGGAAGGAGATTTAATTATAATTCCAAGTGGAATATATCACAGATTTACCTTGGATATGAAAAATTTTATCCATGCCAAACGCTATTTTATTGGAGAACCAGTGTGGCTTCCGTATAACAGACCAGCCGATGAAATGGATTGTCGAATTCAGTACCTGAATCGATTAAAAACGGGGTTTCAAATGTGAAGCACAAATAGAAAAGTTCCTGGAGTGAAAATTATTTGTTTTGGCATTGTTTCCATTTATTTAGGATTTTGAAACTCATTCGAGCATTAAACCTAAAATTATAGAAAAAATTTCATTTTTCTGGTTCAGAAGGTAAAAAAATGTTATCGACCCCAACTCCACGATCTTCAATGGAATATAAATTTCTAGAATCTTTTAAAATCAACTCAAGGTTGAGATTATAAAACTTTCACGTTTTTTGTTGTAAGAAAGTACAAAGTTTATGTGCCTTTCAACTTCATATTCTAAAGAATTGTCGTTTGTATATTTTTTTAATTAAAAAACTTTTCTCATTGTTCAAAAAACATAAAATATTTATTATTTGGTTTCTTTTACAAATTAATAAATAAATTATATACTAAATAAATATTTTTTAATAAACATGTAAAATTAGAGGTTTTTTTTAAATGTTTTGTAAGTTTTTATATGTCTTCATTTAATTTTTTTAAGAAGAACGATAATAATAAATACTAATAGGCCTAATATTTCCATATTCTGATGAAATATGTATTTGATCCTTAAATTTCATAAAAAAAATAATAACAAATCACTTTTAGAAAAAAAGCAAACTTACAAATCATTATATCTCACTTTATAATGCAACTTTAAAAATAGAATTAATTTAAAATTTCGTTCACAGATTATTTAAAAAAAATTTTTTTTAACTTTAGTAAAAATACGGAAGTTTAAAAATATCTATAGTTAAAAAGTCGGATTCGTTAACAAATAGTCTGTAAAGAATTATTTCAACTAATCCCTTACATGGAAAAATTAATCAAAAATTTTTGATCTTCAAAGAAAAATCGAAAATGAAATTATGAAAACTTAATAACCATTTTTTCCATATAAAGTTGGCTTTACTATCTAGTGTCACAGTTGAGTAAATGGTGATCTTCAAATAAATTTAAACCTGAAATTCTTTCACCTCTGATTAACTTTTTGAAAATATTTATGGACTGTTTACGAATTATTTTGTAAATTGATGAGTGAATGTCATCGACGAATTTTTGATCAGTACAAAATAATTTTTTGCAAACGCTTTCAGCATTTTCAAAAGATAATTCAAGGGGTAAGAATGTGAAAGTTGAATTCATTCAAGGACACAGTTTATTATTTTAATATTTAATACGATCGTAATATAACACGAATTAAAGATTTAACAGCGTATGATTGTTGTCAGGTGACGTGATTACCGCAATGTTAAGACACTTTTATCGCAAAACAATGGATGGAGCTGGCATTTTTTGAAAGAGTCCAGAATACTCCAGAATAAAAGGCAGAGATATGTGAAAGTTTTGATATTTTTTAATTTACTACTGTAAAAAAATTTAGAAAATGATTAAAGTGTTTAGTGATTAAACTATCACATGCTGTTAAAACTTGAACTATAAATTGGAATTAAATAATCTTAAAAGTAATAATTTTAGTATACGCAAAGAATTGGCCAAAACAAAGTATTACAGTGGCCAAAAACATTGCAGAAATGTCTGAAATAAATTTATATATTTTTGTCTTCTCTGCTTTGTGCTCATAAAATAAACAAACTTTCATAGCAGACAGAAAAAAAAATGAAAACAAATAAAAACGAAGTAAAAATATATAAAATAATTTATGTACGTCTCAATATAATACAAGAAATAGAAATTTCGAAGAGCAAACTAATAATTTAGAGAAAAATTTAACAACAAACATTTAATTTAGAGACGAAAAGTTAAAAGATATTTTCGCTTGTTAAATACGATTCATGTCCAACATTGACAAAGGGACGCCGAAAGTAATTTAATTTTTAATACTGAAAACTACTTTGTTTCTATGCTAAAAAGTAAACAATATATTGATACACAACGAATTATCAATATAATGTGCATAAAATTCTTATTGCTGCAGATCACTTACACAATTAGCTAATGAACGATTTAAGTTCATGTATATTACAGGTATTTTAGTATTACACGAATATTTTTGCATTTGACGAAGCTTTTGCCATAGGGAAAAATTTATCAAAAAAAATGTATCATGCAAACTTCTGGCACGAAAACAAATTTAAACATGAACATGTTTTCTTTTTTCAAGTGCACGATACAATTTCGCACAGATTAATTGTCAAATTCCGTGGGTTTTTTTTTAAAACGCGCAGTAAAATGTAAATCATTTATTATAATAATTGATCCTAGATTTATGAAATTGAATGTAATTCAAAATTGACGCCAACTTTTGCGGAAGCGGCTATTTTCACGATGGTTGACAATTTGACAGCTACTCGTGCAGCCTCATCGAGGTCGTCAACTGGGACGATTTTGAGTCCGGCATTCGCTATGAGAGCTTTGGCTTCGTCGACATTTGTTCCCTGCAATCTAACTACAACTGGAATTCGAAGATCGAGTTCTTTGGTTGCTGCAATAATACCTTCAGCGATAACATCGCATCTCATGATTCCACCAAATATGTTAACTAGGAGAGCATCAACTCGTGGGTCTGAGGTAATAATTTTAAAGGCTTCCTTGACAGCAGAAGCTGTAGCGCCACCACCAACATCGAGGAAATTTGCAGGCTCTCCTCCATGCAGTTTTATAATGTCCATTGTGGCCATGGCCAGTCCAGCTCCATTCACCATGCAACCAATATTTCCATCCAGTGCAATGTAATTCAAATCGAATTTCGCAGCTTCAACTTCTTTAGGGTCCTCTTGAGACCAATCTCGTAAACCGAATAAATCTTTTTGTCTAAATTCAGCATTATCGTCAAATCTACATTTACAGTCCAGAGCAAAATATTCTCCTTTGATGTCTTCGGCGAGTGGATTAACTTCCAGCAAAAGAGCATCTTTCTTGAGGAACATTTGATAGAGGTTCATTATCATTTTCGAAATTGAGTCCTTAACATTGTCAAGGCCTAATTTGCTAACAATTTTGTCCGCCTGCGCTTTTGTAATTCCCTTCTCTATATCGATGGGCTCATACATAATGGCATCTGGGTTCGTAGCAGCGACTTCCTCGATATTGACGCCTCCTTGGCTTGAGGCAATTATAACTGGACCACCAAATGCTCTTTCCATCATAACAGCTAAATAGTATTCCTTACGAGGAAACTTTCTTTGCGTAATCATCACAGCGTTGCAAATTCTACCGGCTTCTCCAGTTTGTTTTGTTATTAATAACTTGCCTAACATACTCTTTGCTAGGTCTCTGGCTTCTTCTGGTGTCTCGCACATCTTCACGCCACTGATGTTGGTATCTTTAAAATGACCCTTGCCTCGTCCTCCAGCAAGAACCTGAGCTTTCAAAACTATGTCTTTAGTTTGTAAGTTGGCAGCGATTTTCGCCGCTTCTTCTGGAGTTTTGGCCACGCCAAATTTAGGTGTAGGAATACCAGCTTCATTTAAAAGACTGTAGCTAATGTGTTCGTGTACATTCAAATTTCTTCTCTGTTGCTTCGACAAATTGGTTTTGCAAGCTAAAATCTTCGATCCATTAAATCGGGTAATATTCTCTGCTAATGAGATCGTGCGAGACAACATGGTAGCCATATTTGCTACAAAATAGTGACTGACTGACAATGTAGGATCGAAGTTTATATGCCCCTGCTATATAAATGTTGTAAATAGGCGAGGTTGACTGTCAGTCAAGTGCAAGATGTATTCGTGGCCTCGGGTCCCCACCACGGCTTTATTATATCACCAGAACCAGTGAACAGAGTAGCGTAAAGGCGCTTACACACCTCACATTTTTCCGGTATTCTCAGGTTGCAGTGAACAGAAAACGTAAAACCGAAAGCAAAATTTCATGAGTTGAAGATAATATTAGAGAGATAGTCAGATAGCACTATCTCTCTTGCACTTGTGATATCACCCTATGGTTGAGTTCACAATAGCACTCTTAGTCTTAGGCTGGAGTCCCATGATAGCGTTTTGCGTTGCGTTTTGTAACTGGGCCATGAGTGTGAGAGAGATACAGATATATGTTTGCTCTATTTGC
>comp155_c0_seq1
TTTTTTGTCTTCTTTTTTTTTTTTTTTTTTCTTATATTAAAAATTTCTTTATTTGCATTGACTTCTCACTACAAAACTATAAGTTCTCTATACAGTCTATACACAAAAAGAAACGAGCAAAAAAGATTATTTTAATCCTAGAATGATTTAAACATTGCATCTTATTTTAATCCATTTTGTTGTTAAAATAACACCTTAAAATCTAGTGGAAGCCAAATCGTCCTCTTCATTAGAATTAGGAGAAGTATTCTCTTTCTCTCTATCTAATAGTTTCGATAAATCTCATGATTCTTCATCCATTAGATCATCTTCAGGTTTCGATAAAACAATACGACGTGGCACCTGTGAAATCGGCTTCAGCTTAGCTCCTTGAATTTGAGACCAAAGATGGCTCCTTGGATGAACTATCTCATCTGAAGCAGAAGCATCAGCAGAAGCAGCACCACCCCAAGCACCTTCTTTGTCTTCCTTTGAGATTGAAACATTGGATTCAGTTTTAGTCGATTCATAATTTATCAATTCCTTCCAGAAACTTGATGGAAGTTCCAAAAGTTTCTCAATGATCTTCGTTTGTTGGTTATTTAAAGCAGCGGCTGCCATTAGGTCATCATACTGAGAATTCATCAAAGTTGGTCCAAAGACTATACCAATGTTCTTAGGATTCATTCTATTTATCTCCTTCTTTTCTACTACTTTTTGCAAGTGTACCATTAAGTAAGCAAGAGTATCTCGAATATCTTGTGGAAGTTTAATTATTATATCTGTAATTTTATTTTTCAAGTCTTCCGAATTTTCCATTTTCAAGGCATCTGAGAGTTGATTGAATGTTGTTTCATCGATAAGTGATGGTCTCAAATTCCGGAAAAGTTCTTTGAGATATGATGTAATTGCAGTTACATCATATTGCGATATATCCGTGTCTAAAAATTGACAATCTTTTTCCAACTTTTGTACTTCAGTTTTACTACCAGATAAGCGATACAATCCTTCATGTTCCAGTCCAGATCTTTCCACTTCTTCTACCAATTTTTTTATAAGTGGATGTACCAATAACCTATTAATGCGACGATCAATTCTACCTTCTCCGCTCGAATATCGCACTCCAATTACTAAATCAGTAGTAAAGAAAAGAAATAGTAAAATACATTTTAAAGGGGCCATTTTTTTAAATGTTGAATAGATTACTACTCAATATTATTAATATTTCCACTGATTTGATGTTGTCTTTTAAGCTATAATATTGTTTTAAACAAATTGGATTCAATCTTAGATATTTAGTATTAGCACTTTTTTCTCATTAATAAAATGGTTTATTTAATAAAAATAAAATGTAAGAAATGCAATTAAAAATTCGCAGTAATGTGAATAATTGTTTGTTACTCGATTGTATTTATACTCAACAAATGCCTGCAGTTTAATCCTTTGAAGGC
>comp455_c2_seq1
GAAGAAGAAGAAGAAGAAGAAGAGAAGCTGCATTAAAACACCGGGTCCACGGGCCGAGGGCGCTCTTTACCCAGGGTGAGCGTGATCGCAGGCGCGAAACGTAACCTTACTATAACTCGAACGAGAACGAAAAGTCGCGAGGACGAGCGCCGGAATATCCAGAGCCCGAGAGTAACCTGGGCGCGTACCAATCTGCAGTTCACACCCATTACTGAGAGAGAAACTCTTTTTTTTCTACCACAAAAAAAAAAAAATTATCTCTTTGGCAAATTCCAACAGCCAAGATAAAAAAATAATGGTGTTTAACGGGAGAATTTATTTTTGAAACAAGTGCCCAAAAAAAATATTTTTCTTGACAAGTTTGTGAATTTTCGAAATTAATAATTTAAACATGACTGAAATTTTTGATTCAATGCAATCAACACATTGGGAAAAATTATTGAGATGAGAAACATGTTTACAGTGCAACCGGTTAATCTGGAGTATTTGATCAATAAAATGAAGATAAGGATTTGAATTCTCTTCAATTAAAGAGGAAATTTATTCTCGAGTGTTGTGGAAATGTAGGGGGGCCCATGGCCAGGGCCCCAAAGTGGCCAATTTTTTTTTTTTCATGACCTATACGAGAGATGAAAAAGTACTTTTGCAGTAATTTAATATTCCTACTGTGAATAAAAGGAAAATAACTTTGACTGCGAGGGAAAAATAGAGAGAGAAAGAGAGAGAGAGAAGGAGAGAGAAGATGTTGTAACGGAAAAAAAAAGAAGAGACAGAAGAAGGTTAGTCGCCACGACACGGCATGTCGTGTCCCGGCCCCGGGACGTCCGTGTGCTGCTGCCCCACCCAAGTTCGTCGGCGGCCATGCCGGGTACCGATCAATACTTCGGCTACGAGACGAGTAACAACGATTACCAACGAGACATGACGAGAAAGGCCGAACCCTAGCACGAGGTGAACCGAGTCCTCATCAGATACAGCGTTGCCGGCTCAGTCGTTGTGCGGGAGTGGTCACTGAGGGATGTGTGTTGTTGTAATTGAGTGACTGAAAACCGGCGTAGTTTTTCGCATACAGTTCGTTCACTGTTCTCCACCCTCCCTTCAATTAAATACAGACTGAAACTAGTCAGTTTTATCAATAAAAGAACGTTAATACGCGCGTGAATTCGAGTTCGATCGCGTGTATTTATTTAAGTATTTATTGTACAAAAGACTCTTTTAACATAGCTGACACAATGTCCGTGGACAAAGAAGAATTGGTGCAGCGCGCGAAGCTTGCCGAACAGGCAGAGAGGTACGATGACATGGCAGCGGCAATGAAGGCCGTCACCGAGACGGGAGTCGAATTATCAAATGAGGAAAGGAACTTGCTCTCGGTCGCATACAAGAACGTCGTCGGAGCGAGGCGTAGCTCGTGGCGAGTAATCTCATCAATTGAGCAAAAGACCGAAGGCTCCGAACGTAAACAGCAGATGGCTAAGGAATATCGGGAAAAAGTCGAAAAGGAACTCCGCGAGATCTGCTACGATGTTCTGGGTCTCCTCGACAAGTACCTGATACCCAAGGCCAGCAATGCTGAGAGCAAAGTATTCTACCTCAAAATGAAGGGAGATTACTACAGGTATCTAGCAGAAGTTGCCACTGGTGACTCCAGAAATGCTGTCGTAGAAGACAGCCAGAAGGCATACCAGGACGCGTTTGAAATCAGCAAGTCGAAGATGCAGCCGACCCACCCCATCAGGCTAGGCTTAGCTCTCAACTTTTCAGTGTTCTATTACGAAATTTTGAATTCGCCAGATAAGGCCTGCCAATTGGCCAAACAGGCGTTCGATGACGCGATCGCGGAACTGGACACATTGAACGAAGACAGCTATAAAGATTCCACGTTAATTATGCAGTTGTTGCGCGACAACCTCACTCTCTGGACCAGTGACACGCAGGGTGATGGGGATGAACCACAGGAGACCGGCGACAACTAACCCTCCTAAGCTTAAGTCCTATCCTTTCTAATCTAATAAGAAACATCCTATTCTCTATCGTCCCCCGTCCTTTCAAGAGCTCACCCCACTTACCTACCACTCAACAATCCATCCACCCACCATCTGTCGTTTTGTCCTTCGTGTAACCTATTCCTTTATTATTATTATTTTTTTCGTTTCCTTCCCCCCCTACTACAAAATACCTCCGAATTTTCCTCCTCCCTTCCATATATTTTTTTTTCTTTTACACTCTCTTGTGAAAATTGTCCTCTTTCTTACTCTTTCTCTCTCTCTCTCCTGACACAATTGCACGTTGCCGCCGATTCCGACGTAATTACTCTGCCTGTTTCCGAATCCAATAATCCTCCAGCTAATCTTCAATTCGAAGCAAAAGAAGTAGGACTTCCGTCATCGTTTTCCTCTTCGTCTCATTTTTACTGAGGATCATCGACGACAAATGAAGAGAGAAGCTTAAATATGGCACTATTTAAAAAAAGAAAAAAAAATGTAAACAATGGAAAATTCATTTTTTTCAACTCGAGACAAAAATTACATGCAATTTTTGTACATATCCCAAGAATATGAAAACTCAGATATTTTGGAAGATTAGAATTTTTACTTTCCTTACTCCTTGAGTGCTTTCCTTTAATATAAATGTCTGTCGTAAGGAGAGTATTTAAAAAAAATCCCCATCCAAAATTATTTGAGTTTCAAATTCATTTCATTTTATACAAAAATCACATGTCTTGTCACGATCTCACTATTGTTTATATCTAATTTTTTTTGTCGAAATTTGCTTCTCTCTTTCATTGTAAACATCTATTCACAACACATTGTTTTTTTTCGTTCAATCAGACTTCCGATGTAATTTTTTTTAGTTCTCGTCATTTACCGGCGTCGTTATTTTGTAAAACTAATTTAGTGACAAAGTAAAGGAGATTGAATCCTGGAAGAATTGTTGTTTTAAAAAGCACGTCGAAAAAAAATTCCGCAAGTTGGAATCAAATTTACAGGTATATTATATATATATATTATATTTATCCAAAGAATGGATGGTTAAAAAAAATATCTTTAAGATTAGTTTTACTTTTTTTTTGTTTTTTTGTTTTGTCAACTGTACAATCGTGAAAGTATAAAAACAAAAAAAAAAAATTTTAAACGTTTGTAATTTATCATTGTCTCAGTATTTTGGTTGTGCATTTTTCTCAGGAAACATTGTTTTTCTGGTCTAAAAAAGAATGTCCAGATGAAAAAGTTTCTTATATATAAAAAAAAGAAAAAAAAGAATGTAAATTGGTCAAAAATTTTTTTCGTTCATGAGCATTCCAAAGTAAAGTAAAAGAAAAAAAAACAAGTAAAACTTGAAAAAGCTCACTACACCCGCCAAAATATCCTCAGAGAAGACCTTTTTATGAGAAGTTTCATCTGATTCTCTAGTTATTATATGCGTATACATATTTCACTATATGTAAAAAAACGCGTGTGTGTACTTACACACTATGTATATTACAGGAGACAAAAAAATCTAATTATTGATATTACACGTTTTGCTGTCGTGTTGATATTTTTTTTTCGATGTATCGATGTCAGTCGCAACAAGAGATCTCAGCAGAGAGCAATGCACAATTTCAGAAAAATACAAAAATAATGTCATTGACTAAAAATTAAATCGTTGGTAAACGTTGCTCGATGAGGAGGAAGAACAAATACGTTACAGTAACCTTCGAGGATTCTTTTAAGTATTTTGTCATTTTTTAAAAAATTTTTAGACACTCAATTTGTGTCGTTAGGAGAGGGGGGTCAATTGAAGGGTTGAGAATATTCGCGTCTTCGATTGTACTTTTTACGTCGTCCCCCCCTTGGTATAATTAATCTCCTTGTGAAAATCCCTCTTATTGGAGTTCTCAATTAGTCATTTCTCCAAAAAGAGAAAAAAAAAAAAATAATCTCGAGTTTCACGCTCGAACGACGGAAGAGCAAATGCACACAATTTAGCGGCAAGGATTTCGCGCCTGTTACGTATAAACCCAGTGTTGTATTGGAAATAATGAATTTTTTTTATGTATAATATATTGTATATTCAATTTTTTATTTTATACTTTTCAAACTTCTTCCAACGAGAGACGTGTCGAGTGCGTTTAAATAATAATATTTGACAAATTGAGAATTTATCACACGCGCGTCATTCTTTTTTTCCGAGTCGACTCTACATTTTTTTTTGCATCACGCGAACCCTTTCCACCTCGACACAAAACCAACGACACTTATATCCCTACCCCCCCATTCATCCTCGATTATCCCTCGTCCCAAATTACGTTATTCTATTTGTATTTATCATCAAACCATCGTAATTGTAAATTATAATTATTATTATAAACGTTTACACGAAATAATAAATTCTGATAAAATGTCTGAAAAAAAACCATAATTTAAGACTCTATTTGCTTTTTGCGCGCAATTGTCCAAAAAAAATGCGTGGGAAAAATTTTTTATCGAGAAGTTCTTGTATTCAAAAAATTGGATAATTAAACACTTTTTGTTAATTACGAATTAAGAATTATGGGAAAAGCGAATTGAATGTTTATTTGAAATAAAATTGAAATTAGGTTTTCAATTGTAAATGTAATAGAAATTTTGATTACTTTTATCTTAATATGTTCTTTATAAATTTTCATTAGCTTTCAAAAAGATTAAATTCTTTTCAAAAAATACGCAAATTTGTTAAATTTGGGAAAAAATTGTTTCTTTTCCAAAAGGATGAATTCTGATGGAACTTTTTCTCGAGATTAATTTTTTCTATGTAATTTCTTTATATTGTTGCTATATAGTATTTAGTTTCTTTTATC
>comp42_c0_seq1
CTTTTATATCATACAACTTAATTGTATGTGATGAATTGTATTAATTATGCAAGAAACTAGATTTTTCTTATGTATTAATCTATCCTTGAAAAATTGTCTATGTTGTTGTATTGACTTTAAAAGGAGTTTGGTCTTCAGGAAAATTACAGTCCTCGATTTGAAGTGATACTCATTACAATGATGGGTGCGCGAAATAATTTTCTTTTTATCACTGTTTTGTGCAGTGTTTTTATTCTCAACACTTTCATTAATTCTATTCACGGAAGTCCCGTTATCATAGGACCTGCCATTCCAATAGCGCCAGCTGTATCCTCAAAGATTCTCGTAAGACGCGACGTGGCAGATGCACCCTCAACGGTAGACGTTAACAATGACCAAGTAAAGAAATTCGTGCAACAAGGAATTGACAAATTAAACGAATCCGGAAAAAAAGTTGAACTCGAAAAAATCGTCGAAGCAGTATTTTTCCCACCAGCTGGAAAATTAATGTACAACATTAAAATTCAAACGAAAGATGGTCAGGAATGTATGGTTCAAGTTATGAAAGAAAGTGGTCCCGATACATCAGTGATGGTTGATTGTGAGAAAAAGATGCGAAAACGAAGAGAAAGTGAACCTGTTCCTCAAGATAAGCCAATGAACAGTAAAGTTGATGATCCTCAAGTGAAGAAATACGCACAAGAGGGAGTGGACAAATTAAACGCATCGGGACAAAAAGTCCGTCTCAATGAAATCGTCGAAGCTGTCTTCTTCCCACCAGCTGGAAAAGTTATGTATGAAATTAAAATGAAAGTGGAGAATGTTGAGAATAAAGAAGACATGAAGGTTTGTACTGTCACTGTTGAGAAGACCAGTGGACCAGATGTGGACGTTCACGTTGATTGTAATTCGAAAATGATGAAGAGAGCGACTGAGGATATGCCACAAATTGGCGAACCTTACATTGCTGATAAACCTGTTTCACTAGATGTGACAAAATCCGATATTGTTAACTATGCTAAGGACGGTCTGAAGGAGTACGCAAAGAAATACCCAGACGCTAAAGTCGAGGTCGTCGAAATTGTCGAAGCTTTTTACACTCCAGTCAGTGTCTTCTCTCACAGTATCAAAGTTAAGTTTGGAAGAAAGGTAAAGGACGAAATGAAAACTGAAGTCTGCACTGTTTATGTTCCCCAACATAACGGACCACTACCTATGGAAGTTAAATGTGATAATTAAAAAGCTGTGAAATTTGTTAAAATTTGCCTTTTTGAAAATTAATATAATCTAAAAAATAAAAAAAAAAAAAAAAATTTTTT
>comp408_c0_seq1
ATTTTTAAACAGATTAAAAATTTACATTTACATTTTAAAAAAATAAAATAAAATTATTTGAAAAGTTACGGATTTTCTAATGATTAGCTAATGATACTTTAACGCCCTTATATGAGTAATCGTCATTGAGTGATTACGAAACCGTAACCGGCCTTTATAGAGAAGCAGTTGAGTCAAACCCATTCAGTTTCATTTTGAATTTCTACCGCTCAACTTCCTCGAGTGACACCTGTTATACCTTCTAAGAATATCAAAATGGCAGTTGACTTATATCAATTACCCGGCAGTTCGCCATGCCGTGCAGTTCGATTGGTTGCTGCAGCTCTAGGAGTTAAGCTAAATTTAAAAGCTTGCGATTTAATGAAGGGGGAACATTTAAAACCTGAATATCTTAAGATGAACCCTCAACACACTATTCCAACAATGGATGATAACGGTTTCTACTTGTGGGAAAGTCGCGCCATTATCACATATTTGGCTGATCAATATGGAAAAAATGATTCACTTTATCCCAAAGACGCCAAGAAACGTGCTGTCGTTAATCAAAGATTATACTTCGATTTGGGAACACTTTATCAAGCATTTTCAGCATATTACTATCCAATTATTTTCGCCAATGCTCCCAAAGATGAGGAAAATTACAAGAAAATCGCAACAGCTTTAGGATTTTTGGACAAATTCCTCGAAGGTGAAAATTATGTAGCTGGAAAAAATTTGACAATTGCCGATCTTGCCCTTGTTGCTACAGTTTCAAACTTTGAGGTTATGGACTACGACCTTAGCAGTTTCAAAAATGTCTCGAAATGGTACTCAAAAATAAAGAAAGAAGCTACCGATTACGAGGGAACAAATGGAGAAGGTGCAAAAGCTTTCAAAGTTCTTGTCGATGCTATGAAGAAATAAATTCATTCGCCCATTATTTCTTGACTCATAAAATCTATTTTACCAGTATTTCATAAAAGAAAATAATAATTTGCACAAAAACATTTATTATACAAAAATTAATGTATTCAATACTATAAGTTTGAATATTTTCTTTTTTACTGTCCATTACAATTAGTTTATCCATCTGTACATTAAATTATATTATATATAAAGACTGTTGTTGAATTGTGATTTAAAAAGACAAATAAAATTTGTTTCAAATAAAAAAAAAAAAAAAAAAA
>comp1824_c0_seq1
TTTTTTTTTTTTATTTTACTATTCGATTTTATTAACTATCAATTTCCTTTCTTTTTTTGATCCAGCTGAAAAATAATATGTTAAAAATAAATTCAGTAATTATAACAGTAAGTGTGTTTGCTTTGGGAGTTGCATTAATACTAAAGTAACGAAGAGTATTAATAGTAACGTAAAATAGATAGGTTCTGATTTTATAATTCTTTTTCTATTTTGATAAGCTCAGCGATGCCGTCGTGCATCTCCTTGACGGCTTGATATTCAGTGAGACCAAGTCGCCGCTTGTTGGAGATGTCGTAAATGCCACCTTCAGCCTCAGTGTGTTCGCCGCGTGTTCCGCGAACTTGAAGATTGAACTTGGATGCGACCTCCTCCAACTTTGCCTTGTTGGCCGCCAATTTCGGTACCTTGATGTGCACCGACGCGCGAACTGTCGTTCCCAAGTTGGTTGGGCAGAAAGTTAAGAAGCCTAGGCGATCGTTGTGAGAGAATGGCAATCGTTTCTCAATATCGTTCACGGCAGTCACCAAGCGGCGGTACACCTGTCCAAGATCACCTCCCATTTGCATGGAGATAATTCTAAGATGATCTTCTTCGTTGCACCAAACGAGGAAAGTTTTAGCATCGTTGTGGTAAATACCACGTCCAGATGGCCAATATCTGCAAGCATTGGCGGCTTGAAGGAAACGATCGCCTTCTTTGAACAGGAAATGATCGTCGATTAATTTTTGTTGAACATCTTTGCTCATTCCTGTCAAGGGATAGAATGTTCCCTTCAATTCATTCTCAAGTCCGGAAAGAGTGCTGGAGACCTTCTCCTCCATCTCTTTGTATTGAGCCTCAGTCAAGCATGGATTGAAGGGGTAGCCTTCCAATGAGCGACCGCATCTCACACGTGTAGACACGATAAACTCGCCAGTTGGGTCGAGATTTCCAAGAGTATCAACATCTCCAAAATCTTTGGGTGGATGCTTGTCGGTCTTCTTGAATCCACCATGATAATCTTCGATGATTGGGTCAAAGAGATCGGCGAAAAGAGTGTAGGATTCAGCGTCAGGTGCGTAGATGCCAACTCCTGAGTCGGGATTTTCAACGCCAGATTGAATCACGTCCAATAGAGAAGAACCAAATGAAGTTTTCTTCGTTTTCAATTGATCGAACACCTCCTTCGTCAGATATTTTTTAAGCAATGATTTACTGTCCGAAGCAGCAAGCTTGGAAAAACCAGCTTCCAATTTATCGAGCACTGCTTGATCCACCATGTTGCTTTTTTTACTTCGTTGAGTTTGAAGAGAGAAAAAATGCAGGTAACGATGCTCTCGACAACCGCTTTGTGTGAGATTGAACGTCAGACAAATACGCGGACCAGGAAGAAAGTGGACTACAAGTCTAGAAGTGAGGAGCAAGAGTACAGTCAAACGCAGAACTCAACCAGCACAACTGGGCTGAAATTTCGCTCGAGATTGTGAACCTTCTCGCACACACAGGCGCAAGCTAACCCCTCTCTGTTGCACACACATTCAGTCGCACACACACAACACACAGTCAGCTCAGCTGGCAATGAGAGTCTCCTGCCCACCAACCAAATTGGTACATACTATTGAAGACTTGAAGATCCCTTAGCTCCAAGGTTATCCCCACCCC
>comp1728_c0_seq3
ATTTATAAATAAATTATTTATCATTGTAGATTAATTATTATTGATTTCATATTATTCAATGATTTGTTAATTATTAATTTTTTACCCTTGTAATTTTTACGATCAAAATCATATAATTAATGATTAATATAGTTTTAAAGATTTATTGTGTTCAAGAATAAAAATTTCTACAAATGTCTACACCAACGCCATTTTTCACAGGTGTACCATTTTTTATTAATGTCGATAAAAGAAAGGAACCAAAATTTTATAAATTTTTCGATTGTTTTCTTTTTAATGTTAACTTTACGAATTAATTTTCCAAGCATCATTGTGAAAATTAATCGCATGTCTTTCAATACTCTTTGAAATGTATTATGCAATTTTTAGAAGCGAGAATGATTTTTTTTTTACTTTGCGATCTATAGGTTTTATATTATAAAAATACGTATATATAAAATATTGTTATGAAAATTATGATTTTAATGTTTTAAATTGATTTTTTTATTGTCTGTATGTTTATGAATGATGTGTAAGAAAAAGTAGAGGAAAAAAATTTTTTTTTTTTAAATAAATGTATTGCATTCGTATAAGTTTCTGTTTCTAAACATATTCTATTTAGTGCATTCCGAAGCTACTTGGATTTTTAGAAATTCCATTTCACGGTTAGAGAAAAGTAATAATGGTTTCTATAAAGAAACTGCAAATTATTTTGGATTTTTTATTGATAAGTTTGAAAGAGTATAATGATTATAAAAATAATAATGCGGCACATGTGGATCAGGAGACAAAAGATCGAATCGCCAATGTAGATGAGTGGTCACGTGCAATGAGATCTTTTGGAAGCTCATTTATAATGATGTTGATACATAGCAAGGAGGATGATTTTCTCCAAAACATATTTAAAGAAGTAAAAAATGAAAATCGTTCAGAAAATATACAATTTACGAACGATTTGTCAACGGTTTTTCGATATTCCAATATGATTTTAAAAAATAAACGCAATCCTACACCAAAAGTTGATGACTTTAAAATTGACGAATCAAATTTTATGAAAATAATAAATTTCATGATGGCTAGTGCAAATTACTATCACTTTTATCACAATGGTTTTAATTTTTCTTTATTGGCCGATTTAAGAAGTAAAAATGAAGAAGTGTTAAAATTAATTATGTCAAATCCTGATCGTACGACATCGGAAAATGATGCTTTCCTCTATCCATTCCTTTCGTTATTCTGGGTGTATTCATTAATGTTTCCTACACTCGCCAATAGTGAAAATTACACTGATTGCTATTTTGATGCTCTTGTGGGATTCAGAATACCAAATGATACAATTTTTAATTTTCATTTAGAAAAAGAGGAAAAAATCGAAATTTTACTGACAAACTTAACAATTCCATTGAAAAATTTATTGTCATGTATGTTATTACAGCCAGAAATAAAGAAGACCGTGGAAGAAAATCCGATACTTAACGAAGCTTTCAAAAATATCACCATAATACCCTCTGATGAATTTAATGAAAAACATGAATTATTCAAGAATCATTTGAAGCTCGCTATCGATTATTTTAAAAATGTTTTGAAACTTGACGATTGTAATAAATTCCCAAAGTTTAATAATTCAAAAAATGATGAATTCAATTTTCAGAAAATTGTTAATTTGCTAACTCAAACAGCAATGGAAAATTATTTGTTACACAAAAACTATTATCCCGAATCTTCGAGCTTTCCTGAGACTAGAAGTGAAGAAATGCGAAAATTAATGCCCTCTGAATGCGTGCCAGGATTAAATGAAAATAAAGAAACATTTAAAAGCCTCTATCAATTTTTAGATTTAATAATAGTATATTCATCAGAGTTTATCTATGGAAAGAAACGGTATTTGAAGAATATTTTGGAATTACTATTAATAAATGAGAAAATTGAAGAGTTCGTTT
>comp178_c0_seq3
ATCATTGAATTGAGGAAAATTTTTAAAAATAATTGAAATTTTGCCAAGATTTTTATTAAAATTTTTGAAAATATGAACAGTAATAATTAATTTTGTACTTAATAAGTGAATTTTTTAAATTTTGATTATGAAATTATTTAAAAAATTTATATTTGAAAATAAAAAATTTTGTAATTTGCATAATAATAATAAATTGAATATCATGTTTCGCGCGCGTAATATTTACTAACAATGCTAATAAATAGTAAAAAAAAAATGTTACAATTAGTCCAAGAAAGGAAAATATAATCAATTTGTTTAAATAAATGCAGAATTTATTTTCAAAACGAAAAGACAATAATATTTTTCTTCAAACACATTTAAAGGAAAAAAATTACTTTACATTCGCTTTCAATTTGATTGAAATTATTGAAATCATGTAGGTTAATTTCAATGATTTTACTTATTTTTTATCGACATTGCACTATATTTATATTTGTCAGTTTATTACAAATGCACATAACACATTTAATTATTATTTTTCCTTAAATGTAAATATATTTCAAATTAATTAATTCAATTAGTTAACTAAATATCAGCTGATTAATTATAGATTAATTAATTTAGTACTATGTAATTATTAATAATCATTATTTATAAATTAATTTCAATAGGTTCGGAATATCTTTTTAAAAGAATGGTTAATTAAAAAAAACATCAAATAAAATTGCAAACGGAGAAATAAGATTTAAAATAGAAGAAAATTAAATAGAAATTTTTTTCTAATTGCAAACGGAGAAACAAGATTTCGAATGCAAAAAAATTGAAAATTGGAAATTTTGAATACAGTAATTTTGATAAAAACGTTTTATTTTTTAGGGGCAGAAGATGATGTCATAGTTGGTAGATGGACTTGGTCGACATGTGAAAGTACTTGTTTGATCATCGTATGCGTAACTGTAGGCATCTGGACAGGCGCTCTTGAAGATAGCTGGATAATTCGTGGGCCAATGTTCACTCTTACAAGTTTGTGGTGTATTATGAGCTCCTCGACAACAATATTGATCAGTATTGAATGCAGCACATGCACTTTTGCAAGCCACAGTCCAGTCTCCTGCTTTTACGGCCAATTCGTTAGGACACTTGGCATTGAGATCAGCATGACAACCGGCAGCTTTACAATCGTATCTTCCACCTCCAGATGCTGAGAAACCACCAGTTGGTACCATTCTCACAGGTAAATTATAACCATCAACGAGGGAAATGTCATAAAAATCAAGACCTCCAGCTCCAGTGAATGTCATCTCAGCGAGAGAGACCGGTGGTACACCACCGGCACCATTGCATTGGATCTTATTACCACAATCACCAGTCTCACAATGTCCATTACCGTCGCATTTTGTCCGGGCCCAAATTCTGCCTGCCCAATTATTTGACGTGCCAATTGTCCGGGCTTGATATTGATTCAATTGAAATCCACCGCCTTCGAGATGAGGATGTCCGGGATTTCCCTGAATTCCTGGCCACACGGAGAAGGGACAATTGTTGTACAATTTTATTTGATGAGCCGATGAAAGGGCAATCAGGAGGAAAAGTGATGGTAAGAATTTGAAATCCATTCTTTTCTTGTCTTTATAAGTTGGCTTTTCTGAAAATTTAAATTTTCAACTTGAAATTTAATCTTTAATTCACCAGTGTAGTGCTGCTTTTATAATGAATAGTATCATTGGCAGATCAATATTTATAGCAAGTTAAAAGTTATTGATACTATGTAATTATATGTATATAAATGACTTACATTAATATGTATTTTGCAAACGGAGAA
>comp128_c2_seq1
AATTTTTTTTTTTTTTTAAAATTTAATAGTAGTTTATTTTCAATATCAGTCGACGATAATTAAGAGAAAAATTTAATTTTTTATTTATTACTTATAAAATTTTTAGAATATATTTATAATATAATCGCAGATAGAAATAAAAAGATGATGGTCTTTTATTTTTTATGACATTTTTTCGATGAGAAGAGTGCGTTTTTTTTTTAATGTCTTTGATCATTCTTCAATATAATATTGTAAATTGAAAAAATATAATAAATGATGTTCTTTATTGAATTGACGCAAATATTTATCACAGAATCAAACAAGTTCTCCTCTGGTTTGCACGCAACGTTTATTACTGCTTTTCCAGCCAATATATTCATCGGTCTTTTTATTTTCAGCAGTGAGCCAATCCATTAAAGGCTTAAAATAATCCAAGAGACCTGAGCTACTCATTTTCCGTTGACCTGTCAACACTTCCATAGCGTCCTGCCATGGTTTCGATGATCCCAATTTCAGCATTGCCTTCATGCGATTTCCTGCCTTCTTGCTGTCCGTGATATCACACTCGTGAAGTGGTTTCGATTTCGGATCGTTGGGATCAAATTCCCCAGCTTCAATGCACAGGGCACGATGAAATTGAAATTGAACGACAAAACTGACATAATAACGCAAATATTCCACGTCCGAAATTATATGATATTTCGATGCAGCGTCAAAATCTTGCTCTGTTCTATCAACCGGTGGCTCTATTCCTTGATATTCCTCCGACAATTTCCACCAATTGCAATTGTACTGATCCGGAGTGACTTCACCTCTAAAGATATTCCATCTCCATAAATCCATAACATAAGCGAATGGAAGAAAGACAATTTTCTCCATTCCTTTCAAAAACAAATGATTTATCGAGGCTTTATCGTCGGCCGTATAATTTTCCAAGAGTTTAATTTTTTGCAAATGATCAGGCGTCGATACACTTAAACTCATAACATCGCCAATTGCCTCATGAAATCCTGGATTTGCACCCTCACGATAAATAACCGGTTGATCCTTGTATTGCAAATAATATTGAATGTGTCCCATTTCATGGTGTGCGGTTAATAGTGAATCGGAATTAATTCGTGTGCATTGTTTAATTCGAAAATCTTTACCATCATAAAAGTCCCATGCACTCGCGTGGCAAACAATTTCACGATCACTTGGTTTCGTTAAAATTGAATTCTTCCAAAATGTTTCTGGCATTGCGCTCATATTCATTGACACGAAACATGATTCGGCCAATTTAAACATTCGATTTGCATCATATTTTTGTGCAACGAGAGCTGGAGTGGCATCAGGCAACATTTTGCCTTTGTGTGGAATAGTAAAGTCGGCAATATTGTCCCAGGTTTGAGCCCACATGTTACCAAGAAGATGAGCAGGAATTGGTCCATCCTTGCTGACAATAGCATCTCCATATTTTTCTCTCAACATCCTTCGCACATAAGCATGAATTTGCAGATAAAGTGGTTTTACCTCCTCCCAAACAGCCTCGACTTGTTCCTGGAAATTTTCGGCTTCATATTCATGTAACCATTCTGCAGACTTATCATCGAATCCATTCAATCTCGCCGCCTCGTTACCAAGTTCCACGTATCTTGGGAAAAATGGTTTCATTTTTTCAGCCGAAACTTTTCTCCATTCAATCCAAATGTGTTTAAGAACATCGGCATCGCGACTTGTTGCCAATAATTCAGTGATTTCTGGTTCAAGGGCCAAATCGCATTTTGTTGGATTTCTCAGTTCGCAAATCTTTGCCGTCGAATAAATCTTTGACATTTGACTCGTTATGTTTTCATATTCCTCGAAAAGATTTTCCGGTAAAGCGGAAGTTCCTATGGTGCTGATCTTGGAAAATTGCCTCTTTAAGTCCTCGTCCTTTAAATTTTTCCATGGGAATTCTTTAACTTCTTTCCACAATTTCTTTTGATAATCGGCAGCTTGACTCGAGACTTTTATTTTCTCGGCTAAATTTGCATCTGTCAGATTACTGTCATAATTCCATGAAGCCGTTACTTCTTTATTGTTCCACGATCCAAGTTGAAGATTTACATCTTTTAAAAATTTTTTCGCCTTCTCCAATAATTCTTTTGATTCATTATCATTATTTGCCGCTGCAGTCTCGCCTACTGGTTCTTTAGTTTCTTGCGGAAATCCTGTTCCCACTGCTACAAGAACTGCCACTATCAGCAGAGCTCGCAACATCTCGATTCTTTTTCAAAAAACAATCGAGTTTGATAAATTGAAATCGGAGAGCACAAAAAATAGAATAATCACAATTTCACAGCGGCGAAAAAAAGGAAAAATACTCTTCGTATAAGGTATTCAATTCCCACTGCCCACTACTACTAAAAAGTAAATGTGCCTTCAATGGCAAGCAGTTACTTTTATGCTACTTCCCCACTCTTTTGTGCTATAATATTCCTTCATGGACCTTGCTCTTCAGATTGTACCTTTTAAGAAGCTCGGTTGGAGAGCAGTTTATAATAAGACGAATGAGAGCGAGAGATGATTCGCCGTCTCCTACTCCTTCAGGGCGAGTAAATTTGGAACCACGAGCACGTAATAAACTCCAAATATGGTCCTTCTTATTGCCAATTCGTTAATTCCTTGAAACTTTAATAGTCCACATCTTGTATATGAAAACTTTCCCATTGCAGTAAAAACAAAATTTTTATCGTGATAATTCAATGCTAAGTGCAGACCTAGACACGAAATTTTACGAGAATTCGGTTTCCTTTTGATCCTTGGGCTTTGATTATAAAGAAGAATTTTATTGACACTCGTTAATTGGCTTGGATTTTTTTTTCTTCCTCCATTGATATCCGTCGTCTATCTATATTCTTTTTTATCATCCTTGAACCCGGGTGATAATGCCGCTTTTGCCCCAGTTCATTTGTCCATTGATAGATTCTCAAATGTTTTGGATGCGTTTTCCTGGTTCATGGTGACCGGCGCGTGGGACCCCTGCGTGGGATGAGCCGTTGGCCAGCCCTGGAGCGTCTCGCGTGCCCATCTTGGGTAACGTCGAGCACTTCAGCGGACATTATATCTGGCGTCGCGACGCCTCCGACCCTCAGCCGCTCCGCAGTCGCCCGTCAATTCACTACTCATTCTCTCGAAATCGTAACTAAAAGTTATTCAAAATGTGTGACGACGACGTAGCCGCTCTAGTCGTAGACAATGGATCCGGTATGTGCAAGGCCGGTTTCGCAGGAGACGATGCACCACGTGCCGTCTTCCCATCCATCGTCGGTCGCCCAAGACATCAGGGTGTGATGGTCGGCATGGGACAAAAGGACAGCTACGTGGGCGACGAGGCCCAGAGCAAGAGAGGTATCCTCACCCTGAAGTACCCCATCGAGCACGGAATCATCACCAACTGGGACGACATGGAGAAGATCTGGCATCACACCTTCTACAACGAATTGCGAGTCGCCCCCGAGGAGCACCCGGTCCTGTTGACCGAGGCGCCGCTCAACCCCAAAGCCAACAGGGAGAAGATGACGCAGATCATGTTCGAGACCTTCAACAGCCCGGCCATGTACGTCGCCATCCAGGCCGTGCTCTCGCTCTACGCCTCCGGTCGCACCACCGGAATCGTCCTCGACTCCGGCGACGGTGTTTCCCACACCGTGCCCATCTACGAGGGCTACGCCCTGCCCCACGCCATCCTCCGTCTCGACTTGGCCGGCCGCGATCTCACCGACTACCTCATGAAGATCCTCACCGAGCGCGGCTACTCCTTCACCACCACCGCCGAGCGGGAAATCGTGCGCGACATCAAGGAGAAGCTCTGCTACGTCGCCCTCGACTTCGAGCAGGAGATGGCGACCGCCGCCGCCAGCACCTCCCTCGAGAAGAGCTACGAGCTTCCCGACGGCCAGGTCATCACCATCGGCAACGAGCGCTTCCGCTGCCCCGAGGCCCTCTTCCAACCCTCGTTCCTGGGAATGGAATCCTGCGGCATCCACGAGACCGTCTACAACTCCATCATGAAGTGCGACGTCGACATCCGTAAGGACTTGTACGCCAACAACGTCCTCTCCGGAGGCACCACCATGTACCCAGGTATCGCCGATCGTATGCAGAAGGAAATCACCGCCCTCGCCCCATCAACCATCAAAATCAAGATCATCGCTCCCCCAGAAAGGAAGTACTCCGTCTGGATCGGTGGCTCCATCCTCGCCTCCCTGTCCACCTTCCAACAGATGTGGATCTCCAAACAAGAATACGACGAATCAGGTCCAGGAATCGTCCACCGCAAATGCTTCTAAATTCCTCCCTAAATCAAATCCACCTAAACAGAACATCTCCAAGTGGATTAAAATCAAAATCAAAATTCTTCGACTCTCCATCATCAGAATGTCGAATCGTTATTGTTCTCCTAACCCATTGGCTAGGATGGCGACTTTCCTCATCGTATAATCATCGTTCATGCTCGTATGTTCACTTTATCCCCCGAAGGGCTTTTTTTTTGTCAACGAAATAATAAAAACGGAGGGCTCTTCGTACAGTGCAACCACCAGACGTTGCGTAGCTCCATGAGACATTCGTTTTCGAGGAAATAAAGAGAAGAACCTGAAGATTACAAAATGAGAAATTCTTTTTGTTTTTTTTGTATGGATGTGTCCAGGGTCGCTTCTATTTACTTCGAAAAGGACATCTCGGACACTTGAAAGAGTTGGAAGAAATTTGTTTTTTGGAAAAACAGTTCCGAATGTCTATGAGAGAGCCACGCAGCATCCTGGTGGTGCAATGCTTTGTTTTTTTTTACTGTCGCGCTAGAGATCCGGCCGACTCCTCAAAGATTATTTATGATATCTAGAAAATAACTGTATATCGCGTCTGTGTCTAAGTTAATGTGTAATCTAGTCTCACATCAGCGAACCGTAAACACCGGTATTCACGTACAATATATATCTATAATTTAATTTATTTTGTAAATATTATATATTATTATATTGTTATACAATGCCAAAGTCA
>comp1442_c0_seq1
AAACGTGGCACTCTTTTCTTGGCTTCTTTGTATTCTGCATTCGAAATCTTTGGAATAAGAAAAAACTTTTAATTTCCTTATATTGAAAATTATATAATTCAATAAAATGAAATTATATTCTAAATTTTGGGGATTACTTTTAATTGCAGTGTGCATTTCAAGTGAAGAATTAGGAAGTGAATTCGAACTGCCAAGGAATTTGAAACTACAAATGGTCAACGCCGTTTTTAGGCATGGTGATCGTACACCACAACCAATTTATGGTGAGACGTATCCAAATGATCCATTCGTAAATATGACCTATTATCCTCTGCGATATGGTGATTTAACAAACGTTGGAAAATTAAGAGCCTTTACATTAGGCACTTTTTTAAGGAAGAGATACAACAAATTTTTGGGTGACTCTTATATTCCTGAAGATATTACTTCCATAAGTACATATATAGATAGGGCAAAAATGACCCTACTTGCTGTTCTAGCTGCTTTGTACCCTCCAGATGCAGTACAAAAGTGGCATCCGACTCTTAATTGGCAGCCAATACCAATACTTTTTGAAAAAATTGACGACGATTTTTTGCTGTTTTCTAGAAGATGTCCTAACTACATAAAAATGTGGAAAGAAGTTAGAGAATCAGAGGAAATAAGGGAAATGTTTGTAAAAATCAAATCACTTACAAATAATGTGACAAAATTAACAGGAAAAAACATGACAAATCACAATGATTTATTCTCTCTTTCTAATACACTTTCTTGTCAACAATCAATGAACCTATCAATTCCGAATTGGGCTCAAGAATTATTAACGAATAATGAATTCCTGGAGGCTGTTGAAATAGTAACAAAAGTAATGAACTACAATGATACAATGAAAAAAATAAATGGAGGACCTCTTTTGAAGCAAATGACAAATGATATGATAGCCAAAAAGAATGGAACATTAAAAGCAGGAAAGAAAATTAAACTTTACAGCGCTCATGATGTTAATGTCTCCGGACATCTTTATGCTCTTGGCTTAAAGAAATTTGAAAATCCCTTCTATTGTAGTGCAGTAATTTTGGAATTGTATAGTGATGAAGAAGACAACTATTACGTACAGATTGTATATTATAAAGGAGATACAAGTAAGGTTGAAATTCTAGAAATACCCAATTGTTCTTCAATGTGTGAAATAAATAAATATCAAGAATTAATAAAAAATGTAATTCCCATTGATGCAAATGCGGAATGTTGTGGATCAGAACATTGTACTTTAATAGAAAGTTCGACATTCTGAATACTGTTTACTTATAAAATGTAAACCAGTAATAAATTAATAAATATAACAA
>comp2829_c0_seq2
TGTTTTTTTTTTTTTTTTTGACAGTGCAAGAAAATTGGAATTCGATGCAAAATTATTGATTCATATAAAGGAGACTTTCAATTTTATCGTTTTACTCGACATGACTGTTTGGAAATTAATATCAGCTAATAAGGTAATAATAAAAATCAAACTAATAACAAAAGAATTTTCTTCCATAAAATAATAATTGATATTCCAGTTTAGAAAAATTATTGCATCTTTTGCAAGGCAAGATAAAATTGTGATCGAAATTGGAAGTCGAATTAATTACAAGGCGAATATGAGGGAAATAAAAGTTTTTGTTCGTTTAGTCAGCATTGCGAATTTACTGTTGAGCTTTCAGGAAATTTATTACGGAATCAGGTAATTTTGGAAATTGATAAAAAAAGAAGCAATAGTTACAACAAAAATAAATCGATATTAAATTTTGGTTTCATTTTTGTTTTCATTTGGTGAATACAAAAATAACAACGAAAAAACAGTATAAGCACATTAATTGATTGGTCAAATTGGTGGTTACCATCGTTAATTTACAAATCCAATTTATCTTTATTTTTCTGCCTTATTTGGATTCTTGGAATGAGATTCAAAGTTCTCAATCAAAAATTGAATCTAATTGTAAAATCGACTCATCCTCAGAGTTTAGAGAATATAAAAGTGCTTCGTATTATAGCAAACACACATTGTCAATTATGTAAAATTGGAAAACAAATCATTAATATTTTTATACCAAGCTTGGTGAGTGGAATTTTTTACTAAATATTAAATGACTCAAAACAATGAAATTAAAATTATTTGTCTAATTTTGCAGATTATTTGCGGAATACAAACATTTATTTTCGTCACACTAATGTTGTATAGATTAATTCTCGACATTCAACATCAAAAAAATTTTGTGACCATTGGAAATAATATGTTTGGAATTTTAATCACCGGTGCTCAAATCGTTATTATTGTTTTTATTTGTAATTGGACCAAGAAAAAGGTGAGAAACAGTTATTTTCTTTAAATAAAATAAAATAAAATAAAATGTTAAATAATAGAAATGTTTTTCTAGGAGTAATTAAAAATTAGTAGCTTCATTTTTAATGTTTAAAAATTTACATTATTACACATTAAGTACAATATTATAGATTATCGCTAATTTATTAGAAATAATTTTTCGCATAGCCCAATTTAAAGGTAACTTAATCGAAATCAATCATAATATAGAAATTATGTTAATATACAAATCTTGTAAAGAAGCTCTTTTAATATTTGGAATAAATTTCCTATGCTTTGGTACAAAAATAAAACAAAAAATAATTTTTTAATAGTAAAAAAAAATAAGGCATTCTTCAGGAATGTCTTGAATTAAATAACTTAAATAGTATTTTTGATTCACAATTATATATATATAAAAAAAACTAACTCATCCAAACCAATAAGAATACAAGAGTCGAAATTTTATTTCTTGGGAATTTGGAAAAAACACAACTTTTGGATTGAAATCTCTTTAAATGACTATTCTTCGTTTGTTGAATTAGATGTGAGTCAACTTAAAGTCGGTCCGGTGTATTTTAAAGTTTGTGAATAAAAATTTTCTGGACTATGGGTTACAATTAATTGTACTTGATCGGATATTTTCTCACTTTTCGACGTTTCGTTCGATGAAATAACATTAAAGTAAGTACATGGCCTCTCACCTTGGCCATACATATCCACTTTATACGGAGGACTGAGAATATCCAAAAATGCCGCTGGTCCTTCAACACAACTTATTCCATGTAAATTCTTATCGCGAGGTGTTAAAATACAAGCTGGATCATTTTTATTGACTGTTTCTGTAGCATGACTCGTGGCTTCTATTTTCTTATCGGTATTTACAAGGTAATCACTGTCACTTTGAATTGTGTAACTATTTATATTTACAACTCCACTAAGAACCTTTAATAAACCATGCATTCCAGGATGATCATGTATGGGCATTGTAACTCCATGTTTCAAAATAAAAACAGAAATTGAGATATCCTCATTTTCAAAGATATCAATAAAACACATTGGTGCCGATTGAAATTGTACGTAACGAAGGACATCGGGAGTTAATTTAACATCATCAGCTTTAATTTCATTAATGAGAGTGTACAATTTCTCGAAATTTTGTTGACAAAATTTATATCCGACATTTTTTTGTCCTGTAAATGTTTTTAATGCTGCTTTCCATAAAATCTCAATTGGCGTTGACATTGTTCTCTTATTAATTTTACTGACACTGTTCAATATTAATTTCATAGATTAAACACGTTTTTGTCAATTTTGAAAATATATAGAACGTAGATAAACTTTGTTGCACAATTAATTTCCTCTAATTATCTTTAATTCAATGTCAACATAACCTTTTGATGTCTTTTGATTACCCATATCAGGGTTGAGTAACTTTGTGCAGTAGTTTTTTTACAGTATGTGGAATATGTACTGACGAACTTTAAAGTCTTCGGTATTCATCTCTCTGTGGATTTGGAGGATTTTTGAAGAAAGTTGCATACATAAATGGTAAAATGGAAGCCAAAGCTAAACACAAACCGACAATTGGTCGATACCAAACCCAAGCAAATCCAACCACTAATAAACTTATTGACATTGACACTGATAAATTCAATGATTCCAGATCGATCAAACTGTGCAGGAGATTTGAATTTAGAACAATTGTTTTCAAAATATTTGCCATAAATGTTGCCGCCAGGAAGAGAAAAAACCATCCGAATCCTCTCATTTTCCAAGTTCTCCAATAATTACTGACATGCTCGAGATGAAACATTTGATCTATTGTTACCACATGTTTTCGTTGAAGCAAAACCTCCTCTCCATGAGTAGTGACATACGGTTCTATTTTTCCATTCGAAAGTAAACCAACAATCGAATAAATATCTCCCGCTTTTCCTGCGTATGAAAATTGTATTCGAATATCCCCAACCTTTGGATTCCACAAATCGTCACTATGATAATACAATCCCGAATGCATCTTTATATCCCTTCTTTCAGGTCTTTCGTCACTGGTAACTTCAACATAATCACTAAACTTTTTCTTCAGGTCCGTACCAAAAACAAAAGATCCAATTCTAACTTCATCTGCAATCTGTATTTGACTTTTAATTGCAATTTCTCTTGGATTTTCATGTCCAAAACGAATATAAAAACGATCGGAATCTATTAATTTATCTTTCCATTCAGTCGTGTAATAATAATCTGCGGACGAATCGTAATTGCTCTCTTCCTTGATCTCGACCCATTGGAACATTTGTACTCTTCTTTTTAATTTTACACTGTCAACAATAATTCCATAGTCTGGTTCACTTAAAGGTTCAGTCACTTCTACGGGTCCTGAGACATAAACTAATCGACCTTCATAACTATTGTCAAAATCGTCTGGATTGGAGAATATGACAACATTACTTAATGCCTCGTCTAGAGAATGTGCTACTTTCACAGCTTTACCCTCGTTCCAAAAAAGAAGGCACATGCCAATTGCAAATAGTATGGAACTAAAAATAGCTGTAAACCAAGACTCCTTCAATTGATCCGAAACAGACATTGAGGAATTATTTAAACCTTGTGGTCTAATATCTCGAACCGGTTGCCTTTGATGATTTGCATTAATATTAATTGGTCCATTTTGATTTGCTCGTTGCATTTTTGAATATTAAATAAATTCCAAACCCAAGTTTTATGTCAAATTCAATAAATCATTATATAAGGTTTTTTAATGTTTACACACATATTCGAGAAAATTCCGAATTGCAATAATATAAATAATTTTCTTTCATTTTTCGTATATATACGAAAAGTGACAGTCTTGTTAACTTTTAAAGGTTAGGTTAGGTTAGGTGGCCCAACCTTTAAACGTAACGTACGCTACTTCTTTCTTACGTTATTTACCAAGAGTTAGCGGGAAAATTGTCATTATTCAAAATTACACGTATTTTTTTTAATATTAACGTTTACCAATAAACGTAAGTTAAAAGAAGTAAATTAACATATTCGGTATTTAATAAAAGAAAGAACAAATGTTTCCTCATACTACAACACAATTTCTCCCTTCTCTTATTGAAAAATACACCTACACTTTTTTCCTTTCTGATTTTGATGACATCGACCAATCAGAACAATCCACGAAAAGCTTCGTCTGTATAGACGTGTGGGACGTGGTGTAGATATTACAAATAGCTTCATCTCCGGAGGTTTTATTTGGTAAAAAACATTTGTAGATGAGAAAGTGCAGCGTTATTTCATAAATTTTCCCTAAAAAGTCAAAAGGTTTACTGTTTATCTCGGATTGTTAAAAAAAATCAACGAAAATGTTTCACGAGTGGGCGATTTTGATGCTGGGAATCCTGTCAGGTGTTCAATGTATGTATTCAAATACGGATGTAGTCGAATTAAATCCAACCAATTTCAAGAGTCAAGTTTTGGGAAGTAACGGTATTTATGTCGTTGAATTTTATGCACCTTGGTGTGGACACTGTCAACAATTAGAACCCGAATATAAAAAAGCTGCAACAGCCTTGAAGGATATCCTCAAAGTCGGTGCAGTTAATGCCGATGACCATAAATCATTAGCGGAACAATACGGAATTCGTGGTTTTCCTACTATCAAGATTTTCGTCGCTGGCAAACCAGAAGATTACAATGGTCCAAGAACCGCTGCTGGAATCGCGGAAGGTGCATTGAAAGCGGCCCAACAAAAAGTTCAAAAAATTTTGTCGCCGAACAAGAAGGACTCTAAAGATAGTAAAGATGTTGTTGAATTGACTGACGACAATTTCGATAAATTAGTCTTGGGATCAGAGGACTTATGGTTAGTCGAATTTTATGCACCCTGGTGTGGACATTGCAAAAATTTAGCACCTCACTGGGCAGCTGCAGCTTCAGAACTCAAGGGAAAAGTGAAATTAGGAGCTCTCGATGCAACTGTACACTCGCTCAAGGCAAGCAAGTATGGAGTGAACAGCTACCCAACAATTAAATTCTTCGCCGCTGGCAAAAAGGACTCGGATTCAGTGAGCGAATACGATGGCGGTCGAACCAGCAATGACATTGTTAACTGGGCAATGGAAAAATTGACAGAGAGCATTCCAGCGCCAGAAATTGTACAAGTAACAAATGAGGAGAAATTAAGAGAAGCCTGCGAAGACAAACCTCTTTGTATTGTTTCTGTCCTTCCACACATTCTCGACTGTCAGTCAGATTGTCGAAATGGATATTTAAATGTTCTTAAAACACTCGGCGAGAAGTACAAGAAGAAACTTTGGGGATGGATCTGGTCCGAAGCTGGAGCTCAGCCAAATATCGAGGAAGCTTTAGAAATCGGAGGTTTCGGCTATCCAGCATTAGCGGCAGTTAATATCAAGAAAATGAAATATTCCCTTCTTAAGGGAAGTTTCTCCAAAGACGGAATCAACGAATTTCTCAGAGACTTAAGTTACGGACGTGGTAGTACAGCACCACTTAAGGGCAACGAACTTCCAAAGATCTACGAGACGGAATCTTGGGACGGTAAGGATGCTGAGCCACCACAAGAAGAAGATATTGATCTCAGTGATATTGACCTAGACGAGAAGGATGAACTCTAAACCGACTGATGATTATTTCATTTCTCCCACAAAAAAGAAGAAGAATGAAAGAAAAAATACTGTGGACAAAATTTTTTTTCTCCATTTCATTCTCATGCAGTCTCGTGCGCAATTTTTTGCGCCCTCTGTTTCTAATTACTCTAATAACTAATCATTAGAAAACATTTTTTTTAATGAGCGTTAGATATAATCTAGAAACAAAAAAAAATTCAATTTTCACAATAATTCGAATTTTCATTGAGACTTTCGAAAATTTCAATTCAAGAAGAAAAAAAAGTCTGTTTAGTTAATTATTATGTAAGTAATTTTTTAAAAAATACAGAGACAAAAATTTGCAACTTTTTGCATTCCACACAAATGTAAAGTCATTTTAATCTGTACATATACATAAAAATTAATATGAAATCTTGGATGACTTTTTAAAGAATATATTAACCAAAATAAAAATAAGTGACTCTGAGTGAAAAAAATCCGAGTGTTTCTCTGCATATCGTGTTTTAAAATACGTGAACAGTGTTTTTTACGCAGAATATTTCTCATATTCCTCGAAAACATGTTTTTTAAAACTTATTTTTCTATAATTATTTATCTCTGTATGCGCATTTTAAATAGTGAATGTTGAAAAAAAAAAATTAATTTCATACGTAGGGTCTTCCAATGTGCTCAAAATTAATTACGATTATTTTTTTGTCAGCTTTAATTTAGAATCAAATCGTCTTAATGATAAAAATTGTTACTTAAATAATACTATAGTTTGTGATTTAAACATTTTAAATTTCTTTTTACTGAAATATTTCACAATAAAATGTATAAAAATTCTAAAAAAAAAA
>comp500_c0_seq2
TTTTTTTTTTTTCTAAATTAACATATTTTTTTATTATCATGGAAAAATTACTTCACATTTTTAACAAAACTTGTGATAATTTATACATTTGTTAACTGAAGTTGATGAGTTCACATCACCTTAATGTTCTCCTTTCAAATATTTTGATATTTCCGTATAAATTATGGTATTGAATGCAGCGTCTAATGATTTCTTTGTAATTCTATCGTTTTTTAATACATCCTTCAAAAATGCGTAGATGGTTATTTTAAAATTTGGTGGTAACTTTTTTGCTCCTTTCCTTCTTTGAGTTTCAATAAGGTTAAATTTACCTTTACCAATTAAATTTTGTAGTAGGATTCTCATTAACGGAACCAGCTTTAAATTAGATTCTTTCTTTATATCATCACGTACTGTTTCATTTATCCAAATATTTGACTTAGGCCATAACTCAACCTTCCCTGCACTATCTTCAAATGGAAACAGTTCTTGCTGCAAGAGGTCACTGTTCTCGTTTGCCTTATTTGGAATACTTGAAATAAGATATAGTAGATGACGTAATGCCTCTTTTAAAACTTTATCTGTTAAGTTTTTCTTAGTTTTAAAAATATCCTTCACGAATTTAAGGACTGCGACTTTGACATTTATAGGTAATTCTTCCGGATAATTTAATCTTTTTGAAAAGTGGTGTAATTCATTTATACCAATTAAATTTTGCAATAACGCTCTTATAAAGGTTCTTGGATAAAGTAAAGGCAAGTCCATAATTTTATCAAGTTCTTTTTGATATATCCAAACTGCTGAATTGGGCCATAACTCAACCTTTCCTGCAGAATTTTGATATGGGAAACGATATTTCTCCAAAGGATTGTTGCCCAGAACAGATTTATCCTCGGTCCTCCGGTCATCTGCTAAAAATATAGTAGGTTCTATGTCTGACAAATTTATTGTGGATTCAGTTCCTTGACAAATTTCCTTAATGTAATCAAATATATTTGAGTCGTCTTCACTTCCTGTAACAATATCTGGAGAAAACAATGTAGGTTCTATAGCTTGACAATTGTTCTTTATGTAATCAAACAAACTTGAGGCATCTTTACTTCCTGTAACAATATTTGCTTTTTCAGGTTCTGAAACTCTTGCATCTTCTTCATTGTCATCTAGTAACTCATGTAAAGATTCAATATCTGAGATATCGGATATCTTTGCCGAAAGATCACGTCTTAGTTCCTTTCCTTTGGCGTTATCTCCCTCTTCTGATGATTTTCTTTTATCCTCATTGGAAGATTTTAAGATACGCATAATTCTTCTTCTTTTTGCTTGATGACTAGTAGATGGACCGTCTGAGAGATCGGATGAATCTGACCTACGATAATTAGGATGTGGCATATCTGCTTTCTTATGAAGTCTTCGGCTTCTTCGTACAGATACATCCGGTGAAACGTTTTCGGAATCTGAGGAAGCAACAGACGAATCACCTTGGTCGCCTACGTAAGGTATTCCAATTTTTTTTCCCTTTGATTTTTTCCCTTTACCTAACACATTGGATGTAGGATCATCATCTGAGA
>comp906_c1_seq1
AAAGCACTGTCATCGAAATCGTATCTATAAATATTTTTATCGAAATAGGTAAAAGTTAAAAAAAACTCTTTTCTTTCGTCTTTAGAGATGGTTAATATGACGTTAAACTATATTATAAATTTTCTCTCTCGTTCAGATGCGCGACTATCTAAAAATACGAGATCTCGTGACTGCTAAACAGGCCAAGTCATCGATGCACGCCTTCTTGGAGCTACAATGACGCTGACACGCGCAATATAACGCCTAAATGAACTGTGTTCGTCTCTCCAATTTTTTTATTTTTTTTTTACATTATCTGCATTTTACAATATTTGACTATTACTTTTATGGACAAATATGTTATACATTTTTGTCAAAATTAAAAATTGTGATTAACTAAAGAAGTAATATTATTAATTAATTAATTAAATTAATTCTTATGTATTAATTTTAATATAGTGTATAATTTTTTTTTTTCGTAAGAAGACAAAAGAGTTTTAAATTCCAATATAAAAAGTTCTTTATTCTTATCTATCCGAGAAAAATTTAATATCCGTTGGCTATCATTTATACAATTTTAATATTTTTGCACGTGTTTTTAAAATTTATCAAAATTTTCGGATATTTTTATCTGTTTTTCAATTTTTTCTTTCTTTTTTTTAAATTTTCAACTTTAAAATATTTTAGACAGCAAATTTTTAATTTTAGTATACTTTTTTTTATAATTTGAAAGCTTTTATTTTTTCTGCTATTCAAAATACAGGAATGGGAAATGCTTCCTTCTTAAATTGCTAAATCATCACTATCTTCTGCATCAGAAACGTTTCCTTCAAAAATTGCTGATTCTTCACTTACTTCTGAATCGTTATCGTTTTCTTCTGATGCAGAAGAATCTTCAGAATCTAAGTAAACCAAAAAATTAGAAACATCTGTATCCCAATCAGAATTTTTGGACCTCATATTACGAGACCATGTGTGTTGAGATAGATTATTTCTTAGCAATTCAATATATATTATTGATTTGTTACCCATGTGTGTTAAAGATGTATCAATAACTGTAAAACTAACATCGGGGAATGTTATGTATCGATTTAAGAAAGCTGCATTATAATTATACAAGTCGACAAATCCATATTGCGAATTACTTTTAATATTGTAAATTATGTAATTCGGATCAGAATTTGGTTCTATTTTTGGAAATAGTGAATCGTAACTGTATCTATCTGTTAGCATTTTAATGTCATTAAAGGAAAATAAAGTTCCCTTTGAATGTACTGCATTTGCGAGCTGTTCAATATATTCTGTATTAGTTAATGTTTCACAAAGCCAGAGTTGAATTGGAGCCCTCATCCATTCTTGGTTCATTTGCAAAGTTGCTATCTTACTTAATAAATGGGTAAATATATTCCTGTTTGAAGTTAAAACAGATGTAGTATTCTGATTCGTTGCGTTGCCTGCCATGTCAAAAAGGAATTCATTTAATAAGCGCTTAAATGAACTGTCAGCTTTGTGCCTTAAATAAGTATACCACGTGGGTAAAAGTAAACGTTTCCTTTTCAATTCAATATGTAATATTTCTTTATTGCCCTCGTTTGATTGTGACAAATTTATCAAATCAAACGGTAAGGCAGGAATTGTTAGGTACAGATTTCTGAAATCTGGATTATATCCATCCAAGTCGATAAATCCATATTGTGAATCACTTCTAACATGAGAAAGTTTGAATGCGTGTACAGAATAAGAAATTGCTCGTGTTCTTGGAAATGGCATCTCACCACCTGGTTCTGTTGTTAGTATTTTAATGTCATTAAATAATACTGGACGACCATAGAACTCATCTAATTGTGCAATTTGATCAGGAATTGTTGAATTAGTTAACGGTTCACAAAGCCAGAGTTCAATTGGATCTATCATCCATGGTTCGTTATGTTGCCTAATAGCTAGTGAGGCTAGCAAAAGCAGAAATAAATTCTTATCTACATCTGAGATATGTTCAGCGCCCTGATGCATTACTGTATCTATCATTCTAGAAATAAACCAATCCTGAAGATGATGGTTTAAATTGTGTCTTTCCGGTTGTCTTTTGGAACGTTTGACTATTTTCAATTCCTTCTCCTTTAGATTCATTAGTTTTGTCTCTAGGTTCGAAAACATTTTGATAAAAATTGGTAAAACGTGGTCTTGGATGATTCGTTCAATGGATATTGGACTTAATTTTTCTGATACCTTTCTGAGGGTGCAGTTAATGATGATTTGATTTTTAGAGAAATCATCATAGACAATTCGTTTGAAGGAGGAAAGTGTTAGGTTGGTATTGTCTTTGAAGATTTTGGTGACGTAATTAGTGACGTTTCCATGGGATGCAAAGAGAGCAGCATTAATGATGTGGTGATAGAATTTGTCAACGTTCTTTATGTCCGTAAGGGATCCGTTAAAATGCAGTTCAGATTGTTTGGATACTTTGTCGAGGAGATGAATTTTAGCGGCAGTTTCGTTTTCGGATTTGCTTAGATATTCAAAAAGGGCATTGAGAACGGTTACTGTATCATTTTCTACTGTGGTTGTTGTCAGATTATTGGTATTAAGAATAATCCCAAGTGTCGTAATGTAGTAACAAACAGAAAGAGACTGAAAGTTGGATAACTGAGAATTAGGAGTTATTGTATTCATCTTACCGGTTTTATGAATCTTCTTCTAATTCTGTTAAAACTTCTGGCTCTGCATCTGCTGGTGCTTCTGGCTCTTCTTTTGCTACTGCTCGAACTTCTGGTACTGATGTTATTTCTGTTTATGCCTGGACTTCTAATTCTGCTGATGCTGCTCTTCTTCCAGTTTCTGATACTGTTTCTGCTTTTGCCTTCGCTGCTGTTTCTGCCAATACTCTTGCTTACACTTCTGGTTCTGCTATTGCTAGCACTTCTGGTTTCGATATTTCTGCTTTTGCTCCTGCTGATATTTCTTCTTATGTTTTTGTTTTGACTTTTGCT
>comp1269_c0_seq1
TTTTTTTTTTTTTTTTTCATTATAAAACAATTTATTATGTTTTCTGTTTTTAATTAAAAAATCAATGGTTTGAAATATAAATTATCTGAACCATCATTTCATGTATATAAACGTGGAATGAAGTTTTATATAACTGGTTAGAAAATCAGTTCTTGTATTGTTTTTCCCTAAACAAAAAGCAATATCTTTCTTTCTCACATTTCACGCCTATAAAAATCTTGCACACCCTTTCGCATTTTTCATAACTATAAAAATGTACATAAATTTTATAAAAAGAACTCAACTTCTCTGAATGTAGAATTTTTCTTTAAATTCCATTTTACAGCCTAGCTTATTAATGAACACTTATTTTAAAAAATCCATATATTTATTTTCCGATAAATCGTCCATTACTTCTAATAATTACTAAGAAAAAAGAAATATTCGCACATTCTACAGATCCATAAATGTGAAACTAATAAAGATTCTATCGAACTATATAAATTTAAAAAATAAATGATCACTTTGGACGATACCTGAATTTTGGAGTTTTTTTTTCTCTAAAAAGAAAATATCAACAATATTTTTCTGTTGGAATTTGTTTTAAAAAAATGTCCTTACAACTCGTCCTTTGATTTCTCCTCGCCCTTTCTATTGAAACCTTTAAGTTCCTTTGTTGCGTGTTTCGCGATATATTTCACGAAATCGTCCAATTGTCGTCCGCCCTCGTATTTCACGGGCTTGTCCTTTGAGTCCTTTGGCAACCAGAATAGAGTTGGGAAGCCTCGCACCTCGAATAGCGGAGGCACATCATTTGCAGTCGCGTCAATTTTCACAATTGCAACATCCTCGTTGACGAGTTTATCGCCCAATTCGTCGAAAATTGGCGCCAATTGTTTGCAATGACCACACCATGGCGCATAGAATTCGATTAAAGTGTCCTTATCGTTATTCAATACAACTTCGTCAAAGTTCTTGGCAACTGCGATCTTAACATTAGCGGAGTTATCCTCAGGAATTGCTTCAGATTTCATGTAAACCTCGAGTTTACCAGCTTCCATATCAGTCAAGAATTTCTCAAATGTCTCCATTGTGAATTCATCCTTCATCACGTATTTCTGATTCTTTTCATTACGAGCAAGAACAATTGGTTTCTTACCATCGGCGAAATCAACGCCAAATTCATTCAATTCCTGTTGGAAATCGTCTTTCGCCGAAATTGCGAAATTCAATTTTGGGAAATTCTTTGCAACCTTCAAAATACGATTACGCCAGTAGTTTGAGCCCTTAGGATTCTTTTTGTAATCGACATTGTAGTAGGCAACCACCAATGGATTCTTGAAGTCTGCGTGACTGTCGCGAGTTCTCACTCCTACCATACCGTGAGCATTAACTTGGATGAATTCAACAATGTCAGCAATTGAATCTCCGCCCTCGTATTTCACACTGCTGTCTTCGAATTTATTGTCGAGCATTTTTGGACGATACAAAACAATGTTGTCCTTCATTTTCTTCTCCTTGAGGACGGATTTTTCGGAAGTGTGAGCGAATTGGAATTTTTCACGAAGTTTTTTGGCGACAGTTTGGAAAGTACCGGCCAAGGAAGAGTCTTCTTTTTCGAAGTAACCAACAATTCCAACATCGTCTGAGCTTAAGAATTCTTCCAATGCTTTCACATTAGACACTAATTTGGAAGCAGGACCAACTTGTCCCTTCATGTATTTTGCGATTCCAGCAGCTTCTCTAGGACCATTGTAATCAGTAACCATATCACTTCCTGAGAATATTTTCAAAGTTGGATATCCGCTGACGGAAAACTTGTTACACGTGTCTTTTCCGCCCTCGGTACAATCAACTTTGATTAGTGAAATTGGAGGATCATTATTTTTCAATAATTCCGCTGCCTTCGCAAATTCAGGTTTCAATCTTTTGCAATGTCCGCACCATGGTGCGTAAAACATGACAAGTGAATTTTCATGGTTAGCTAGTGTGGAGAAATCGCTGTCAGTTAATTCAACAACATCTTCTTCAGCAGCTCGAACTCCAAGAAAGAGGAACGCGAGCAATAGATAATTGACCAACATTGTTTCAGGCTTGAAATTTGACTGTGCCGAAAATACTGCTTTTACATATAGAAAACTTGAGTGGTTTGGAAAAAAATAACACTGCCCCGCTCCACCAGGCAGTGAAAAAGCCGAAGACGTGGCCTTTCTTCTTAAAGTAAGCGAACTGGTTTTGTGCTGTCGTTCAGCGATTGGATAGAATATCATCTACAGGACTTTCCATTAGATCGGAACCTATCGCGTGCTAACACAGAAGAAGAATAGGAAGTTAAATCAGGGACGAAGCAAAAATTCTCCCTGGATCCCTTCGAACTCCGAATTTTTCTCTAAACTTTTTAAAATAATGCTGATTGACAGCTGTGATGAATTGTTTTCCTTAGTTTTCGTGAAAAGGCAAATTATTTTCTCCTACTGTCAAATGTTTTTCTTTCGAATAAACGCCGTCACACTCTGACTTTTATTCTTATGTAATTTAATTGCACAGTATAATTTGCATGAGTGATTTAATCGTGAACATCAAAAAACTACAAGAGAGTGTACAAGAGAGTTGATTATCTCTCCCTCAGGTTTTCGACGTAAGCCACCCTTAAAAGAGGAAAACTGTCCCTCTGTCGTCGAATTTCA
>comp1779_c0_seq1
TCCACGGCTGACATTTAAAAATAAACATTTAAATGATTTTAATATTTCGTTATTTCTCTCAATTATGTTTAAATAAACTCTTGTTTATTTAAAGTTTACGTACAAAAATGCTAAAACAAAAATTTATTTCAAATTTCAGTCGTTTATTACCGAATAATGAGAAAATATTGAGTCAGGTTTCGTTTAAGGGCGATGGGAAAATTATCGACCGAAGCGCTTCACTTGTCGTTGTCATCCGTGAGTTTGTGCGAGAACGTCGTGACATAACGTACTTTTATTCTACAAATAAAATGTCGAAATACCGAATTGTTATGGTTCGCCATGGCGAAAGTGAATGGAATCAATTGAACTTGTTCTGCGGATGGTACGATGCTGGTTTATCCGAAAAAGGAAAGAGTGAAGCTGCTGCCGCAGGAAAAGCATTAAAAGATGCAGGATATAAATTCGATTGTGCTCATACTTCGGTGTTAACTCGAGCTCAAGTGACACTGCAATCAATTCTCAAGGAAATTGGTCAGGAGAGTATTCCAATTCATAAAACTTGGCGTTTAAATGAACGTCACTATGGTGGATTAACAGGAATGAATAAAGCAGAAACTGCTGCCAAGTACGGCGAAGAACAGGTGCAAATTTGGAGGAGATCCTTTGACACTCCACCACCACCAATGGAGCCGGATCACAAATACTATGACAATATTGTCAAAGATGCAAGATACGCCGATGGACCAAAACCCGAGGAATTTCCCAAATTCGAGTCACTTAAATTAACAATTGAGAGAACATTGCCCTACTGGAACGATACCATCATTCCACAACTCAAGGAAGGAAAGCAAATTATTATCGCTGCTCATGGAAACAGTCTACGGGGAATTGTCAAACATCTTGATCAGATGAGCAACGATCAAATTATGGGACTGAATCTTCCAACGGGTATTCCATTTGTTTACGAACTAGATGCGAATTTTAAACCTGTAGTTTCTATGAAATTCTTGGGTGACGAAGAGACTGTTAAAGCTGCGATCGCAGCGGTTGCTGCGCAGGGAAAAGCTAAATAATTTCTTTAAATTGTATTTGTGTAAAAAACTACCACTTATTGCGATTGATTCACCAGTTAGCAGAATGTACATTTTTTAATTTATATTTAATTTATAGGTTACAAAAGACAAAGAAATTGTATAAAAGAAAACTACTTTTCGTTTTCCACGTCAGCTTTCAAAATATTCGGAATTTATTTTCCTTAAAACTTTGAATTCTGTTGTACATAAAATCTAAACTTGTAAAATTGAAATATTACAAATTAAAACATGTTAAATGTGCATTGTAAAAAATGTCACTTATTAAAAAATGGAATGACAAATAAAAATTACTTTAAGGGAAAAAAAAAAAAAAAAAAAGAAG
>comp3064_c0_seq1
ATTTATAGAAATTAGTATTTACAGTTCTCTAGATTTTTCCATGCTTGATTAAACATTTTTCCAACTCACCTACATCGTAAAAATATTTAATGTCACCTGCACGATGTTATGTATATAAATAGCTTGATTTTAAGTTAAAAGATGAACAGTTACGAATTTTTAAACTTGCTGTTTTATAAAAAAATACTGAAAGTTTTAAATTGAAAAAAACTATAAGTACCTATCTTAAATTGATTATCAAAATTTGAATTCAAGATGAATCGAGGTATTGTCGATGTGTTTTTGTTAATGTCCAATTTTCTGATTATTGGCATAATGTCTGATGCATTGAAACCTGTAATGGTTAGCGTTGTTTTTAGACATGGTCATCGAACACCTGATTTGAAAGCAGTTTATCCGAATGATCCCCATAAGAATAATACTTATCAACCGATAGGTTACGGAAATTTGACTCCGCAAGGTAAAGATGCAGCTTTGAAACGAGGTCAAATGCTTCGTCGTAATTATACTGACCTCTTAAGTGCAACATACAATCCATCTGATTTTGTTGCTCGAAGTACAAATAAACCTAGGACAAATATGACATTGGAGTATGTTATTGCTGGAATGTATTCACTTAGTTCAGTTGAACAATTTCCTATCAAAAATGATATACATCCCAGTGACAACTTATACTCTGCTTATTTCTTCAAATGCGAAAAGTTTAAAAATGCTTATGCCAGTGTATTACAATCAAACGAAATAAGACAACAAGTACTTCAATTTCAAGATTTACTTAAAAATGTTTCTGAATGTGCAGGAAAAGATGTTTCTACTAATTTATTTTACCTTTATGAGCTGTATGCCCACTTACAGGCACAGATTGCATTAGGTTTGAAGATACCAGAATGTTTTAAAGATACATTTCCAAATGGTGGCATGAAAGACGCTTCATTCCTAACATTAAAATCTTTGAGTTTTACTTCAGTTCTATCAAAATTCAATGGGGGACAATTTTTAAGAAACATTACACAGAGTATGATGGATTTTGTAGAAGGCAAAGGAAGAGAGAAGATGTACTTGTACAGTGGTCATGATATTAACGTTGCTGGTTTTTTTCATTCTCTTAAAATAAAATTGACTAAACTGCCCTATTTTTGCGCTGCTGTTGTGGTTGAATTACATCTTCAGAACAGAGAATATTTCGTAAGGATTTTATATTACCCTGATGATTCAACAAACTTTGAGATACTTAAACTGGAGAACTGCAACGAATTGTGTTTATTACATGAGTTCATTAATTTAACTAAAGATGCGGTTCCATCTGACGAAGACTTAATATGCTAAAAAATAATTATTTTGCAATCTTTAAAATTGTTGAAAATATTTTAATATATTGACTTTGCAATGTAATAATAATTGGAATAATTATTTTATATAATATGTAAAGAAAATAAAAGAAAGGATTGTACTGCAAAAAAAAA
>comp167_c0_seq1
TTTTTTTTTTTTTAAAAAAAAATTAAAAAAAAAAAAATTTTTTTTTATAAAAAAACATAAAAATCACGGGTATATAAGGAGGACTTTTGTGGAGTTATAGTATTGTGAAATATTTGAAACTTTTTCTTAAATAAAAGTAAAAATGAATCACTTAAACACTATTCTTCTTTTTATTGTCGCTTGCATTTATTTAATGATATCTTCTAATTCCATTGCTGCAGCTCCAGGGGAACTTCAAAAAATCGACGAGATCATAAAGGATTTGGAAAATTTAAAACAAAAACAAACTGAAGATCTTGGCAAAATTTTGCATACTGCTGAAGGGATGAATGAAACCGTTCGCATAAACTCAATTATACCTTTAATAAAGAAACTATTTGAAAACTTTATGATATCTTCAAAGGATGTTCTGCTTTCAGAAGCTAATGAAACACAATCGTAAAATACAATAATGTTATTATCAAAGTATGTTATTGTTTTGTAAATTTTTGACCACTACTTTGTTAGTTCTCAATAAAAATGTGTTTTAAATCAAAAAAAAAAAAAAAAAAAA
>comp5065_c0_seq1
GGTCTGGAATGGTGCGGGGGTGTGGGAATACCCAATGGGCAGAGTGCCAAAAATTTTAGCTCGCTGATGATGATCGCATTTGAATTTGGAGGGGATGCCACCATATAGTAACGCAACGCTCACCGTCTGACTTTAGTCTTCACATTCTCTATTCGACAAGATTGTTGGAAAAAGTTTTTGCCTTTTTTTTCAATTTTCTACCCAACAAAACCCGCAACACAACAAAAATGCCGGCCCGCAATAAGGAACAAGAAGCTGAGATTCTAAACTGGATTGAACAAGTTATTGGGGAAAAATTGCCAGCTGGAAATTATGATGACGTCCTAAAGGATGGAGTTGTTCTCTGCCAACTTGTCAATAAACTTGCTCCGAATTCGGTGAAAAAAATTCAAACCAAAGGAACAAACTTTCAACTTATGGAAAACGTTCAAAGATTTCAAGCGGCAATCAAAAACTACGGAGTACCACAGGAGGAAATCTTTCAGACAGCCGATCTCTTCGAAAAGCGAAATATCCCTCAAGTTACTCTCTGCCTTTTTGCTTTGGCAAGAATTACACAGAAACATCCCGAATATAATGGACCAACTCTCGGACCAAAAATGTCCGACGAGAACAAAAGGACATTCACTGAAGATCAACTTCGTGCCAGCGAAGGTCAAGTGAATTTACAAATGGGTTTCAACAAAGGTGCCAGTCAATCTGGACACGGTGGATTTGGAAATACTCGACACATGTA
>comp2613_c1_seq2
GCCATCTCATCAGGATATAGGTTTAACAATTTCACAAGAATCAAAACTTTGCCTACTAAGTGCGAATGAGGAGTTGATGTCTTTAAATGAAATTTTGAAATTTGAGACTACACTGAACAACTCGTTCTCTGCTTTTTGTCAATCCAATGATACTAATACTTTACAAACCAATAAAGCCGATTTGAATAGAATCAACGAAAGCTTGAAAACTTCTTTAGACAATAATTCTGTTGCAGAGGTTAAAATTCAAATTCTGAAAATGATTAATGATAATTTGAAAAATTACATCAAAAACGAAAAATTGGAGAATAAAATAAGCCTAATTAAATTTATTGATTCTATACTTAAAACAAAGAGAATGAGTTATATAGCTACTGTAGTAAATGGTCTTGTTAATGGCGTACAAGCAAAAATCCGCTCATTGTTAACAACATGTTCACATAAATTAAATGAAATAACAAAGAATGAATTTAGAAAAAAGTTGAAGATTCCAAGAACTTAAAAATAATAACTAACAAATGTGAAGTATTATATTTCTGTGAGTCCTTACTCACCTTTTTTTCATGAAATGTAAATGAGTAATGTATGGAAGAACTTAAACAATTGTAAACTAAAAAAGATGTTATTGTTTACTGTATCTAAATAAAATAATGTTTTACATTAATATTAAAAAATAAATTCCATAACTTAAAAAAATACATTTCGATTTTTCACTTTCCATTTCTAATTTCTAAGTAATCCGAGAAATTTCCAAAAATGACGCTTAACGATAATTGATTAGAAATTTTAATCCAGATTACTAATACTGTTTCTGATCAAAAAATAAATTTAAAACTTTTAATCAAAAAATGTTGTAAGGGTATATTTAACATTTTATTCTGAATATTAAGTATAATAACCAGAATTATAGTTATTTTAACTAAAATCAGTTTA
>comp7069_c0_seq1
TATTTATTATTTTTTTTTATTAGTTAGAGAGTAAAATTACAGTAAGCTTGCAGTAAACTTGTCGTAAAATCATCTACTATCTGTGCGACATCCTTAATTTAACAATTCAACACATTTCATAATTGATACAATTTTTTTTAACAAAACACGACTTAATGACACTTTTTTATCTACAGAATAAGTTTCGATAAAGTAATTTTTTTCAAAATCATTGCTTATATTTATTAAATCCATGAGATTCTTTTTATTGCACTCACTGTACTCATCATCGTTAATGAATTGCCTTGGATAATTTTCATAATATATTTTTAATAGTTGTAGGAGTTGTTGAAGTATTTCTTTATCTTTTATCAATTGTTTTTCACATTTTTTTGGCATAAATTGTGAAAGTTGCTCAATAGTAATACTTGGGATTACACCCAAATATGCAGTTCGGTTTATGTGAAAATAATAATTTTCTGTTGCACTTTCAGAAATGTAAAAAATTATTTTCGAAATATTCTTATTCTCATCATTGTATGTTTCACTTTTTTCACTGCATTCATCCTTTACAATCCTCTCAAAATATTGAATGAAAAATTTGAGACGGTTTTTGAATTTTTTATCTTTCTCGTGAAGTTGATTCAAATTTTTATTGCTATTGTTTCTGTAATTTTTACTTTCTTGATCGTCTTCCGTTAGCCTTAATCGGCGACATTGATTTATTTTTTCCACTTGATTTTTTATATCATTGTTTAAAGAATTTCTGTTAGTATTCAGTTTTCCAAAATCAAACTTTTTAATAACTTCATTTAATGATTCGAATTGCAATAGACTATGAATGTAGCATTTTGAGTATTTTTTGCTATCAATTTGAGTTGGAAAATTTGTGTCATATAAATGTAATAATTCCAAAATATTTTCAAATATTTCTTTATTTTGTAGCAGATGTTGCCGTTCACATTCAACTGGCATTAGATGATTGATTGCCAAAGTTGCATTTTGAATCAAGTTAAAATCAACGGTAAAATTGGGAAATGTGTGAAATATGTAATTATTATCTGCAGCGGCAGTGATAATGTCAAACACTTTCTTAAAATCGTTTATGTTTTTATAAATATATTTGCATTTATAGTTATTTAAAATTTTATCAACATATTTAATAGCAGTTTTCAAATCGTTTTTGAATTGTTTATCTCTAGGAGGAATGTCATTAACTGCTTTTAAGGTACTTCCTGCATTATGTACCATTATTTTTGGCATTGTTGTAATTTTTGGTTGTGTCATTATTTTTTCTGTTGTAATTTTTGGTTGTGCCATT
>comp1100_c0_seq1
ATTTTTTTTTTTTTTTTAACTTTTTACACTTTCTTTATTCGTGTAAATACTCCAGTTGAATTGATGGAAGTAAATTAATCAACTTGATAGAAATTAATCGTCACTCCAAAGCGTTGTTATTATTATACTCTGATTTTTTTTATCAGAGATTTTATAAATATTCGTCATATATAATTCATTGTGAACAATATGTACATGATTTTCAAAATAGAAAGAAAATAATAATAACTTGACAGATATTCAGCGAAGAATACACTCCTTTTTTTCAAATATCAGCGATCGGGGCGTACACGATTTTAATAAAAAAGAAATCGCTGATTTAAAAAATTTGCGAGATTCTCCGCTGCATTCACTTGCAAAGAATGATGGATTAATCACTATTGTCAATAGGAGACAATATTATTGTCTATACAATAAGCAATACTATTTAGATTCACTTATAAAATTATTTGACTCGAGGCAATTCATCATTCGACAATCATTCTTATATATTAAAGAATTTAGAAAGAAAAAATTTTCCAATTATTGAAAAATTCGGAAAAATGTATCAAAATCTTTCAAATAAATTCGAATAATTTTTTCTTAAATTGTGATCAATTATTTCAATCGACATGGACTGAAATATTCTAATTCAAAAATTACAATTTTTAATTACTTTCAGTGATATTCTAAGAATATTTCACGTTTTTTTTCGTCGAAATTCAATCTATCAGAGAACATCGAATTAGTTGTGCCGCTTTACTCTAATTCATTTAATTTACTATATTTGCACTGCAATGATTTTCGAAACTTTGTCTTCGTTTTAAAAATGTTTCTTACTTTTACTTTCCTCCTGCGATCTCCTTCATACGATTCAATGCCGATCCAGCTTTGAACCACGTGATTTGCTGTTCATTCAATGTGTGATTGAGTGTGATCTTGTCAACTTTGCCATCCTTGTGTTTGATTTCCGCCTGAACGGACTTTCCAGGAGCGATGGAACTGAGACCCAGTAAACTGATTTTATCAGTGGGTTGAATTTTGTCGTAATCACTCGCATTAGCGAAGGTTAAAGGCAAGACACCCTGTTTCTTGAGATTTGTTTCGTGAATTCGGGCAAAGCTCTTGACAATGATTGCTCGGCCGCCAAGATGACGAGGTTCCAATGCAGCGTGCTCCCGGGATGAACCTTCGCCGTAATTTTCATCACCAACCGCCACCCACCTTACTCCATTTTTCTTATAATATCGAGCTACATCAGGTACTGCGCCCCAATCTCCGGTCAATTGATTTTTAATTTTGTTCATTTCTCCATTTTCTGAATTAACAGCTCCAATGAACATATTGTTGGAAATATTGTCCAAGTGACCACGATATTTGAGCCATGGACCAGCTGCGGAAATATGATCAGTGGTGCACTTTCCTTTAACCTTGATGAGAACTGTCAAATCTGTGAGATCTTTGCCATCCCATTTCTCGAAGGGAGCGAGAAGTTGCAAGCGTTGGGAACCGGGATCCACATCAACCCTTACTTTCGTGCCGTCAGCAGGTGGTGAATCGTATGTATCCATTCCAGGGTCGAAACCACGACTCGGTAATTCATCACCGTAGGGACTGTCGAGCAAAAATTCCTTGCCGTCCTTGCCCTTCAATCGATCCTTTGTTGGATTAAAGTCCAATCGTCCGGCAATTGACATAGCCGTGACCAATTCAGGACTGGTGACGAAAGCGTGAGTAGCAGGATTCGCGTCATTTCTACCAGTGAAATTACGATTGTACGAAGTGACAATTGTGTTCTTGTCACCTTTCTTAACATCTTGTCGATCCCATTGACCAATGCATGGACCACAAGCATTGGCAAGAACAGTGCCGCCAAATTGCCGAAGTGTTTCCGCAATTCCATCGCGTTCGATTGTGGCGCGAATTTGCTCCGATCCAGGTGTCACATTGAAAGCGGCTTTGGCCGTTAATCCATGTTTCAACGCCTGTTTCGCTATGTTGGCACAGCGACCCATGTCTTCGTAAGAACTATTGGTGCACGAACCGATCAGACCTACTTTGATTTCATTGGGCCATCCTTCTTTCTTGGCAGTTGCGCCGAGTTTAGAAATGGGATGAGCGAGATCAGGCGTGAAAGGTCCATTAACATGCGGCTCAAGTGTCGAGAGATCGAGTTCAATAACCTGATCGTATTTCGCATTTGGATCGGCTGTCAACAATGACGATCTAAAACTATCAGCAGCAGATGCAATGTCACTTCTTCCAGTTGATTTCAAATAAGTTTTCATGCGATCATTATAGGGGAATACAGAGGTAGTGGCACCAATTTCAGCGCCCATGTTGCAAATAGTAGCCATGCCAGTGCAACTAATACTGTCAACACCGGGACCAAAGTACTCGACAATAGCGCCAGTGCCGCCCTTGACAGTGAGAATTCCCGCGACCTTGAGAATTATATCCTTCGGACTGGTCCAACCTTTAAGTTCACCAGTTAATTTCACGCCAATAACATTTGGACATTTCAATTCCCAGGGGATGTTCGCCATTACATCAACAGCGTCAGCACCACCAACACCAATGCACAATCCACCTAAACCGCCTCCGTTCGGTGTATGCGAATCCGTACCAATCATCAGCAATCCTGGGAATGCGTAGTTTTCCAAAATAATCTGATGAATAATTCCCGAGCCGGGATTCCAGAATCCAACACCATATTTAGCACCTGCGGTCTTTAGGAAATTGTAGACTTCTTTGTTCACTTCCTTTGCACGAGCCAAATCCTTGTCGCCACCAATTTGCGCTTCGATCAAGTGATCGCAGTGAATTGTCGATGGAACGGCGACTTTTGGTAATCCTGAACTAATAAATTGGAGCATGGCCATTTGCGCTGTGGCATCTTGCATAGCTACACGATCAGGTCGCAATCTTAGATAACTTGTTCCTCGTTGGATGTCTTGTTTACTGGGTTCATCGATATGAGAATAGAGAACTTTCTCTGATAGTGTTAATGGCCGGTTGAGTCGTTTTTTCACTACTTGTAAATTTGAATCCAACTTTTCGTATGGAAGGTAGTTGGAACTGTCGAATTTGCTCATTGCCACCTTTGCAGCAGCAAAGGAAAGAGGACTCGCGTGGAAACATCTTTGCTGAATTTCACCAGCGAATCCACCTAATTTCTGCACATGTAAAATTCGAGTGCAGTACGACATTGTCGCTTTAGAGGTTTTCCTTAATGTCGTAATTTGTTTATAAAATAGTTGAAAAAAAACAACTTTATAAATCTCTTTTGTGGCAGTCCTTCTTAAACCGGCCACTAGAGAACTGATGATAACTGATAACTGATTCGAATGCCCCCTTCTTCTCC
>comp7949_c0_seq1
TTTTAAGATCCGGAGCCTCAATTACTGCCTTGAATCGCGGAATTTATTACTTTTAATTAATAAAATACTAATATTCCGTTTTAGTAAAATTTTTAACAAATTCTGACCATTGCTGGTGAAAAATAGTAAAAGCTTTTTCTTTTTCTTTATCATTGAGCAAACTGTATTTAATCGAATTATGTCCGAGTTTAATTAAAGCTCTCAAATCAGCTTTCCTCGACATTATTCCCATGAAGGCTTCGTAAAAATCGTAACTCAAACCGTGTGCACCCCAAAGACCAATATCGTCCGAAGACACAACGACAGGATAATTTTCTGCAAATAAAATATTCGCAGGATGATTTCGGAGGTCTGCGACTAGATTCAAAACTTGATTGGAAATTGGATTTACTTCTATCGCAATGTCTTGTTTCTTTACTAGTTCCATCACTTTCGGATGCTTCGGTAAAGCAAAACCGTGTCCAATTCTTTTCGTTCGTAATAAAACGGCATCTATCAGATTTTCGTCTGTACTGAGACCGTTCCAGTCAGTTTCACCTGCATGAAAGATAAACTTTTGATATTCACTTTTCAATTCTAGAAGTTGTTTGGTAAAATTTTTTAATGGATATCCTTTATTTTCCTGACCAACAAGATCAAAACCAACTATAAAATTTGGATAAGTGTCTTTCAATTGTTGGAAATTTTTCAAGTGCTTTTTCAATTTCTCAACAGTAATATGTCTTTGTTGCGAGTAAATAATTTTAACGCCAATAAAATCAGGATGCTCTTTTAAAAATCTGTCGCCTACATCTTTAACGAATTTAGCAACTTCTATTGGTCCATGTGTTTTTCCGTTTAATTCGTAAAGTGCTGAGAAGGATGCTCGTAGTTCTACATATAGAAATTTATCCTCGTAATTCTCCTTCAGTAACTGATAATAATAGTCTTCATAAACTGGTCGATATCGCATAAAAGAGCCGAGGAATTCGAAAAGACTTTGGAACTTAATCCAAGCCTTGTCCCCGTCTGGATAGGCTTCTTCTGGATTTTCAGTCATCATGGACATGTGTTGACGAATCCGTTGATTAATTTCCTTTTCACTTTCAGGTGTCGCACGCAATTGGCTTAACAATTTCCAGTTGCAATTCGTGTCAGGAATTTCGAAAAATCGAAGTTTTAATTTTCCATCCGATTCGCAGGCGTAAAGATTCGGGCGATATGTCACATTGCGCAAAACATATTCTTGGGAAACTGTACCAACATCATGTGCGTGCAATAGACACCCTTTCGGCATTTTTTTTATCATTTTAAAAACCTTTGATTTTTCTATTTCATCTTTCACTCGAAGGAAATTATATTTTGGTAGAAACTTCCCCTCGTTTGCGAAACCTATTTCGATTTCTTTGAATTTTGCTTCCATAAGTGTATCATTCACCTTCTTTTCTTCATCACCTAAAATAACATCTGATCCAAAAGCCATATCTTCTTCCATTTGTAGCAAATTACTTCGGTTAGCTTTAAAATTTGTTTCAGAATTGTTTACTATTTTTGATGATTGTTCATCATTGTCTGTAGTTTCTGATACAGTTCCTAATGTTGTAACTATTAAATCATCACTGGTGACATCTTCCTCTTTAACAGTCAAAGTTTCTGTTGTAAATGAAAAATCATCGTTGGTGACACCTTCCTTTTCAATTGAGACAATTGTAGTTTCTGTCCCAGGTGGTAAATCACTACTGGTTGCATCTTCTGTAATTGATTCTAGAGATTTTTTATCCGAATCACTATTTTCCGTTAAAAGTGTATCAGAAATATTTTTGCGAAAGTCTCCAATTTCTCGTGGGGCAACAATAATCAAATTGAGACACAAAGAAAAGAGAAAAATTCCTCTTCTTTCCATCATTTTAACAGTGGAAATTAATAGAAAACCGTTCTAAAACTGTGTTCGTTTTTGAAAAAGTACAATAAACGACTAAATTTTATTTATACTAGAATCTTCAATCTTTTTGTCTTTATTTTCGTGAGGACAATTCGAGGTAAAGATGTAAAAAATTTCGAATGACG
>comp2120_c1_seq1
CAATTGTCCTGGAATGTAAAAATGTGTACTCTGGTCTTGTGATTTTAATTTTAATGCTAAAATAAGACCGTATTCGGCGGATGAAAAAAAGATTGAGTCAAACGTCCCAATACGGTTTTTACTCGAATCCGTATTGGCTCAGAGCCTCACTCAACTCCCAAACGCTCCACTCAATACCTCTTTTTTTACTAGGCAATTAAGAATATTACAAATATTTTATAGTATTTTATCATGTAGAATAAACAGGTAAAGAAGTTTTATAATATTTTTATAGACGTCCAAGAAGTTTAAGACTTTTTTATCAATTGTTTATTATAAATTCCGGTAAGAAGACTGGAATGAAAAAAATATTTAAAATAAAGTTTAACATTTTATTTTCCCGAATTTGGAGAAATTGCCAAAGTTTTGTTATAAAAATTTAACAGAGATCTTTTAAGGTCATCTCTTCTTGTTTGTTTAATACTTCTTACTATTGGAAATATTAAAAACGCGGCGATTTACAAATCTGAAAATTTCCGGATTTAACAAATACGATGCCAATCGAAAGTTTTAATTCTTCTTCTTCTTAAAGTTGATAAACAGTCTCTTATGAAATCTAATCCTAAAATTTCTTGGACAGTTTGTAAATATTTGTCAGAATTATTTTGGATTCTTCACAGCATTATATATTAGTCGTTTTACTCGTACAGATAAGTTTTGAATGTTTCTTAATTCTTATTCGTTTGTTTTCATACTGCTTCTGACTCAGATAATAAAATTAACAGATTTTCAGTTAATTCCTGTAATACATCCTGTTCAGAGTCATTAAATTCAGAGGGTGACAACAATTTAGCCTTGGTTTCATACAGGCAAGTCTTGGTTTCTGTAGAAAGATACGGACGTATATTGCGAAGAATGGTATTATTAACGCTACTGGCGGTTTTTATAGACCCAGAAATATTATCATCGAAATCAGAAGTAACCACACCGGCTCGATTAAGTTTTTTGAAAAGACCAATTTGATTGTTATTCTTTGTTATGTAACTTAAGATTTCTTTAACCTGACTGGGCAATTGTAATTCGTCTATGTTTAAATAACGACTGTGCAATAAGTAATTAATAAAATCGCGATCGACTAGGGCTTGATTTAAAATGTGAGGTGCTCTTGAAAAAATAAATGACATGCTTGGAAGAAAGTTTTGAATCTTATTTCCAAAAAAATTTGCAACATCATTTAAAAGACTCAAAAACGGTACAGAGTAATCGTTTAAAATGTCTTGTGTGTTGATAACTAGAACAAACTTAAGAGACTTAACATTTTTCATTAATTGAATATTAGATAAAGCTTTCATGATTTCATCCATTCTATTTTTGTCGTTAGAAAATCCTGGAGAATCCCAGAGGGACAAATCTGTTAAGTTGGGTGAAGTCCATCTTGAAAGAATTGTTGTCTTTGTTACTGGCCCTGCATCAATTTCCGGTCCTTTAACGTTTTTATCCGGCAAGATCATGCTTAATGAATCATATTTAGAACGTTTGGAAGAAATCAAAGTATTGCCTAATAAGTAATTAATTAGTGTACTTTTGCCCCCTCTTCCATTGCCTATGACAATTGCCGCATTTTCACTTTGACCTCGAGTTGCTTCTTCCATACGACGATCCGAATCATTGAAAAGTTGTCTCAATTTATTTAACTGAGCAATACTAAAGGTACACCTTTCGCTTTCTATCATGGAAATTAGAAAGCAGATTATTGCCAGTCTTATCATGATTGATAAACAATGTCTTGTAACTTTTTTCAATTGATATTTAAATGGCGCTTTGGTGTCAAACTTATTCGTATATTTAATACACAGGAATAATCAGACGA
>comp802_c0_seq1
TTTTTTTTTTTTTTTTTTTCGTTTCAACCAATTTTTTTGTTACATCAACAAAAATACACAAACTTTTAATTAGTAATTCTTAGAAGCAATTTTGGTTCTAGTTCTAGTTTTAGCTAATTTACACAATTAGTCAAAATCAGGATTAAAACAAAACTTATTTCTTACAGTGTTGGTCCTTTCTATGAAGGCTCCTTTCCATATAAGTTATTATAAACAAACAGAATGATTTTTATATTTCCATATTCCCTCTTTACAAGTGTTATCTTTTTGTCCTCCCAGTACATAGCCTTTCTTACAAGAATACTTAATAAAAACGACATTATGTATGACAAATACAAAAGAGTGACCATTTTTAGGAATTGTTTTCAAATCATCAGTTAAACAATCTTGATGTGGACATCCTGGAATTGCTTCTGGCCAACTTCCATTAGTGCAAGTAACATTGTTCCCACCAACGAGAGTATAATCTGGTTTACACCTTACATACGCAAAATTTCTCTTTGGATTGAATCTAACAACTCCGTTTTTAACTTTGAATAAATCACACTCAAATTGTGGTACAATTGAGTCAATTAAAAATTGTATATCCGAAATAATGAAGAGCACAAGAATTATGCTAATTTTGTTGAAAGACATTTTTATGATTAATTCTTTGAAACACAATTCTTGACACGTATGCAGAATATTTTGTTAAGACCAGCCTTTATATATTTAACAAAATTTTATGAAACAATTTTTATGGTTCTTTGCATAAAAAAGGGGGAAAAAACATTTTTAAATTATCTAATACATCGAGAATACAACATTTTTATTGCATTTCCGTGAGAACTTTAAATTATCGCGCTTACTGTGCACTGGAAAAATTTAAGTTCAAAACTCGTGAACAAAGATAATAATTTGAAAATATTGAAAAAAAATTTTATTGCTTTAAAACTTTCGTATTTTTTTCGGTAT
>comp1758_c1_seq3
TAAATTTATCAAATTTCCAAGTCATAATAATTTTTAAGTACTTTTGAACACGACATCACTATACAGCAAAAAGAAATTTAATAACTATAAATGTATGATAAGTTCTTTTTAAATTTTTATGCGTTACACATATGTACAATTTTAAATGCAGCCTGTACTGCAGTTAATATACTTTAATTCGTCTATTGTGCACACATTTATTGAAACTGAATCAGCAATAAAAATACCTCTAGTGGAAATATTATTGTCTGATTTTGACAAATATGTTACGATTGCAACATTCTTTGCTTATATTCTCTTTGGTGATCTACCTGGTAAATGGCCGTACAAAACATGATAAAGCGGGAAAATCAAGTGAGAATTCATCATTAATACCAAAGACAGTGATAAAATACGTAGAGGAAATTGAACGTCGTGGAATGAAAACTAAAGGTTTGTACAAACTAACTGGCGATGAAGATGAAGTAAGGGGACTGATAAGCGTTGTAGAAAAAGACAAAGCTGCAGATATATCGGATTATAACATTGAAGCAATTACCACGGCGCTCAAAAAATTTTTGAGAAAACATTTTCATGGAGAACTTGTGGATGAAGTAAAGGCAGGTCGATTGGTAAATGCTCTGCTAACGGAAACACAAGAAGACATGGAAAATGAAATGAAAAAAATAATTTCTAAAATTCGTCGAAAAAATCGAGAGACTCTCGCTTATATGATTAGACATTTGCAAAAAGTTTTGAATGGAGGAGGTACTGTAATGAGTGCTTTGGACATTGCTAAGGAACTTTCGCCAGTTTTGATACGTGAATTACCTCCCAGTATAAATATAATGGAACAATTTGTACAAGAAAAAGAGATAAAACATTTTTTTAAGCAGACAACTCAGATTGTCAGGAATCTTTTACTTATTTCAACTGATTTTTGGGAGGATTTAATACCTAATTTAACTAGTGATGAATCCGTTGTCTCGAATTCAGAGGAAGAAGGTGAAGGCGAAGAAAACAAAGAAGCTGAAGAAGGAGAAGCTGAAGTTTCAGAGGAAAAAAATAACTAATATTTGAAATGAAAGTGTCCCTTGAACAATCTCTCAGAATTCCGAAAGTAAATCGCGTCAGAATTCTTACAAGTGTAATTGAAAATTCAAATGAAATCTAAATCTAATCTCCATCATAATTCTGACGGAAAATATTCTTGAAATTCCGAGAGAGAATCTTCAGGGTATAGAGTATAGTGGATACAATATTTTCTATTTAGATAGAAAATAATTGTTAAAAATATCAATGAAATAATTTTGCTTCAATAAATAAGTAATTTATATTTTTAAATTTGAGAATCTTTTCAAACTTAAATTCCTTTATTGTTTACATTGCGCTAAAAAATAAGTCTTAGGTAACATGTATAATGATCGAAACTCC
>comp155_c0_seq4
TTTTTTGTCTTCTTTTTTTTTTTTTTTTTTCTTATATTAAAAATTTCTTTATTTGCATTGACTTCTCACTACAAAACTATAAGTTCTCTATACAGTCTATACACAAAAAGAAACGAGCAAAAAAGATTATTTTAATCCTAGAATGATTTAAACATTGCATCTTATTTTAATCCATTTTGTTGTTAAAATAACACCTTAAAATCTAGTGGAAGCCAAATCGTCCTCTTCATTAGAATTAGGAGAAGTATTCTCTTTCTCTCTATCTAATAGTTTCGATAAATCTCATGATTCTTCATCCATTAGATCATCTTCAGGTTTCGATAAAACAATACGACGTGGCACCTGTGAAATCGGCTTCAGCTTAGCTCCTTGAATTTGAGACCAAAGATGGCCCCTTGGATGAACTCTCTTTGAAATCGGCTGCAGCTTAACTCCGTGAATTTGAGACCAAAGCTGGCTCTTTGAATGAACTCTCTTTGAAATCGGCTTCAGCCTAGCTT
>comp469_c0_seq1
TTTTTTTTTTTTTTAATTCTGATTTCTATTTATTTTCGATTTTCATTATAAATAAAGCGCAGCACACACACATTCATACTCGCAGCCGTGGATCTACCACGACTCATTCTCCCAAATTAATAATAAACGTGTTGAGCCGACTTGTCACATCGAAATAGCTTCGTTAATTATTTATCGGATTTCCTAAAAAAAATCATATATGGTGCTTCAGGCACTTTCTAATGTTTTTGTCTTCATTTGGATAAATTTCTAAAAAAAAAAAAAACAGTTTTAATACAATTTAATGATTATGTCCTGAAAATAAAAACGAATCAGGTGATATAATTCTAGCACCACAATACATTTCAGTTTCAAGTACTATTCACAAAGAGCTTTTTCTCTTTTTCTTTTCAAATCTATAATTTATTCTAGACAACAATTGTTAGGATTTGCTCTCACTAATACTTATGCAATATTGTCTATGTGTTCTCATTTCATCACATGCTAAAATAATTAAATAATTTATAATTACAATTCAGTTAGGAAAATTCATTACATTGATTTCTATAAAATCAAGAAGAATATCCATCGAGACTAAAAGGTTTAGCATTATTAATGAGAAAAGAATATTTCTTTATACGAATGAATACTCGTCATAGGAGCACTACTATATACCATTGTTTATGAAATGAAGAAATTATATTCCCATTTTATTCATCAACAATAATAAACAGCAATGCTTTTGTGATTTATTAATTTCGCTATTTTTCTTTCGAACACGTGGTGATACAACAATTAATGTTTTCTATGCCAGGTATTTCAATTTCTCTATATTTTTTTAGTCTATTTTAACTCTTCGACAAAAGTCAGTCGCTCAGGACGAGATTTTGGAGTTGATTCTATAATTACATAGTCTAGCTCCGATTTGAGATGACGTGATCTTCGATGATTTACAATGACTTCGAGTGGAGATAAATTATTTTTTTCTGGAGCGAGGATGATAATTTGCTTGTTATTTTAAGCCTTAACGGCCTTCATGAGGAGATCAGTGCTAAGAGATTTTGGCCTTTCGATTGGTAGACCAAGAGCTCGAGACCAAACGAGTGATGCGAGTACTCCTAGAGCGCGTGACACTCCAAAGAGGACGGTGTAATAGTTCATTTCCTTCATTCCGTAATATTGCAAAAGAACTCCCGAATGGGCGTCTACATTTGGCCATGGGTTCTTTACTTTTCCTGTTTCCAGAAGAATTGGAGGTACAACCTTGTATACCTGCGATACCAACTTGAATAAATTATCGTTGGGTAAATGTTTCAAGGCAAACTCCCTCTGGCAGGTGTACCTTGGGTCGGTTTTTCTAAGTACAGCGTGTCCATAACCAGGAACCACTTGTCCACTCTTGAGTGTATTCCAAATGAATTCCTTGAGTTTCTCGTCACTTGGATTTTCGCCTACTTGGCCACGGAGTTTTTGCAGCCAAACAAGTACCTCTTGATTGGCGAGTCCATGAAGAGGACCAGCCAAACCATTCATACCGGCGGCAAACGATAGATAAGGATCCGATAGAGCTGAACCGACAAGATGAGTAGTGTGAGCTGAGACATTGCCACCCTCGTGATCCGAGTGAATTGTCAAATAAAGACGCATCAATTCAATGAATTCGGGATTGTCAAAGCCCAACATTGTCGAAAAATTCCAGGACCAATCTCGACTCGAATCAACGGATCCAATTCCCTTGCCGCCCTTGTACATGTTACGATAAATTGTAGCCGCAACCACGGGCAATTTAGCGATTAGATTCATTGAATCTTCAAGAACAGTTTCCCAATATTTACTTTTGTGTACTCCATTTGTATAGGCCTTGACAAATTCACTTTCGCTATTTAACAGCGTAATTGCCGCTGAGAATTGTGTCATTGGATGAAGAGATTTTGGGAAGTCATTGAGTGCTTTTGTTACGTGACTTGGCAGTGCACTTCTTGATGCCCATTCTTTCGATAAGGCCTTAACTTGCGCCTCGGTTGGTATATCGCCTGTAATTAACAGCCAAAAAAGACCCTCGGGCAATGGTTCCGAACCGCCAGAAGCTTTCGGCAATAATTTCTGACATTCGGGAATTGATTTGCCACGGAATCGAATTCCTTCATCGGCGTCCAGAACTGATGGCTCCCACACTAGACCTTTGATTCCCCTCATTCCTCCATACATCATGTCAACAGTAACTTCGCCCACTTTTGTTGCACCAAATTGCTTCCGGAAGGATTTAATTCTTTCTTGTTCAACCGGAATTTTTTCAGCCATCACTTTTCTCAGATCCGTAGATTCTGCAGATAATGAGCGCAGAGCTATCGCAGTAGATAATTTCTGCAGCTCCAAGCATCGCCTCGTGCTATAACGGAAAAGTGCCATTGTCCTTAATAATCCTGTGAGTGTGTCCTGTTCTGTTTCTTCTTCAACCAACTAAAGCGACCCGAATACGCGGAGCTCTGGCGCCCAACTCGATCGGTGAAATCTCTTCTCTTTTTGCCCCTGCTGCTCACTACTCACGTTTATCAACGCATGCGCTTCAATTCCGAAAAAGGTCGAGCAAGCGCAACGAGTAATTAAAATACTTAATTCCGATTGGAGAAATATCCTTTGACGTGTCCATCACGAATCCACGACACCTTGGCCCAGGTGAAATGTCCATGGTTGTGGAATGACGCTGATGACCTGAACTTTCATTATCAAACAATCCAGAATGTTGTGAATTATCCAAAGTGAATTCTTGTCTTTGTTCATGCGACCACATGATTAATACTCATCAACAACAAACACAATAATTTCCCGTCGATTTAGAGAAATCACGAACTGCTCAATATTTCTCAAAAAATCCCCAACATCACAACAATCACTTGAATCAATTATTGCCATTTTGAAAATCTTGATTTCTTTTCACATTAAAATTAGCCTTGCAACTAATCTGGCGCGCTTGATTACATTCAGGGACAGATAAAATAAATTTATCTTCAACGTTATTTAAAATATCCATTAATTCTTTTCTTCTTCTTTCTAGTCTCAATCAAAAATCGACCGACGTTTGTCGGCTTATTAATGAAATAAAAAAAACCGGCTTGTTTGTTGATTCCGGTGAGCGTGTGTGTTTTTTTTTCGAAATCGTCACCGCGAGTTGTCTGATCGTTTCACGTTACCTTTGAAATCGCGACACGTCTCCATCGTGTGCAATCTATTTAAATCAGTGAACACCACACAAACAGACACAAATACACATATTGCTTCTTCAAACACAAACAAGAAGGGAACGCTTGTGTATATCGAGCAAAGATGTAAATACTTCGTTTCTTCTTCGATGCGCTGAAATTCTAGACCGCCAATATCTTGATTCAGAATAAAGTGAAGCGAAATGGAATGAGGATTTGTTTTCGGACTTTTGGGAGCGTTGACCTTGGCACTGTCTTAATATGTTTAACGGAATTTTCGCCTTCTTAAACCAATGAAAAATGTTGGTCTTTAAATTAAACGGAGTTTTGACTGATTGTACTGGAATTTTTAATTTCTAATCATTTACCATTTGGGGTCAATTTTAGTTCTAATTAACTATTCACAATGCACTGTAGTTTCAGTTGGTGTACCACTTGATGTACTATTTGTTGTACCACTTGATGTATTATTTGATGTACAACTTTGTGTACCACTTGTACTATTTAATGTACCACTTGATGTAGTATTTGATGTAACACTTTGTGCACCACTTGGAGTATTATTTGATGTACAACTTTGTGTACCACTCGATGGACCACTTGATATGGAATACACTGTATTTGGAGGAATCACAAAATATCAAATTCAATGAAATCTGATAGCAAGAAGAGATAATTATGGTGGAAATCACAGTCGCGAGAAAAACGTGAAGATCAACAGGGGGAGGGATAAAAAACAAAGTGTAAACACGTTTGACGCGAAGGTTGAATGCGAACTGGCGGGATTGTTGGTTTCTTCAATTCTTCCTTCGGCCGAGCGGTATAACTAAACTCTCTCCCACTACTCGGCCTCGAAACGATACACCAAACGCCGTCCCTCTTTTTTTTTATGCTTTGGTAACATGTAACCGCATCGGATCGAAAGCCTCGGTGCAAGCACTGATAACGATAAGAGTTCTCATTCGACGGTCAATTAAAGATCGACAATTTCGAAAGAAAGAGAATATCTTGTCTGAACATGAGAAGAAAACATCGAAATTGTTGCTAGCTGACACTGCAAGCAACTAAGAAACTAACAAACTCTGCTATTTTGCTAACCGACACTGCAAGCAACTAACAAACTCTACTAATTTGCCAACTACTACTATTAATACAACTACTGTTAATATTCTGTCGTAAAAAGCAAGAGTCCACAACTTTCATTCGATTAGGTCGACTTCAGCTTGCAACACTACGGAAAAAACAACCATAAGGAGTCAAAAGTCAAAACGATTTTTAAGAGTTCCAATGGTAAAATCGTATCTACTTTGACATCCCCAAACCTATTATCACTTAGGACTCGAAATCAAAACAAAATACCCTTTTATTACATTGTCATTTATTTCATGTCATATTGTCATTTAAGCAAAAAATCCACAATCTACATTCAGACTTGTCAAGTCAACTTCTTAAAATCAATCACTTTTTCTATTTTAATGAGAAATTTCATTTACATTTGACAATCTAAATGAAATTTCTCATTAAAAT
>comp835_c0_seq1
TAATTGACTATTATCAATTAAATGTTTGATTGAATCAAGGAGTATTTATTGGAGTTGATTAAATGGTTCAGTTCATATTTGCTTCAAATACTGAAATTATTGGTTCAAAAAGTACGATTTATTTGATTTAATTAAAAATTATTTGAAATTTATTTTTATTTAAAAGAAAAATTATTTCAGTAAATATTTATTTGATTATTAATTTTAAATCATTTTTATTCGAATCAATTAAATTGCATTTACTTCAATATTACTGATATTATTTGTTCCAAAAATACATTTTATTTGAATTAATAAAAAATTATTTGAAATTAATTTATTTGAAATAAAAATTATTTAAGTAAATATCGGTAATATAATTGGTTATTTGAATCAAATAAATTTCTTTTTCACTGTAAATTAATCCAACTACAGCTTTCTTTGAATTTATCGAATAAGAGAATTTGTTCTTTTATTCTTCATAAGTCCTGATGGCTTATTTTAATGGAACCAAATTTTTTTTTCATGGGCCCGTCTAAGAACGTGTCGAGAATTTGATAAAAAATTTACAAAAATAAAAATTCTTTTTGAGGACAATTTTAATCGAGAGTATCTTTGCCCGTTTTTGGCAAGAATATCGAAAGAAGACCACAGAAGAATAGAAAGGCAGCGAATAAAATAACGGGAACAACACACGCCAAATCTATCAAATAGCCAAAAACAAGATTACCAACAAGAGCACCCAATCGACCCATTGTGAGCGATAGTGCCGCGGCCATTACTCTAAGATTTGTGGGGAACATATCGACAATAACACAATAAACCAATGAAATACCCAATGAAGTTAATGCCTCAAAAACGCAGGATAAAATTAAATTTTGCGTTGCATTTGTCACATAGTAAAAGCCAACGGTAACTCCACCCGAGACAATTAGCGATAAAATTAAGAAGAATTTTGCGCCTAATTTATGAACGAATAGTGGAAGAATTATTGATCCGGGAATACAAGCGAGACCAATGTAAACTGTGTGAAGATAAACGGATGACGGTATTCCTGGATCACAATCGTGTGGATTGAAATTTGTTGTTGAATTTCCCGTTAATGAGGAAACAATACAAACCGATGTCGATTGTCCTGGATGTTCCAATTCAAAGTCTTCGAATCTGGTGAATAATTCGGGGAACCAGACCATTAGTGTGTAGTAACTACTTGTGAGACCAAATTGTATTCCACAGGCCAATAAAGTATTTCGTAGATATGGTGGTTTACAAAGTGATTTTGTCAGATCCCAAACTTCCGATGTGAGGACTTTTAAATCCTTTCGTTTATGTAATTTCAGTGCTCTTGTACTTTTGTCCTTTGAGGTCGGCTTCTCCTGCAGTGATTTCACCGGATATGTGTCAGGATCATTTCCGGTATTCTGGGCGTATATCCATTTAAAAACATTCAGTGCAGCCTCAGTTTCTCCACATTCAAGTAAAAATTTGGGACTTTCTGGAAAAGCAAAGAGCCAAAGGCCCAACATCAATGAGGGCAGTGCACAGAGAGCCACAAAGAGATTCCAGGATTTAAAGTCAAATGAATCAGCTTTATAGGTGAGGTTCAGGGGAATTATCAACCAGGCGATCAATGGAAGTACAATAACGCCGACAGTCCAAAACATTTCCATCCAGCAGAGAATTTTTTCTCTATGCTTCGTTGGTTGAAATTCGCCAAGATAAGGGAAAACGATTCCCATTGCACCTGTGACGGCAAATCCGTTAAAGAAACGGAAAACTAAGAAGATCCAAAATAATTGAACAAACGATGATAATACACCAACAATACCATCCATTAATAATGTTGCAATTAATACGATTTTTCGACCTTTCGTATCAGCTAAACATCCCCAAATATATGATCCAATAACCATACCTAACATTGGAGCAGCAGTCAATAAACCCTTTGCAGTTGAATCCATTTCTAGATCACATTGTGCTGCTGGTAAAACGAATGACAAAACTGTTACACCAATTGCTGTGTCCATGTAAATTAATCCACTAATTGCAAGTAACATATAGTGGAATTTCCCGAAACCTGTGAGGGTGATGGCATGTTCGAAGTCTGCACCTCCGTCTGCTAGGAAATCGAGCCCCATTATTAAATTCCGTGATCTTTAGATCGTGGAAATTGCTGTTGAAAATTGTTGATTGTAATTCCCTCGCAATGGGATTAATTAGTCGGCGAAATTTTGTGCGAGTTCCTTGATTTCTCCTCCGTCTGTGACCGTTCCCTTTGTTCATTGGTGAACAACCACACTGTTGCTTTATATTGCCTTGTAAAAAATCACAACTCCAACTGACGAATAACTTTTTATTTTTTTATTTTATTTTTCCTTATTATTGAATTTATTAAAAAAAAATATTAATTATTGAATTTATTGAGAAAAAATATTAAATTGAATTTATTGAAAAGAATATTAATTATTGAATTAGTTTTTCTTAGTTTCCTCAATTTCTACAAAATTGTCCCTAATTTTTTCGTTGATATTTTTAGGGGTTCGGCTATTGCAAAAATTATCGGAGCCAATGCGGTCAAGTTCAACAAAAAATTCGAAGAGACGGTCACCATGTACGTGTTCGAAGAAATGATTGATGGCAAAAAGTTGACGGAAATTATCAACGAACAACATGAAAATGTTAAATATCTTCCAGGACACAAACTTCCAGCGAATGTGGTAAGTTATTACTTTTTCATAGAAGAAATATTAGTTTTTTAGTGAATTAATTTTTAAATGACAGTCTTGTTAACTTCTGTTAATAATTAATTAATTTACTTTTTTTGTATTAAACTAAAAATCACAATTTTTAAAATTTACGAGAAAGTAGTGCTTAGAGAACATTGTTAATAGTCAGTAGTCGTACGAACATAAACTTTTCCCGATGGCATCGAAACTGTGTCCACTCCGCCTGGGAATAATTTAGGAAGATCCTCTTCTTTCACATCTGGCAGGATCATCACCTTTTCTCCGGGGACCCAATTGGCTGGGGTAGCAATTTGAGGTTTTCTGTCGACCAACTGAAGAGAGTCGATCACTCGTAACATTTCATCGACATTTCGACCGGTGGATTTTGGATAATGCATAGAGAGACGAACACGATGATCGGGACTGATGATATAAAGAGCCCGAACTGTATCTGCGTATTCTGGATCTTTCTGATTTTCTTGGTCCAACATTCCTAATTGCACAGACAAACTGCGGTCTCCATCGGCGATGATTGGATATGGAAAAGCCCCGGGAATATCTTGGCAATAAGATTTAATGTCGTTCACCCAATCGACGTGATCTTTTAAATCGTCTACCGAATGTGCCAATAATTTTACATTTCGTCGATCAAAATGTGGCTGATGAACGGCAAGTCGACCGAGTTCGGTTGTGCAAACTGGAGTGAAATCAGCAGGATGTGAAAATATAACCACCCATGAATTTCCTTGCCACTCGTAAAATTCAATGGGTCCCTGAGTGGTCTCCGCCTTGAAATTCGGAACAATTGAGTTTAATCTCATTTTTCCTACACTCTTGAAACACAAATAATGTGGAGAAATAAAATATGATCCGATCTGAACCGCAGAAACTCGTTCTTTGTAAATTGCGAGTGGAGACAAGCAACTAAATACATGTTCAAGTCTCCCCTCTCTCTCCTTCAAAAAAAGAATTTGCTGATACTTTAATTAGTATTGAAAATTGCATCAAGTTACAAAAGAGGAAAAAGTTTACCACTTTCGAAGAATATTATCAAAAAAAAATCTTACACTCTCTGTGATCCATTTTCAAATACTAAATTCACATGAAATTAAATTTCTAACGATTTCTATTTGGTAATTGTCATTTTTTTCATTTTCTCGAAATAGGAATATACGGATTTATCAGATTTTGAAAACATTAAATTATTCTCTCTTTAGCAAAATTAGACATTGTAAAGTAAAAAAAAAATTCTCTTTTATAAGTGAATTGTACATTGGTGATAAAAATTAAAGTAGTGGTAAAAAATTTAAATAGAAAATATTTTCTGATTCAAAAATTTAATAAAAGTGGAATAAAATTTAAATAGAAATTTTCTGATTCAAAAACTTTGTAAAAGTGGAATGAAAATTGAATAGAAAATATTTTCCTTTTTTATATTCTATTTTAGTAAAAATGTAATAAAAATTAAATTGAATAAATTTTCTCTAATTCAAAAATTTGAAATAAAATCAAATCAATTAAGAGTAAAAATTAAATAGAAATATTTTCTTATTCAAAAATGTAGTAAAAAATGGAATGAAAATTAAATAGAAAACAAAATGCAAAATGTGGAAATAAACAAAAAATATAAATCACAATGTTTGTGTGGTAAAATGTCAAAATGAAACTTAAAATTCATTCTTTGTTTTTGGAAAAAAATATTTTAAAGACTATCCAAAAATAGCCATCAAGCTGCATTTTTGTGTTCATTCCAAGAATGCAGTGCTTCCTCACAGGAATCAAAGAGTCATATGGATATTAATTAATTAATTATTTAATAATCGATGGGTATTACAAATATTAAACTATCATAACTAATAAATTAATAATTTGCTTAAAAAATGAAACTTAATTTGTAATTTAAATTTAATTTATCAAAAAGAATATGTAAAGATCAATGAAAATGTTTTCAGTTTTCCGCCAGTAGAAAATAATTTAAAAAGCATACAATTTAGTACAAAAACATAACAAAAAATATTGGCATTTGTTAAGAATGTCTAAATTTATTATTATAAATTGATATAAGCATTTAAAAATATAAAATAATAAATAAAATAGTATTCCAAAGTTCATGAGTAAAGTAACATAATTTTGCGATTGTTTTTAGTAAATAATGGGAAAATGATATAAAATTAAGTAAAAACTTACGGAATATTAAGAATTTTGGTCCTGAATCCAGTTTGGAAATTATAAAGGTTTTGAAAATAGTGATTTTTAAAGGTTAACGAAAGTTAATGAATTTTAATGAATTATAGTTTACTATTCGTAGAATCAATCGAAATACTCAAAAAGTAAAAATCACAATTGAATTTTCTTTACTACAACAAAGTTCCCTATGAGGACGCCAAATTAATCGATTTACTATATTATAATAGTGACGAAAAAAAGCTTGAGATAAACTCAAGTTTTTGACAAATTTTATAAGACGTTATTTTTAGCTAGGTAAAAATCAGAGGGATTAGTGACAGTCAGATTATTGTTAACCTTATTGCAGGTTAATTTTAAAAAGGCTCGACATGCACTTCTGGGTTGCAAGCTGGGCGCAATTTTCAAAAACTCCTCTAATTTACTCTTTGGCATTATAGAACACAAAATCTGTTCCAATTTCCTTTTATCGAACTCCTTAAAAGGACATCCTCCTTCGTAATTTGCATTAATATTCGCACTACAAATAGAATTACAAGTAGGCGATTTGTATTTTTTTCTCGATCCCTCTAATCCGTACATGTGTTTAATACTGTAAGTATATTTCCGAGAGTCTTTCTGCCACTGATGAGAGCAAACGGATACATTTAAATGTGGCTTCGAATATTCATTTCTCCAATATTCTAAAGCTTCTTCAATTTTCATGCCACATTCTTTTAAAAAAAGACTATAATAAAAACGTGCATAATGACTTAATCGATGATTACGACGTAATTCGTCATGTAAATGTTTCATGCACGGAGGAAACTTTAACGACTCCACTTGTAAATTTGAAGCTGTTAAATGTCCGCAAATAACATCCTCCTTTATTGACGATTGAAAATTCAGTCTTTCACGCAAATAAGTCAGATGTGAAGCATTTGCTACTAGTTCCTTAAAAAAATCCGTATCGGACGTTTCTGACTCTAGGAAAGTTTGAAATAGTTCAATTAGAACTTCCTTCCATTGCGAACAATAAATAATTGCCGATCCTTTTGTTAATTCCACTTCCTTTGACTCGACCATTTTTGGAAGCATCTCGAAGTTTACTTTTAGGGGATGTTCTTTACATTCGGTTAAAAAATTTTGGCACACAAAATGTTTGACATCATTCTGCAAATAATGTTCACAAACTTCAGTCAAGGTTGAGTCTATCATTGAATTAACTTTCTCACGTTTTTTAACCTGACGTGCTATACTATTAAACAATCGACAAAATTGTCTGGGAGAAATTTGATTTAATCTATATTTAAATAGTAATGTCTCTCTCGTCAGCCAATAATGGCAAAATTCTCTCGAAGTAGCCGCCAATAATCGTAAAGTAAAGTGGCCGACGAAATCATAATTCGAAAATTCTAATAAATATTCAAAATTCCCTTTGAGTTCATGCGGTCTACGTAAATAAAGAAGTTCTAAATATTCCAGTCTTGTTAAAATACATTCTTCTAAAGTATGAAGGGCTATGTGTCCTGATGGGGCACTTACATAAAACATTTTAAATATTCATAAGCATATCTTTTATATTAAAATCAAAAATCGTTCGTTTTTTGATAAAAAACTATATCAATATAAAAATGAGGTTATGTTGTTCAAAACAAACTACACACACATGTGTAGAACGTGTAGCACTTGTAATGTTGATTCCACAATAAAGAAATTTCAACTGAGCCCTGAACCCTGATATTCTTTCTCGTTTACTCCAATTGTCTATCTCTTTCACTCCAGGCTGCCCGCGAACTGTGACTGTGAGCACACCATTAATCTACCTCACTGTGTACAGACCCTTATATTCCTACCACCACGTGCTTGCGTCAGGTTAATTTAACCTCAAAATTGTTCGCCAAAACACTCTGTGAAAGTTAATTTTGTTTATCAAGTGAAAAGTTTATTTACACTTTGCTTCCAACATGATAAGACGTCAAGCTCGTCTGCGTCGTGAGTACCTATACAGAAAATCCATTGAAGGAAAATTAAAAACTATACAGGAGAAAAAAGATAAGTTGAAAAAGAGTTTAGAAGAAAATGTGCCCATACATCCAGATCTAAGGAAAACTGCTCTTCATTTGCAAAGAAAAGCAGAATGGGAGGATGCAGGACCGCAACTCGCCATGACAATGGGCACAGAAATGGGAGGTGCCCTGGGCGACAGCAAGGATGACGAGTACCGATGGGCAGGAGTCGAGGATCCAAAAATTGTCATCACAACCTCCCGCGATCCAAGTGCACGATTAAAAATGTTTGTGAAGGAACTTCGTCTTATTTTTCCCAATGCACAGCGCATGAATCGTGGTAATTACGAAATGAAGAAACTAATTCACGCCTGCAGGGCAAACGATGTCACTGACTTTATTATCGTTCACGAGCATCGAGGAGTACCGGACACACTTATCATTTGCCACCTTCCTCACGGTCCAACGGCGTATTTCACCATGTCCGGAGTGGTAATGCGACATGACATTCCCGGTATTTCAACAATGTCCGAGGAATATCCACATTTGGTGTTTCATAATTTTAAGACAAAACTCGGCGAGAGGACAATGAGTATTTTGAAATATCTATTTCCTGTGCCAAAGAAGGAGAGCAAGAGAGTCATCACTTTTGCAAATCATGATGATTATATTTTCTTCAGACATCACACTTATCGGGAGGAGAAAGGAAGAAATGTGGAGATGACCGAAGTGGGACCGAGATTTTTATTGAAACTTTATGATATTAAATTGGGCACTTTGGATTCTATTGCTGCAGCTGATACTGAATGGGCTTTAAGGCCATATATGAATACTTCTCACAAGAGAAGGTTCTTGTCTGATGAAGATGGATGGAACCAAAAGGACGAGCAGTAAATTTTGCCCATTGCAGCAATATTCATTCTGAAGAAGGCAATTGACACCTCGAGGAAGCTCCTTTTACATATTTGTAAATAATTTAACTATGTATATTTAATAAAAAAAATTTTTTACAATCT
>comp586_c0_seq2
AAGTACACTAATTAATTACTTATTGGAAAATAATAACTTGCAAGAACAAGAAACTACAATTCCGTTAAAAATAAGCTCAACAAGGCAAGAATTAATGAATTTGGACATCTGGGATACTGCTGAATTTTCGGACAATGAAAATAAAATGCAAATATTAATCAATTCCTTTCATCTCTATCATTTGACGAAAAAAGTAGAAAATCTAAAATTTATTTTAGCTATCAACTTTAGTGACATTAAATATGACTATCCTGAAAATATGATAAATCTCTTAAATATTTTGGATGAATACTTGAATGGCTGCTATAAAGATATTTTTCCAAGCATATCAATAATTATCACAGAAGCACCCCTCGAAGTTAATCGTTTTACGGTCAATTCTGATTACATAAAATATAAATTAGACAGGAATCTCTTGTCAAATTCGTATATATCCGATGATTCAAAATCTTTAATACAGGATATAATGAGTAATATCAATCGTGTAGCCTTCCTCAGGCAATCGCAATCTGATCAGAATCCTTCTCCTAATACCAATGATGATATTATTCAAGCTATTAAAACCTGCAAGAGCGTAACCAAATCATCTCACCAGAACATCAGTTTCCCAATTTCAGCACAATTAAAAAATTGCCTGCAAAACACCAATGAAGAATTGATGCCCATGAGTCAACTTCTTGAATTAGGGGAAAAAATCTTTGACATGTTCAAGGAAAACAACAATAGTTTTTGTCAAACGAACGATACAAGTACTTTAAACGAAAATAAAGCCAAATTGGAGAATATCTACAAAAGTATCAATGCTTCTTCAACAGATAATTCTGATGCACTGGCTAAACTTGAACTTCTAAAAAAGAGTCATGATACTATTAAAACCTTCATTGAGGAAAAAAGTTTAGAGTCTAAAATAAGCCATACTAAATTTATTGATAGTATACTTAAATATGGCAAATTTGAAAGAATATGCATTATGTTAGATAGTATTATTAACGAAACAGATCAGAGAATCTCAAAATTAATTTCCATCTGTTCAGAGAAGTTAAACAAAACAAACAATTAAAATAAATATCAAATTAAACCTCAAGAAGAAGAAACCATTTGGCAAAGATTTCAGGAAATACTTTGCAAATTCTTATTTTAAAAACACTAATTTTCATTAGAGGTTAATTTAAATAATTGTGAACTAAAAAATGTATTTTACTGTATCTAGACAGTTATTACGTTAATATTAAAAAATAAATTTCAAAAAATAAAAAAAACAATTCAATTATTTTCAAAAGTAAT
>comp3668_c0_seq1
GGGGAGAGTCTAGTCAAACCGAGAGTTTTTTCCTATGGTATTATATATTTTTAATAACTAATTTTTTTTTTACATAAAAGGGAACATATTGAGAAGAAAATTAAAAAAATTAATATAAATTATAGTATTTATATAGTAGTTACAAGCCTGGGGGTTGTTAAAATCGGCGAGATCTCTGGAATTCATAAAAATCGTCTAATATAAAAATTCTTGGGCATTACCCAAGAATTTTTGGTTATATAAAATATGATCGTAACAATTATATTTAAAGTTCGAATTTGTTAAATCAATTACAGGAGAATATTCTCCACATATTTAGGAATATTTTTAAGCAAATAAAAAAAAAGTTTTTTATCCTTTTCACCAGACTCATCCCTTAAAGTTTTCACTAGAGTAAAAGGTACAGTAGTCGGCCACCTTTAAATTTTGAATAACTATAAAAACATATGAGATAGTAATAATTTTTTTTTTACTGAAAATTTATAGCATCACATTGTTAACAAGCCTATATGCATTTGCAACCGAAATATTTTTAAAGGTTTTCGGGCCAGTGGTAACTACTGTACATTTTACCTCTATATATATATATATCAAATTTTTCTAAAATTAATTAAAGAACACAAAATGAAATGAATAATTTTTTCTTTTTAAATAAAACAAAAACATTTTATATCTTAACACTACAATATAAGCACACAGGCATTTTCTTTGAAAATTTGCCTGAAAATTCAACTAACTTCTCAATTTTTATCTATACATTTCAAAATATAATAAAATATTGAAAAAATTAATTAAAAGTTATATTATAGAAGCTAATAAAGTTATTTGCTTTTTGTGTTTGCATATTTTCAAGCTATCTATTATGTAATAGGTATGTTAGCATTTGTAAAATTAACAAATATATAACATTCACCAAAAAGTTTCTTAATATTACGTAAGTTTCTAAAGTGGACTCTAAGTAGAATTTGTAGGATCTAGAAGAATTCGTATAAAACTTACTATGCTTTATTAGATCTTAAACCAAATTTAAATTTCGGCTTGGGTTGTCAAACCGTCTTCAGTTACCTCCATCGAATTTATTTGATACGTTGTCGAGTTATCGAGTGTTGAATCCGTTGCGTTTTCATTACTTTTTGTCTCATTGATATCCACGACAGAAGATATTTTGATCAAAGCTATTTCAACATAGGAGATCGTTGAGCTTAAGTTTAAAATGAATTCCAATATGATATAATCAACATATCTCTTTAATGAATTACTTATAATTATATGTAATACGCTTTCAACAGATTTTATTAGTTTAAGATTTATCATCACTTTCTCCTTATCAAATGATGACAAATTTTTAGAATATATCGAGAAAATCGTTTCTATAGTTTCGTTTAAACTAGACCCTTTATACAATAAGGTGGAAAGTTTTTGCTTTATTTCAATTAATTTAAATTTGGTGTTGTTTAATTCAATTTTATCGCTCTTATTCTGCAAAAATTTTATCTTCTCTGTTTCATTAAATAATGCTTCTTTCAGAACGTCTACTAACATTGGAATCATTTCCTCCAACTCTTTTATCTCTTTTGCTTGTAACAGTCGTAACATAGAAGAAGCTGAAATACTAGGATGTACATCCTGCAGAAGATTACTTTGTATGCGTTCAGAGTTTTTAAGAACTGAAATAATATCAGCATCGATATCAGCAGTAACATTACTTATAAATGATATGCCTTTGAAGAGGGCAAACCTATCATTATTACTTAATAGAAACACTGTAAAGTTTTTAAAAACTTCGGACCATTCCAATCCAGCGTCAAGTAATAAGTAAGTTTTCAAATGATGATTTACATATTCTTTATCAATTAATACACCATTATTAGTAGTTGCAGGTACTTTTGTGAAAATTACTGATGTACTTTTAAAACTGTCTTTAAACTGATCTCCAAAAAGAATTTCAATTCTTTCTAAAAGTGATAAAAATTGTTCTGGATTATCTTGTACAATGTCCTTAATGTCATCAACTAAG
>comp18_c0_seq1
CAATAGTATTAAATTTATTGCCACTGATATAATTTAATTTCTGTTGAACAGTATAAAAAGCAAGCTTCAGTGGCTTAAATCATGCATTTGAATATTGAACTGCTTTAAAAATGGCGTTTATATTTGAAAAAATAATTCTTCTTCTTGCAATTAATTATCATTTATTATTAGCTCAAAACACAAGTCCTGTTGCTGTTCTTACATGGAATTTCCATAAAGCGGCCCAAAAAGCGTGGTATACGTTGTTTAATGAAAAAAGAAGTGCTCTGGACGCAATTGAGGAAAGTTGCAATTTTTGCGAGAATAATGGTGGAGAATGTCGTTGGGAAGTAGGTTTAGGAGGTTGTCCTAACGAAAATGGAGACACTACATTAGATGCTCTTCTTATGGATGGAGTAACTATGAACGTTGGAGCTGTTGGTGCAGTTAAAGATGTAAAGAATCCAATATCAATTGCTCGTAAAGTTATGGAAAATACTGATCATACTTTACTCGTGGGTGAAAGTGTCACTCAATTTGCCAAACAAATGGGATTTGAAACTCAATCATTAAATACAGAAGATTCAAAAGAAAAATGGCAGAAATGGAAAGAGAATAGCTGTCAGCCTAATTATTGGATGAATGTTGTACCGGATCCAGCAAACTCTTGTGGTCCTTATACACCAATTAAAGGGACAGATAAGCAAGAGCAGAAGGTATATTCACCCATAGATAATGAAATACATCATGATACAATGGGTGTACTTACATTGGATGTTAATGGAAATGTAGCTGCTGGAGTATCAACAAATGGTTTAGATTATAAAATTCCCGGTCGTCTTGGAGATTCACCTGTTGCCGGTGCTGGTACTTATGCAGATGCGACTGTTGGTGCCGCCGCTTGTACTGGTGTTGGCGATATTTCACTCCGCTTTCTACCAAGTTATACTGCTGTTGAAGCAATGAGAAATGGAGCAACACCTGCAGAAGCAGCAAAGATTGCAGTCAATAGAATGGCGAAATTTTATCCAAAGCATTCACAAGCCGTTATTACAATGAATAATAAAGGAGAATATGGAGTTTACTGTCATGGATTTCTTACATTTAACTACAGTTTTCCTTACCATGTCGCTAACGAAAAATTAGGAGATGCAACATTAATGTATCAACCTTGTTTCAATACTGCTCATTTATTTACCAACGACAGCAGAAAGTTAATTTACAATTACATATAATAATCGTGGTATTCTTTTCAGATCTCTCTTGATTTAAAGAAGAATTTTTTCTTAAATTAACATTTAAAAAATTTTTATTTTATTATTATTAGTATTTTTCAGAAAAAAAGATTTCAATTTTCAAGAAAAACATTAAAAACCTAAAAAATGTATATTTTGTTTCTACAAGTTTAAGATGATCGAAACTTTCTGTCATATCATTACTTAATTATTCTTCACATTACTTTTATTTTTCTCATTTTATTTTACATAACATTCTATTTAAAAAAAAACCAAGAGAAAATCTTTCAAAGTTCAATCACGTTTGTTAAATGATAAATACACTCCAACATTATAATATAAATTTTATAATATAATAGAAATGTCAAATATGACGAGTGTATAATAAATAAATAAATTTGAAAAAATAAAAAAAAAAAAAAAATTTTTTTTAAAAAAAAAAAAAAAATTTTTTTAAAAAAAAAAAAAAAAATTTTTTTATTAAGCATTTATAAACGGGACAGTATCTCTCGTGGATTTTTTTCTTTTTTTTTTTACTTGAAATCGTTGAAAATGAGAAACGGAGAGTTTGGCAAATACCACACAAAGTGATTAGTGGCGGTACTTGTTTATCATGCTTCATTTAATTAAATTCAAGATTCTCTCGATTATTGTCTTTTATAGTGACAATATTTTCTTTTTATCTAATAATAATAATAATGATAAAATTACATCGGATTCTATAGAAATCTTAATTCTCGATAGTTGTATTTTTTCTGAATTACTTAAAAAAAAAAGGAAAGTTATCGAAAAAGGAGGGAAAAAAAAATCACTAAAAAATATTTAGAAACAAATTCTGGAAAATGAAAAAAAAAAGAAACTTGTTTAATATATTAAGAGGATATTTTTTTAGATTTATAAAAATTTTCTTGAAAAGATGTTCGACTACGAGTCGCGTTTTTTTTTTAATGATTATTTGATGAGATTTCTTTGAAGCTGGATAAAGTTTAAACAAAATAATTCGTATTGTCCGTTTTGAGCAGCAAATTTTTTGTTTAAAATTTTTTTTCTACAACAGTCCAATTGGCGTTTAACTACCAATTTACGTGTTAATTTTTTTTTTTTTTTTGAAACATTGATCTGTTAGCTTTTTTTTACATTTTGCTATATTTGAAAAAGAGGGGGAAAAAAAGAAATGTACGTTTGGTAGAAAAATAGACTTGGTTAATTTATGATTATTAGATTTAAGTCGCGAGCGAAAAGGGCGGATTTGTTTATCGCTTTAAATTTATTGGACTGTTTAATCGTTGACGAAACGGAAGAGTACTAATGGTCTATATATATAAATATATATACGATTCATGAGCGGATTGTAGGAAATAGATTATGTTTTTATTTTTTGTTACGATCTTGCGTCTTGTAATTTGTTTGAAAAAGCCATATATAATTTCAAAAATCGAGATACTTATATTTTGATACATGATTTTGTTAATCGATAAAGAGAAAGAAAACATTTATACTTTTTGCAAAAACAAAAAAAAAATTCGATTGTTAATTTAAAAAAAAAAAAAAAAAAA
>comp9362_c0_seq1
ATATCAGTGCATACGTAGACAAAAATTGTTCATTACTATGTCAAAAATGGTGTTCCGAAGTAAGGAAATTTTGATACTTTTATCTTTGATCACTTCTGCCATTGGAGAAAATACGGCAGAAGAAATCGGAAGAAACTCATCACTTTTTGACAATGACGTTTGCACTCTTTACGATTATTCCGAAGAAATCAATAATTTGCTGTTCAAGGAAAATTATAAGCCGTTAGTAGTAGTTATAGCAGCTGAATTTATTGACGGCATAAACAGAGTTAAACAATTAACTCAGTGGAGAAGAATATTACCTGATAATAATGAAATGAAGAACAGTACTTACTTCAGTCACTTATATCACACAATTCAGGAACATTTTTATCTATTCAAAGCCAATAACCAAAATTATTTCGTTTATCCGGTAAACATTCTAGACAATGTTTTTACTATATATTTTCAAAAAATGCTTCTAAATGATTCTTTGGGTGTTACCTTCAACTTTGTTAACGTACTCAAGGGATATTCCTTTTTTGAAGATATTTTTATTCCTCTGAATCCAAACTGGCCAAATTGTACTCTTAGTGAGTATGTAAACAATAAACTGCAGAGAGGTGAAAGCTTCTCAGAATTATTCGAACTACGAGAACAATTGTTTGGAAATAAGGAGAGTAACTATTTTTCCATTAAAGCCCAGAATAATTATGACATTTGTGATTCAAATGGATTCAACTTCATTTCTCAAAGTGAGAGTTTATGGCATTTTAACTCCTTACTGCAACAAATTCAAAACAATGCCAACAGTGCAGAAAATGAGAAAAAGATAAGTATTGTGGAAAAAAGTTTATCCTGCTTGCAATCGAGACATCTAGAAGTGACGGACGAAGTTTTCGATAAAAATATTAACTGTCAACAATATTCGAAATGCGCTATGATTGGAATTGATTATTTAAATTGGATTAATCAAACTGTATCTTCATTGAGTAGTAACGATACTTCGTTTGGCAATCTCTGTGAATATCGACACAAAATAAAAGTACTTGAACTATTTTGTTTTATAAAAAATGTAACTGGTATAACATCTCAGGATATAACAGCGTCGATAGATACACTAAAGCGACTTGTTGCAAACTCACTGATAAGTCAACTAGAATGGTTCAATGATTTGATTTCACTCTACAAATATGAATATATTACAGATATAGATTTAAGGTTACAAGTATTTCGCAGGCTGAGTGGGGAAATTCAAAATGTAAATGAGAATTGGGGGAATGTAATGAGTACTGTCTACAACTATGTCGAGTATGCTTTAATGAGGGAAAACGACAATATCAAGCATTCGCCAACGTACAACTCAATTGATACAATCTACAAACATTGGGAAACAATTGATGATTTAATTTTTGACGTGAAATTCAAGAAATTAGTAATAATTGTCGTTGATCATATGAGAACAGGGCTCGAAATTACTAAACAAATTAATGCCAGCAGAGTATTACCAAAATTAAAACGAGAAGATCTTCATCATACAGAACAATTTCTGTACGAGATAATTATGAAAAATATTTATCTAATTGAATCCAACGATACTCATTATTATATCTACCCTTTCACGGTTACCAAACAATTCGACACAATGACTACCTACTTTGAGTACAAGATGATAAATGATTATTCCAAAGTCTTATTCTATTTTGTAAACTTTTCAAGTCATTTTTCTTTTGATCAAGATATTAAGAATGGTTATAATGACTTAGTCATTCCTGCGCTACCAATGTTTTGTAAAAGCGATGATGAAAACTGTGAGAAGCATTTCGTAAATCCCTATCATTTAATTAAACTACATAAAGAATTTGAAATCGAAAATTCAGCATATTTTCGTCCATATGCTACTTTTTATGAGAAATTTTCTGAATTTTTAAATGACCACGATCTACAACAGAAATACGAAGATTCTTTTACATACTCCAATAGGTTTTATAACTACTCAAAACAAGTAAAACTTTCTTACTACTCGGAAGAATTATTTAAAAACTTACAGTTCCTATATTCCCAGGAAATTAGTAAAAACAATCAGGTGGATTTAAAAATTAATAAATTGAGTGATTTGTATTACTATGAGAGATTAATAACATCTTTTGTTAATAGGTTCTTAGTAGACATAAATAGATTGGAAGATAAAAATTTCAACTATATTTGTAGTGATAATCGATTATTAAAAGTTTTTAAACTCTATTGCTTTATAAAAATAAACTATATTGAGGGCATGCTAAAAGTGGTAAATAAGGAATCGGATGATATAAAGAAAGCGAAAGCACTTGCTCAAAATTCTTTATCTATTATTAGGGAATCTTTGTTTTCTACGAACAGATGGATAGCATATTTACGTTTCACAATTAACAACGATTACAAGAATAACGAAAATAGTGTTTTAAGAGACTGGCAAACATTTTATTCCAATATGCCAAAAAATCTCATAAACAATAATTATGTGTCAAAAAAAATATTTCTGATTTTTAGGGAAGATGCAAATTTACTTAAATGTCAAGAAACATCGTGTGTTATACCATAATGCACTATTTTCCATTATGACCAATTTCATTGGCTAATGTTAAAATATAAATTTTAA
>comp12467_c0_seq3
TTAATTCTGATGACAAAGAAGAGCCAGAAAATGTTACGAGTTCTGATGTTCACTCTGATTACGCTGATTTTGATACTAGAAATACTACTATTAATGACATAACTTCAAATGAAGTACCAATTGATGATTCAAATAACAATACTGATGACGATGAAGATCCGGAAAACGTTACAAGTTTTAATGATTTTACTACTACATCTACTAATTCCAATGACATAATTATTCCTTCCAATGAAGTGCCAGTAGATGAATCAAATAATAATTCTGATGGTAAAGATGAGCCGATAATCAATATAAGATTTGATGATCCTTCTACTACTACTGCAACTTCTGCTATTTCCACTACTACTTCTGACACTGCTAATACTACTATGTCTACACAGAATGATACTATTAGCCTCGACAATAAATTAGACGTTATGACACCTGAATTTCGAATTGAGAACCAACATTGCAGAAATGCCGGAAGATTGAAATTTTTCGCTTTTACCGATAAGGAATGTGTTTTCGCCTGTGTAAATGAAAACGACACTATATTTAATTACCTTGAAAATTATGACTCATTCAATTCCAATGAAACAACAAATTTACTAACCGACCTAAAGTACACAGAAGTATTGGCTCAAGATGGATATGAATGCGGGAATAATAAATATTGCCAAGCTGGAAAATGTGACAATAAGGCAGATTCTGGTAGCACTTTAAGTTCTACTAAATCAGCTGACAACTCGAATCAAGATGATTTGTTAATATCTTATCAAGAAAAACTTCAGTCGCTGGGTGATATGTACGTTTGGACTGATGAAGTATGTAAAAACTTTGGAGCATCAGGTGCTTTGGAAGTTGCTCCAATCGATTGTGTCCTGCAATGCAAGACGTTATTATTGAACGTAAATGACTTTAATCATCGTAATACTTTGCAAGTCAAAAATTACACCACACAAGCCCCAAATAATTTTCCCTGCAGAAATAATGGATCATGCTTTGATGGTAAATGTGTGGTTCATTCTAACGACTCAGTTAAAGGCAACCTATTGAACACAACTTCTAATAACGTTCCGAATTCTAATGATTCACCTCCTTCCGTCGATAGTGTGACGCCTGCTCTAGATGAAACAAATTCTGAAGATGTCACAAGTTCAACTGATGCTAATAATACAACTTTGGCTTCTTCGGATGTTGCAACAAATTCTGATACCAGCACAATTTCAACTACTACAATTTCTTCTTCAGATTATATAACCATTTTTTCAAGCTCAACAACACCTCATAATTTAATAAACAATAGTGATAATATTACAGAATTAGACAGAACAACACCTATTAATGTAGATAATACAGAAACGTCTACATCTCATGGTATTATTAGCTTCGATGATACTTCAGATGTTGAACCTGTTGATAATAAATTTGAGAATGAACATTGCAAAACAGTTGGACCATTAGAATTTTATGCATTTACTAATGACGATTGTGTTTTCGCCTGCAAAAATCGAACTGATACTACATCTAACAAGATGGATTATCTTGACTCATATTATGAATTTACAGGAGAATTGCCAGATTACGTATCTGTGTCTGCTCCAGATGGATATAACTGCGGAAACAATGGGGTAAGAGACTATTATTTTTTACTATAGTTAGTTAGTTTTTTACTATAGTTTATACTAATCATAATCTTCATAGTTCCATCATCTGTATTTTTGTCAGCAACACTTTCATTTACTATTCTTTTTATTTTTGCA
>comp1564_c0_seq1
ATAAAAATTCCGAATAAATAAAAAATCATAAGTTAGAGTTCAATTTAAAAAATACAATAAATCAGCAAAATTCAGTGTCTATCATAAAATCGACAAAAATGATAAATTTCCAAAAAACTCAACGAATCAGCAAAATTCGGTTAAAATTTAAATTAAAAGAAAATAACAGAAATTTTTGGAGGAGAAATTTGTTAAAGTGAAGTAACTGACGAAATTTTGAAGGATTATAAAAAGAAAGAAGAAATGTTACGATAAAAAGGTGATAAAGATTAAATGGTTGATTAAACACAGCTTTTGAAATGATAAAAATGGTTCCAAAGTACGCAGTATCTTTCGTTTATATGCAATCCCTCCTTTCCATTTTATTAATCCCTCTCATACTTGGATGAAAGTCCCCTCTACTTGGAGGTTCCATTCTCCAACTGGTATAACTATTAGTCGTGATTCTGACTTTGGTAAAACTTGACCATTAATCATTTAATCGGGAATAACGCCACGGTAATCATGAAGACAATAACGGCTACAATTTGCTTTGCAGCTTTATTTTATTTGGTTGCCAGTGAAAATACAATCGTCAATGTTGACCTTTACTATGAGTCTTTATGTCCCGACAGTATCAATTTCGTGAGGGATCAACTTGTTCCAACGTATCCTCATCTTAAAAAATTCCTTCACATCAATTTTGTTCCTTACGGAAAATCGACGCACTTTAAGACTGACTCAACTTGGCATTTTACATGCCAACATGGACAACCTGAATGCCGAGGGAATAAAGCCCAAGCTTGTGCAATCAGCGAAATTCAAAATCTCGATCTTGGATTACAGGACAAACAACAATTATTGGTTGATCTTGTCGGTTGTGCCATGACTAGTCAAAATCCCGAAACTTCTGTCACTTTGTGCGCCTTGCAAATTGGCTTAAAAGAAGATTCAAAGAATCATATCGTTGTCTGCAAAGGAAATTCCCAGGGTGATGAACTTTTAGCCGGACACGGAAATATCACGAACTTGTTTCAAAAACCAATAGCATTCGTGCCAACAATTGTAATCAATGGAGTTTACACGAAAGAAAATCAACACATGGCAGTGAGAAATTTCAAAAAATTAATTTGCTCACATATTCCGGCCAATGAGACGCCCGCTTTTTGCAAGGCCGTCAACTAACAGAAAAAGGCGATACGTGGGGTCATCAAAAACGATTGGATGACGGTAATTTTTAAATAAAAAAGAAAAAGATCCATTAGTCATTAATCAAGGTCTATTATCTAATTCATATTCATTCACTACAAAATACTTATAATTTTCTTTATGTACAAAAATAAACTCGTCAAATATTATTATCACGTATTGACTTTGTATATCAATATTATATTTTTAACACTCTCGCAGTACGAAAATATCAAATTAAAATTTCACTTAATAAAATATAAACACTTTTTATAGAAAAATTGTCAAATGTAATAATATCAAATTAAAAATTAAAATTTTCTCAAAAAACGATCTATACATTAATATATAATATAAACATTCTCATTTGTAAAAAACATCCTCTTAATATCGCAGTCATTATTTTGTAAAATATAAATTTGGTCCATTTTCTTGAGATCACGATTTAATCTGAAAAAAATTCAGATTACCAAAAAAAAAACAAAAAAGTAACAAAAATTTAACCAGCGATAAAAATCGATTCTTCAAAATTCGTCAAATCGAAAAATTGCTGCTCAATATCGGGCTCGAGTTCTTGAAAATTGTCGTAATCTGTAATATTATCGTTGTAATTGCTATGATTGAGAAATCGTTTCACTGACTCGTAGGGAATGAATTCCTGTTGGCTGTCGTCGAAATTTAAAGACAATTCCACATTGTCGTCGTCGAGAACATCGGAACACTTTCGACTTCGATAATTTCCATTGTTGTTGATCGTGATTTCTTGTTGATTATCCAATCGTAAAACATCCTCGTTCGTTGTTTCATGATAGACACGAGTTAACGACGATTCTTTCGTGGATAATCCCGACGATGATTTTGACGATGAATTAGATGAATTTTCTGTGTGATTTTTCAAATGTTTTCTTAAACTCGATGGATCGGTGTAACGTTTACCGCAGCCGGTGACTTGACAAGCGTATGGTTTCGTGTCGTAATGAGTTCTTTGGTGTTTTGCACGATCGCTGCTGTTGCTGAATGCTTTCGAACAACCGCGATGTTGACAGGCGTAGGGCCTCTCGCCCGTATGAGATCTTTGGTGGATTTTCAAATTTTCCAGTCGAGAAAACGCCTTCGTGCAGCCCGAGAATGGGCATTTATTTGGCTTTTCGCCGCTGTGGACCCTCATGTGAATTAATAATTTGTAACGAGCGTTGAAAGGACGCCCCCGAGGACATCCTTGCCAATGGCACGTGAATTCATCCTGTCCGGTGGAATTTGAATTATTCGCATTATTATCCTTATCCTTATCGCTTCGATCCTTGTGACTTCTTCTACTGTGAACATGGGAATATGAAGACGATGATTCAACGTGTTTTTTCTCAATGTGTCGCACCAAACCCTCTTGCTCGGCGAAAACACTTCCGCAATCAATCCACTGACAACGATACTCCTCATTTTGTCTCTCACCATAGGAATCTTCTCGTTTCGGCGAGTTCTCCACTTTCAAAGACGGGACCCGTCGATGATTGTTGGCAATCAGAAGACCTTCATTCCTCGGCAGGACAATTTGATTGTCAATATTCTGAATTTGAAAGTCTTGAATATTATTGTGTTTGAAATTGGTTGGCAGTGATGATTGTTGGGACGAAACAAGATGACCAACGGCGTAGCAGGACGATGATGATGTGTCATTGACGATTTCCGTGTACTCTGTCAACTCATGATAAGCGGAATTTCCCGCTTTTGACAGATCTAAATTCGTCACCAAAGTCGTTGGATCACCTCGAATTAAACCCAAATCGAATTCTTCGATTATTTGCAAACTGTCATTTGTATTTGTATCGTTCAGAATCTCCTGAAATTGTAGATTCAAATTTTGTGATTCCTGAGGCTCTGGGATCTCCTCAAATATCTGAGAATTGGAAAAATCGGAAATCTGGCTTCCAAAAGGCCTCGAGAATGAAAACACCGTCTCGACCGGTGGCAATCGTTGATTCCTCAGCACTTCGTCGGAAAATTCACCGTATTCACTTTTATGATAGCCACTGCCCCATGTTGGAGTTGAAACTTCACTTCCGGTACTGTCCGGTGAATACAAATTTCCCGTTTCGGAATAATAAGGATCCGTGGGATATTGAAAAATTGAACTTATCTGATCCCATTCATTAATTTCCTCTGCCTTTGGACTCAGCATTAATGGCGAAAGGGTTGAATTCTCCATTTGTGACGTCCACTCTCCAGAAATGGAGCCCAATGATGTTCCGGAAAATGTGAAATTCTCACTTTCTCGTTTCATTGTACTATCACTAGAATTCTCTTCATTCAATAATCCCAAAATTTTCTCCAAATGCATTTTTCTTCTCAATATTTATACTTTTTTTTGTATTTATATTTCTCTAATTTTTGGGGAAAAAATTAAACCAATGATTCTTGAATTTTTCCTCTCTTAATTAAAATCATTTTTTTTTGCAATTGCTTTTTTGAAATGTTGATAAATCTTGATAAGATTGCAGACTATGGAGTTTAGACGTTTCTCTAAATGAGGAATTCTATATATTTATCTCGATTACGACACATGCATGTGACGTATGATTCGCTCTTATTTTCTCGCTTAAGCGAAAACTCAATTTCGAATTTTCTCAAAGTAATTTCCAAATTTTTTATTTTTGCTATTTTCCCAAAGTAAATTCCACGATTTACATCACTTTTTCTTCACCTTTAAAACTTGACTTATTTTCGAAATGTTTATTATAAATTATTTTGTAAAGAAAATCATTTTCAATTCTTTAATTTTTTCA
>comp30_c0_seq1
TTTTTTTTTTTTTTTTTTTTTTCATTAAAAAAGGAATTTATTTTAAAAGTTGAAATCAAATTTCGTGTGAATACATTAAAATTCCAAAATTAACCAGTAACTGGAACGTACTCTCAAATACTGTCAATACTTCGTTTTTTTTTACGTAATTTTCTCTTAAGAATATTAGTACAGTCTTATCAGCCTTTTTATTCGAATATAATTATTAAAGCTTGGTATTTTTTGCGTTATTATTTCTAAGAAATTGTTATTTTCGATTTACGCGAACGTTTAAACGCTGAAGACGACAAACTCATTATTTTATGGTGAGAACAAACTTCATTGCAGATCTTTACAAGTATTTTGTGAAACGTGTTCATAAAAATAAAAAAAAGAATTTTTACCAGGGGGACTACTTAAAACGCAGTCACACTCGATAAAAAAGAAAAAACAGTATTTTTTGCACTAAACATCACGGAAACTCAAAAAAAGAGAACTTTCATCATTTTAACTTTTGCAAATTTACACTTAATCGACTTCCTCCATTCGCGATGCTTCCTCGGATTCACCTTCTAGTGGTGGGACATCATCGTCGGGCTTTTGTTCCTCGACGACTGGTTCCTCCTCGTCGATTCCCAAGCCGAGTTTGATCATTCTGTAGATGCGAGCTGCATGAACTTGTGGTTCATCCAACGTGAATCCGGACGAAAGGAGAGAAGTCTCGAAGAGTAAAACTACGAGGTCCTTGACAGCTTTGTCGTTCTTGTCAGCTTCGGCCTTCTGACGGAGGGTCTCAATCACAGGATGATCGGGATTGACCTCGAGGTGTTTCTTCGCCGCCATGTAGCCCATCGTTGACGTGTCCCTCAATGCTTGAGCCTTCATGATCCTCTCCATGTTGGCGGTCCATCCATATTGGGAGGTGACGATGCAACACGGTGAATCGACCAAACGATTTGAGACCACGACCTTCTCAACTTTCGTGTCGAGAATTGTCTTCATGACTTTGCACAATTCCTCGAATTTGGCCTTGTCTTCCTCGCGCTTCTTCTTCTCCTCATCGTCCTCGGGAAGCTCCAAGCCCTCTTTGGTAACGGACACCAATTGCTTGCCGTCGAATTCCTTGAGTTGCTGAACAACGTACTCGTCAATTGGCTCGGTCATGTAGACAACTTCGAATCCACGTTTCTTGACACGCTCAACGAAGGAGCTGTTGGCAACCTGATCCTTGCTCTCGCCAGTGATGAAGTAAATGTGCTTTTGATTGTCCTTCATGCGTCCAACGTAGTCCTTCATCGAGCACATCTCATCGCCGGATGCTGATGTATGGAATCTCAATAATTCGGCGAGTTTCGAACGATTGGAACTGTCCTCGTGAATTCCAAGTTTGATGTTCTTGCTGAATTGCTCGTAGAATTTCTTGTAGTTCTCCTTGTCCTCGGTGAGTTCCTCGAATAGTTCCAGGCACTTTTTGACTAGATTTTTGCGGATTACTTTGAGAATTTTATTTTGCTGAAGCATTTCACGGGAGATGTTGAGGGGAAGATCCTCACTGTCGACAACACCCTTCATGAAGTTCAAATATTCGGGGATGAGCTCCTCGCAGTTGTCCATGATGAAGACGCGACGAACGTAGAGTTTGATGTTGTTCTTGCGCTTCTTGTTTTCGAATAAATCGAATGGCATGCGACGGGGGATGAAGAGAAGTGCGCGGAATTCAAGTTGACCCTCGACAGAGAAGTGTTTCACTGCCAAATGATCTTCCCAATCGTTGGTGAGTGATTTGTAGAATTCACCGTATTCTTCTTGGGTGATTTGATCGGGGCTGCGGGTCCAGATGGGTTTTGTCTTATTGAGTTCCTCGTCTTCCTCGTACTTCTCCTTGATTGTCTTCTTCTTCTTCTTTTCCTTCTCCTTATTCTCCTCATCCTCATCCTCGCCAACGTCTTCAACCTTTGGTTTTCCGTCCTCATCCTCCTTCTTCTCCTCGGGTTCGTCTTCAGCTTCGTCGTCACTCAATTCCTTCTCACGTTCCTTTTGCACGACCAATTTAATCGGATAGCCGATGAATTGCGAGTGCTTCTTGACAATTTCCTTGATTTTGCTTTCCTCGAGATATTCAGCTTGATCCTCCTTGACGTGGAGAACAATTTTTGTACCGCGTCCAAGTGGCTCGCCTGGATCTGAACGAACTGTGAATGATCCTCCGGCGCTTGATTCCCAAAGATACTGCTCGTCGTCGTTGTTCTTTGAGATGACGGTGACCTTGTCGGCGATCAAATAGGCAGAATAGAAACCAACGCCAAATTGACCAATCATCGAGATGTCAGCTCCGGCCTGCAGAGCCTCCATGAACGCTTTGGTTCCTGATTTAGCGATTGTTCCCAAATTGTTGACCAAATCGGACTTTGTCATACCGATACCGGTGTCAATAATTGTCAAGGTGCGATCATTTTTATTTGGAATAAGTTTAATGTAGAGCTCCTTGCCTGAATCCAATTTCGTCGGATCAGTCAGCGACTCGTAGCGAATCTTGTCAAGTGCATCACTGGAGTTGGAGATCAATTCTCGAAGAAAGATTTCCTTGTTGGAGTAGAAAGTGTTGATGATCAGAGACATCAGTTGAGCAATTTCAGCCTGGAAGGCGAAGGTCTCGACCTCTCCAGCGGCAGTTTCCATTTTTTCAGGCATCTTTTTTTGTGTAATTTAGAAGTTAAACTAATGAATATCCTTAGATTAAAGCGAACAGCGGAACGTGCTGCGGTCTTCGCAGAGAATTATTGAATGTGAAGTATCTCGAATGAACACACAGTAATATAACTCACAGAATGAATTAGTAGTGGTAGATGCTTCCAGAACCTTCTAGAAGCTTCTAGAACAAATTTCCACCGGTATGTGAAGTCATATCCGGTAAAACAACCAATTTTGAAAACATTATTTCCTTCTTATCGTTTGTAAAAGACGTAATTCTTCATTGAGGGAAGAAATTAAAAATACTGGAAGTATTTCCTCATTATTATCAGT
>comp586_c0_seq8
TTGCTTATAATGAGAAACGTGAAATAAAAATAAAAAAAGCTAACAATAATGTCAGAGGACCAGAAATTGGTGCTGGATCAGTGTCAGTGACTACAATTCCCACAAGATGGAACTCAGAAAGGTCAGCATTACAGAATTTGGACATCTGGGATACTGCTGGATTTGCGGACAATAGAGGTGTAATGCAAGATTTTAATAATTCCTTTCATCTGTATCATTTGACAAGAAAAGTTAATTCTCTGAAATTTATTTTAGTTATCAATTTTGATGACATTGATACTGACAATATTGAATGGATTAAAGGACTTTTAAATACTTTAGAAAGTTATTTTACTGATAGGTTTAGAAACTTTTTTCCAAGTATATCAGTAATTATCTCAGAAGCACCTCACGTGAATGATTTTCAATTTCTAGTCAATTATGAATACATAAATAAAAAATTAAATACGAGTTTATTATCAAACTCACAATCGTCTGTATCCGAAGTTTTAAAAGACTTTGAACGTCATATAATAAGACATAACCAACAAGTAGCCTTCTTCAGGAAAGTGAAAAAAGTAGGGAGAGTTACTTCTGACATCGATGATAATATTATTCCAGCT
>comp679_c0_seq1
GACAAGAACTTTTAACTGGTCAAATTAAGCATTTACTTCTGCCGTGCACCGTCCCACAGTGGAATTTTTTTTACAATTTACTATTAAAAAATGTCTATAGCTTACAATTTTTAACCGATTTGAGTGTTCTTTGTCTTAAATTAAAGGGGAATAAATTCTTAAGACATCCTTCGAGGCCGATTTTGGGGATTTTAATTATTTATAATTTTTTTTAAATCAAAGTTAACAAATTAATACACTTTTTTAAAAAAGGAGGTTTATTTTCTTATTCCGTTGATGCACATGATCTAAATCAATTTAAATTCATCCAATATGACCACCAGATAATTAATAAAGCATAAAATAATTTATTTCAATTGTTATAAACAATATATAGCCCAACAACGAGCAGGGGCGGTGGATTGCAGAAGTAAATGTTTATTTTGACCAGTTAAAAGTTCTTGTCCCACGTTTTGACCTATACATTTTTTTTAGGAAAAAACCTCACCTTTATGATAAAATTTTTTTTTTTTAAATAAAAAAAAGCTTTATTCGTGAAAAATGCATGACAATTAGTCTCGACTAATTTTTGACGAGAGAAAACTTATAAAAACATAATATAGAGGAATGTAGGTAGAACAAAAAATTTTCATTTTCGAAGAAATTATTGCATTGATTTTTTTTTTGTTTATAAAAAGAAGATAATATTACTTCCTCTTTTTGTTTTGCTTTATACTTTCATTTTATGTTTCTTTTTTTTGTCGCAATTATAATAATTATAGTGAATGTAATTTACATTCTTAAAAATTCGTGCAGATCATTTATTATATTTATAATATAATAATATAAAGATTGAAAGTTGATTATATTATTCCTCGCGCAGGTAAGATAATTAATTTTGTGCCTTGTAAACTCTCGTGCAGACAATATCATCCACCTTCATTATGGCTTTCATTTCAGTTGGTGTGAATTCTCGTTCGATAATTGTATCCTTTTCGCCTTTTTGAATTTGAGTCATTTTATCACCATCCACGGTAATAGTGGTCTTCACCTCCCTTCCGTCAGGTGTTTCCTCAGTAAATTCAACACCCGGCTTAAATTTGATTACCGAATTTTTAAAAGTGCTCGTTGTATTCATTGTATATTCGTCACCATCAAGAGTGACTTCAACAATTGGACTAACAGCCGCCCCCATTTTTCGAGTCACGAGTCCAACACCCAATGCCTTCATGAGCTCCTCAAAATTTTCGCTCTGTGCAAGTTTATATTTTATGCCAAGAAAAGCCATTTTTTTCTTCTTCTTTTTTTCTCAAAATAAGAAGTGAAATTTAAAGTGTGAGAAAAATAAGATATTTTATTTTAGAGGAGAAAATATTTTTTGATCCTCGTTCCTATTCAGACACCGGCAAACTCAGGCAAACTCCATGAGAAACTGAATGGCACTGGTACGTTGTAAAAGACTAATACACGCCGGTTCATATATGCAACGAATGTCGCACACACTGTTTACACACCAATACATATACATATGGGTT
>comp553_c0_seq1
ATTTATTTATTTATTTTTTTTTTGAATTAAAAAAGTGCTACCCTCATTTACGATGCGAATGTCGTGAGCGATGATGTTTTACAGTTGGAGGCGCAACATTGGAGGGTGATTGTCATCCAATCAATTCAAGATGAGACACAGCATTGCGAACAGCATTTCGCAATGATGGATCAATACTGCATGACAATAATGACTCGAGTTTCTCCAAATAACTGTCAATATTTTGTAACGTTGCACCTTCGTGTGTTCCTTGAAGGGGTATTGTGGCAAAGCATCCGGTTAATTGTGAACGAAGTGAATCCAAGTGTCTCTGTAAAGCTTGATTGGACGTGCGCTGCTGATTTGTTTCCGTTTCTAAACGATTAACGGCGGCGTGCAAACTGTCCACGTGCCTTTGGAGAACTGCATTTTGTCCCTCGTAATCGGCTGTCGCTTTTCTCAATTGTCTCAATTCTGCCTCACAAGCTTTATTGTGATCTAAGAATTCTTCGGTGAAAATAGGAATGTCAAATCCTGAGAAATCATCTTTTTCCGGTTGTGTATCGTTTTGTTCAAGGGAAACTTCAGATCCGTTTCTCTCCTTTTTGTTGTCGGTTTGCTTTTCCAACTGTTTTTCGGTAAACAAACGATAAGCCTCCGTTTGTTTGTAGTCAATAATTTCCCTATTGTATCGTTCTTTGTCCTGTTCCGCAGCATCCAAGTATTGCTGTTTTTGATCAGTTTGCAAATTGCTCCATTCAGAAGCTAAAAGTTTCGTTATATCCGCAAAGGACATTGTTGGATTTTCCGCCCTCACTTTCTCTCTACGATCATTGAGAAATCTGAAATATCCTGTTAAGGGTTGTTTCGGTGCAGTTGCATCTCTCACTGGCTTTTTTCGTTTTTTACCCCTATTAGCAGGAACGGTTGGAGTTGTTCCTGAACTCGGTGTCGCTGCCTTTTTATTATTATTATCAGCAGCATCTTGTGTTTTTTCCTCTGTTATTAAAGGTGATTTAGCGGGTTGCTCGTCTGTATTTCCATTAAAAGCTGGATGATCAATAACCCCATTACTTTCGGCAATATTATTTGTCGCTGGATTTTCACTCATTTTCCCCTACACTTTATATAATTAAACAGTAAATAAACTGTTTTTTAAAAACTACTTGTTCCTTTCTTTTTTTAGTAACAAAAGCGAGTTTCAAAATTTTGACACATACACTTGAATTCTTAATTATTTATTTAAAAAAAAGCGTTTTATTAACGCTCAAATATACATTTTACTCTATTTACTCAATTAGTAATAGTAATAATAATTTTATACTATTTTATCAATATTTTTAATATTTAATTTAATGACAGAAACCTAACATAGGTTATGTTTGGAGAAATGATTTTTGGAGTAAACAAAATTTTCAGTGTTTTCTTTCCCTCCCTAGTCAACTATTCATTAAAATTATTATTCTGAATACTTTAGGAAACAAATACTAATTCATTATTAGCAAAATATTCGATGTTTACGAAAAATTGGAATAAAATTTTTAGTGAAAATCACAAATATGTCTTGATCGAGTTCGACAGTTCTCGACTGCTCTGAAGTTGGCGTTCGATTGTTTCGATCGTTTCGATATATCGTTCAAGGCGTGTTTACAACGTACAATCCTAACCTAAAGGCAGTGAAACGAAATCCCCACCTAAAAGTTACGTAAATAATTTATTTGCGGCTTCTCTTCTTGCACTTTTGCAGCCATTGTTCATTGTTTTCCAGTTTTCCGAAAGTGAAGCACGTCTCGCGATTTCGTGAAAGTAAAAAAAAAGTTGTTAATTACGAGTGCTGAGCTTCTTGATATAAATTAAGAAAATGCCGAACTACAAATTAACCTACTTCCCAGTCAAGGCTTTGGGAGAGCCAATTCGATTTGTAATGAGCTATGCAAAAATTGAATTCGAAGATGATCGTTTCGATCGTGAAAATTGGCCAAAATTGAAAGATCAAATGCCTTATGGTCAAGTCCCTGTTCTTGAAGTTGACGGTAAGCAAATGCATCAATCAAATGCAATTTGCCGTTATTTTGCTAAACAATGCGGACTTGCTGGAAAAAATGATATGGAAGCTTATGAAATCGATGCTGCTGTCGAAACTATTCATGATCTTCGTGCAAAAATAGCCGCTTACAGCTATGAATCCCATGAGGAGGCAAAAGAACAAAAATTGAAGACCATGAAGGAAACAGTTCCGTACATATTGAAACGAATGGAGGAACAAGTTAAGAAGAATGGCGGTCACTTCGTTGGTGGATCACTTTCAATGGCTGACTTAACATTTGTTGCACTTTTAGATTATTTGAACTACATGGCTAAGTATGACATCATCGAGGACTATGAGAATTTAAAGAAATTAAAGGAGACGGTCCTCGCTGTTCCTCAAATTAAAGAATGGGTTGCGAAACGTCCCAAGACTGATTTATAAATTTTTATAACATATTTTAACATATTCTAACATATACTTTGGAAAATGAAGTCTCGTACTGTTTATTAATTGATAAATTAAATTTTTTTAAGGTATTATTACTTTAAAATTTAATTTATTCAATGAATAAGAGATTATCGAATGTTAACACTGCATATGATGTCTTGTATTTTGCATTTTAATAAATATCAATTTTAGTAAAAAAAAAAAATTAAAATTTATTTTGAAATAAATTTGAATAAAAAAAATTGTAAAATTTATTACAAATTTAGTAAAATTTATTCTCAAGTAACTTTTACTGATTTTTAAAGTTTAATTTTAGTAAAAAAAAAAATTATTAAATTTATTTCGAAGTAAATTCAACTATGTATTTTGGAATTTACTTTTAATAAAATGAAATTTGTAAAACGTTTTTAACTGTAAATTGTAAATTAGAAAAAGAATTCTTAGAGAAAAATATTTTTTTTGCACATTTTTTTTTTACAAATCAATATTTTTTGTTTACAAATATTTTTTTAATTGTTGATAAAGAAATATTATCACGAAAATTTGTCAGCACAAAATTTGAATAGAAACAAAATTTTTTTTCAAACATTCGTTTATTGTAAATGCTGTCAACTTTACCAACGTTGTGAAAAAATTGCCGAACATTAAAAAAGCGACTAAAATTTGTTAAAGTGAAAAAAGAAAAGTAGAAAACCAAAAAAAAAAAAATAACCGCAAGTCATTTAGTTTCCACTGAACGAAATGAAGTGAAGATAATATTCAGAGGGATGAAAAAAAAATAAAAAATTGAAATTTCCAGTGTCATAGTTCATTGAATGTAACAAATTTAGAGTAATAAGCGTCGAGAGATTTGGGACAGTCGAAAAGCCATATTTAATGCTACTAAACCCCAAAATATATATAGCAAAAAAGAGAGAGAGAGATACATAATATCGTCAACGATTAGACAAGGCGTGACCCCGTTGCGGCATCAAAAACTTAGGGTTGAAGTATTGTTCGAAGCGCATCAGAATTAGATCAAGTGAACACGTGTGCACTTCTTGCAATATAAACTCTCTCTCTCTTCTCTTCTCCCCCTTCCCTTATCCCATATTATGTCAATCCCTCTGCTAATTCGTTTTGTTTGAAAAAATAAGAGTATTTTTCCCCAAAAAATTGCGAAATCTGAATAAATTTGTCAATTGTCAGGATAATTGATCGTTGCCAGCCATATGCAGGTGCAGAGAGAGACGCTTAAATATATTGAGAAAAAAAAATGTATACAGAAGCTTGTATTTTTCTAGAGTTGTACTTATACGAGGCATAAAGAAAAAAAGATTTATCTTATTGTAAATATAAATAATTTTTTTGTCAGGCAAATAATTATAACAGGTGTATAATTATTAGTGCGACATTGTACTTATGTAATATTCTCTTATTTTTTTTTTCATTCTTGGTAAACGTCGATTTATAACTAACGATTGGTATGTTTTTAGAATTTTATAAATTCTTTTTTAGATGCGAGAAATAATTTTTTAATTACGATTTATTTTTTTTTCCTTAATTTTCCTTAATTTAAATCATAAAATTAGAAATTTTTATTATTGCCTCAAGATTTGCGAATAATTTGAAATATTACATAAATTAAATTAATAATTAGTTAATGAAATTTTTAATAAGTGAATTAATTAAGAATTAATAATTAAA
>comp1253_c0_seq1
TACTACTGAATTAACATCTGAGACTACAGCAATTCCCAAAACTGAAGGTTCTGCTAACCCTTCTAGTGAATCATCAAAATCGGAAGAAAGTGTTTGGAAACATTTGTTGGATAATCTTGAAATGACTACTAAGTTAAAATCTGTGACTACAGTAATCCCCAAAACTGAAGGTACTACTATCCCTTCTAGTGAATCATCAAAAGAGAATGAAAATTTTTCAAAACCTGTATTGGATAATCTTAAAATGGCTAATGAAATAAAATTATTGACTGCAGCTATCCCGAAAACTGAAGATTCTACTAACATTTCTAGTGAATCAACAAAACACGATAAAAGATATTGGAAACGTTTTTTAGATAATCTTAAAGTGGTTAAAGAATTAACATCAGTGACTACAGATATCCCGAAAGCTGAAGGTTCTACTAACGTTCCTAGTGAGTCATCAAAACATGATGAAAGTTTTTGGAAAAATATTTTGGATCATCTTAAAATGACTAATAAATTAACACCATTGACTAGAGTTATCCCCAAAACTAAAGGTTCTACTATGGTTCCTAGTAAATCATCAAAACACATGATGAAAGTTTTTGGAAACATTCGTTGGGATCTACTAAAATTTTAAGTAAACCACCACAAGATAATCATGGATCTGTAATAATGGGCTAATTTGTTACCATCTGGGCCTACAGTAGTCCCCATACTTGGAGAGGCAAATTTTCAATTTTTTTCTAACAGTGAAATGCTTAGTACTTGCATATGACTTTTTGCGGTTTTACATTTTATGCTAACTTAAAAAACTTTCAATTTTGAGCAACATTTCTTGTGATTATTCAAAAAAATAATTGTTTGTAATGTTTGTTTTAATAAATGTAATAAATGTAATAAATTTATATAGGAAGTAAAATTCCCTTACAAATTTTGTTGATACATATATGAAGTAGTACAGTTTTACCAAAATTTTATGATCTTCCGAAGATCCTCAAAAAAGATGTTCCTTGCCGTCCGATTGTTTCACTAATAAATAGCCCAACACATTTTCTGGCAAAAGTTTTGTACAATGAATTAAAAACCAATATTAAACCCCCTAATTCGCATATTAATAAAAATCCGAGCGAGGACAATGACGCTAGATATAATTAAGCATAATTTGTAGACGCCGTGATGAATGATAAGCGTCTTGTAGAACTGAAAAAATATTTCTCTGCCATTTTCCATTCGGTGTATCGGCAAGATTAAAGAAAGTGAAATTCGTATATTTTTCAACCGCTTCGTAAGCCGTGTAGAATTTTCTATAAATTCTTGGCTTATTCTGACGTTTTGAAACACCCAAATTTTGAAGACTTCTAGAAGTGTAGGGATTAACGTGTGGATAAAATTCAATGTTTCTCAGTTGAATTTTTGTACTCGGTGTATAATATACACTTAATTGTACATCATAACCTGTATTGTCTGAAAATCCCGCCAATCCACTGGCGCCTTGCTTCCCCTCTGCACCTTCATTACCATAAACTATAATATCATCAGGTGGTAATTCTTCTCGACAAGATGGACAAAGACCGGATGTGCATATCATGGCAACACCTCCTGCTTGACCAGCCAATCCACCAGGACCCGCTTTACCACCACGTCCACCAATTTCCGGCATTGCACCGACAATAACCTCTGATATTCCCTTTCCCAAATATGTCTCATTAGCCAGTGGTTCAACATCCTCG
>comp918_c0_seq1
GTTGTCATTGTGTTGAAGCTTAAATGTTCCCGTCAGGACATCGTGTGAGAAATGAAATTTGTAATTTCACCTTTAGGCATTTTCAACATTGTTTGAAGGTCGAAAGGTCGTTTAGACTTCAAGAATTCTTCACGTTAAAAAATTTTCTAAGTAAATTAAAAACTTTAATCATGGACCGCAAATTTTTTGTCGGTGGTAATTGGAAAATGAATGGAAATAAGAAGGAAATTAACGAAATTGTTAATTTTTTGAAAGCTGGACCTCTCGATCCAAATGTCGAGATTGTTGTTGGAGTTCCATCAATTTATTTAACATACACTAAAGACATTCTCCCGCAGAATGTAAGTATAAGCGCTCAAAATACGTACAAAGTAGAAAAAGGTGCATTTACTGGGGAACTCAGTCCAGCTATGTTGGTGGACAATGGCATTCCTTGGGTAATCCTTGGTCATTCTGAGCGGAGAAATGTTTTCGGAGAAACAGATGAGCTAATTGCCGATAAAGTTGCTCATGCATTAGATGCTGGTGTGAAGGTTATTGCTTGCATTGGAGAAAAGTTAGAGGAGAGGGAGAGTAATAAAACCGAAGAAGTTGTTTATCGTCAGACGAAAGCCATCTGCGATAAGATTAAATCTTGGGACAATGTCGTTTTGGCTTACGAGCCAGTCTGGGCAATTGGAACTGGAAAGACCGCAACGCCCCAACAAGCTCAGGAGGTTCACGATAAGTTAAGACAATGGTTTACAAAGAATGTTAGTGATGCAGTATCTAAATCATTAAGAATTATTTACGGAGGTTCTGTAACTCCAGACAATGCCAAAGATCTAGCGAAAGAAAAAGACATTGATGGCTTCCTTGTAGGTGGAGCTTCCTTGAAACCAGGTTTTGTTCAAATTGTTAATGCAAAACAATAAAAAGTGCTTTTATCGATTTACTTCGTTTTTGTTAGTGTGTTGATTGTTTAATAATAGCAAAATCTGATTAACCTGAGAAAATGAAAATTAAAACACTTTTCACTTTCCGACAAATCCCTCGTTCCCAGTGCATAATTCCGTGTGTTGTTTTAAATTCTGTCTCTCTGGATTGGTAATCGCCGATATTTTTGATGAATCTCTAATCTGACTAATCTGAAGGAGAATATTAATACAGAAAGAGGTGAACAAATATTTGAAGAATAAAACAAAGTGTTATCGGAAAGTGGAGAAGTAGCTGTATAAACATGTTGAGTTACAAGTCAAAGGCATTTATCTTTACCTGTAAAGTATAAGAAATACAAATTACGGAAGTAAAAGATTACAAAAATAAAAAAAAAAAA
>comp1191_c0_seq1
GCAGCCGTAATGGTTGTAACCTTGAGACAAGGTGACATTTCATCTCACTTGTGTATCATTCGTGGACGGACTACAGTGTCGTTCGATCCTCGACGTTATTTTTCGTGAAAATAGATATATTGTATTGACTTTCTTCAAAAATTTGAGAGAAATAGAAAGTAGATTTGTATTTTTTTCCATTTTAATAAATTGTAAACTCGGATTGTTTGTTTTTTTTTTAAATTAAAAAAAAATGTCTGCGAATGATGTTGATCATGAGAAGAGGAAGCAAATCTCAGTGCGGGGAATTGTAGATGTTGAGAATGTTGGAAATTTTAAGAAGACATTTAATAGGCATCTGCATTATACTCTTGTCAAGGATCGTAATGTCGCAACATCTCGAGATTATTATTTCGCCCTAGCAAACAGTGTTAAGGACAATCTTGTCTCGAGATGGATTCGTACACAGCAATATTATTACGAAAAAGATCCAAAGAGAGTGTACTATCTTTCTTTGGAATACTACATGGGAAGATCTCTTCAAAATACAATGATCAATTTAGGAATTCAGGGAGCCTGCGATGAAGCTATGTACCAGATGGGTCTCGACATCGAAGAGTTGGAGGAGCTCGAAGAGGACGCTGGTCTTGGAAACGGAGGTTTGGGTCGTTTAGCTGCCTGCTTTTTGGACAGTATGGCGACTCTGGGTCTGGCAGCTTACGGATATGGTATTCGCTATGAGTACGGAATTTTCGCGCAGAAAATAAAGAATGGAGAACAGGTGGAGGAGCCCGATGATTGGCTCCGATATGGAAACCCTTGGGAGAAAGCTCGTCCCGAATTCATGCTTCCGGTTAATTTCTACGGTCATGTCATTGATACTCCCGATGGCAAGAAATGGGTAAACACGCAGGTCGTGTTCGCCATGCCTTATGATAATCCAATTCCTGGATACAAAAATAATGTGGTCAACACTCTAAGACTGTGGTCCGCCAAATCGCCGATTGAATTTAATTTGAAATTCTTTAATGATGGAGACTACATTCAGGCCGTGATTGATCGTAATCTCGCCGAGAATATCTCGAGAGTACTATATCCAAACGATAACTTCTTCGAGGGCAAGGAATTGCGTCTGAAGCAGGAATACTTCATGTGCGCCGCAACACTTCAGGACATCATTCGTCGTTACAAGTCGAGCAAATTCGGATCCAGGGAACATCATCGTACGGATTTCAATGCCTTCCCGGACAAAGTTGCCATCCAGTTGAATGACACTCATCCTTCGTTGGCAATTCCTGAACTCATGAGGATTCTCATCGATATCGAGGGTCTCAGTTGGGACGAGGCCTGGAAAATAACAAAGAGAACCTGTGCCTACACGAATCACACCGTTCTTCCGGAGGCTCTGGAGCGATGGCCCACGTCAATGCTCGAGTGCATCTTGCCCAGACACTTGCAGATTATTTACCACATCAACTTCCTGCATCTGCAAGAAGTCGCAGCCAAATGGCCCGGAGACTTGGACAGAATGCGTCGAATGTCCCTGGTTGAGGAGGAGGGCGAGAAGAGAGTCAACATGGCCCATTTGTCCATCGTCGGAAGTCACGCCATCAACGGTGTCGCTAGAATTCACTCCGAGATCCTGAAAGACACTGTCTTCCGCGACTTCTACGAGATGAATCCAGAGAAATTCCAGAATAAGACGAACGGCATTACACCCCGAAGATGGCTTTTGCTTTGCAATCCGAATTTGTCCGATATCATCGAGGAGAAAATTGGCAGCGAATGGGCGGTTCACTTGGATCAATTGCAGCAATTAAAACAATGGGCGAAGGATCCGGCTTTCCAAAGAAGTGTCGTTAAAGTTAAACAGGAAAACAAACTCCGTTTGGCCGAACTTCTGGAAAAGGAATACGGTGTCAAAATCAATCCGGCTTCCATTTACGATATCCAGGTGAAACGTATTCACGAATACAAACGACAACTTCTCAACTGCTTGCACGTGATAACTCTCTACAATCGAATTAAAAGAAATCCATCGGCACCATTTGTTCCCAGAACAGTGATGATCGGAGGCAAAGCCGCTCCAGGTTATCATTTAGCCAAGAAGATCATCAAACTCATTTGCAGCGTTGCGAATGTTGTCAATAACGATCCAATTGTTGGCGATAAATTGAAATTCATCTTCTTGGAGAATTATCGAGTGACACTCGCTGAGAAAATTATCCCAGCTGCCGATTTAAGTGAACAAATTTCCACTGCCGGAACTGAGGCCTCGGGCACTGGTAACATGAAATTCATGTTGAACGGCGCACTCACAGTTGGCACTCTCGATGGCGCCAATGTCGAAATGGCCGAAGAAATGGGCAACGACAATATCTTCATCTTCGGCATGACTGTCGATGAAGTCGAGGACTTGAAGAGGAGAGGCTACAATGCCTACGATTACTACAATAAACTACCGGAAGCGAAGCAGTGCATCGATCAAATCCAAGGTGGATTCTTCAGTCCCAATAATCCCGATGAATTCAAAGACATCGGCGATGTTCTCATGAAGTGGGATCGCTTCTTCCTTCTTGCTGATTACGAGAGTTACATCAAAGTACAAGATCGTGTCAGTCAAGTCTATCAGGACGAGACAAAATGGGTAGAAATGGCAATTCACAATATCGCATCTTCAGGAAAGTTTTCATCAGATCGAACAATTGCGGAATACGCTCGAGAAATCTGGGGCGTCGAACCAAACTGGCAGAAACTTCCCGACCCACATGAACCCCGTGATATGTAAATATTTCTCATCAAGAAAAAAAAAAGAAAAGAAAATGAACGTCCACCAGCGTCTACCTCGCAACAATATAAAAATATTTTTGTGCGGAGTGCTCGAAGCTCTCTTTATAGAATAGTACAAAACAGCTTGAAATCTCATAATATATTTTATTCACTATTTTATTCACTTGGCTGGTTTCAAAGATTGATTAAATTTAAGAGAATTGAAGAAAAATATTATATATATATATTGAAGACGTTGTTGAGATATCGTTCTCCTAACAAATATTGCGATTCAGTGGAATCATTATACTAATCAAATTTTATTTTTCTCGAGAGGCTTAATTTTTACTTCTAATGTACATATACTTTTTTTTTGTAAAAGAAAAATAATCTCCACTGCCGTTTTTACTATTCGTTTGACGAGTTTTTCTTATTTTTCTTTTTTTAAAAAGAAAACTCAATTATCTGTTAAAACGAATACTGCTTTAAATCGGTCTAGTCGCCTTAAATCAATAATAGAAAATACAGCGTTAAATTTATAGGACTAAATGGAGTACATCGAACAAGTTCACTATTTTTTTTTCTATTCTTCATTTTTTTGAATTTAGCTTCAATGCTGAGTGTCGAAAAAAGTAATCGAAACGATTCCTTTTTGAGACAATTTTTTTAAATTAAAAAGTTTCTTTTTTTAAACTGCTTTTTAACTTACTTTAACTTCCGAAGTAAAAATAGTGCCATTTTTATCTCTAAAAAAAACCCCATAGTTTTTTCGATGCTAAGGGATATTTCTTTATTAATATACATTTTTTTATATTAATAAGGAGAAAATGATTTTTTTCCTTTGCCTAAAAAGAGCGATATATATATTTGGAAATATTTTCCAAATTCAAAAATAAAAATACATTCTCTATATTATACTCCGATTAATTATAGACATTTAGTAGCATATTTTTGAACGTTTACATATATGAGAATTAAATGCTCAAACGTTTTTCTATTTGTATCGATATCAGAATTGACTTTACGCAGATAAATGGATAATTTTAATAGAAAATGTATAATGATTTTTTTTAATTGTTACAGGGAATAAAAAATATTTAGTGTTTAATAATTATCTTTATGGGTTTTACGAAATTATCATCTGACTGTTAGTGTATCGCACATGTCGAATTAGTGAAATAAAAAACGTTGTTATTAAAAAAAAA
>comp191_c0_seq1
AATTGGTATTACTTTTGCAAATAAAATTTATAATTTGTTGTAGTAAAGATAAGAAAGAAAAATTAAAAATTGAAATTCCCGCCATGGGTTCAACAATTTTACAGATTTTGCAAAACAAACATTGTCTGCTTTGTTTTTGTTTACATAACCAAAATGTTTGTATAAATAAGTACGAGATATAGTTTAATGATATAGTACTAATATATATAATAAAATAATAAAAAATACCCTTTGTAAAGGTAATGTTGTTAATTTAATTTAAGTATACTACATTTCGTTACGGTAAATTACGTGTAATTTCTTTGCACTTCTGGTAAATTACCCACAAAACGTGACAATATTTCCAATAGTTGTTGGTCTTCTACGTTTTGACAAAGAGAGAGTTCTGTAAAAACCGGTGAACGCCGGCTAGTCATTCTTGATTCATTCGTAATTTAGAGCTCGTCGTTAGAAGTTGAGATCTACAGATTATTCTCCAGTTTCATTGGAAATTACAGATAAAATCATTCACAATGCCAGTCCCAGCACTTCAAAAGCCAGCTCCATGCTTCAAAGGAATGGCCGTTGTTAACGGGCAATTCAAGGAGATTTCTCTTTCCGACTACAAGGGCAAATATGTCATTCTATTTTTCTACCCTCTGGATTTCACCTTTGTTTGTCCAACGGAAATTATTGCATTTTCCGATCGTGCCCAGGAATTCCGTGATATTGGCTGTGAATTGGTTGCAGCCTCGACTGACTCTCATTTCTGTCATCTTGCATGGGTGAATACACCCCGTAAACAAGGTGGTCTTGGCGAAATGAATATTCCCCTTCTTGCCGATAAGAGTTCGAAAGTTTCCCGCGACTATGGTGTTCTCGATGAGGAAAGTGGTATTCCCTTCCGGGGACTTTTTATCATCGATGATAAGCAGAATTTGAGGCAAATTACAATCAATGATCTCCCCGTGGGAAGATCCGTGGATGAAACATTGCGTTTAGTACAAGCATTCCAATTCACTGATAAAAATGGTGAAGTTTGTCCAGCTAACTGGAAACCAGGAAAGAAATCCATGAAACCAGATGTTAAGGGATCAAAAGAATACTTTGAAAGTGCTTAAAATGATCTTAAATTATTTTAGTGTGACCATATTCTCCATATCACAATGTCTGTTATTTTCCTATTAGTACAAAATAAGTTCTAAGGAACTTTAAAGTTTTTTTTTTATTTATAGTAAATAGAAGAGAAAAAGAGAAATCGCATATTTGTGTACTGCGATATTTTGACATTTTAATGTTTTTTTTGCGTCTCTAAATAAAAAAAATCGGTCTTTTGTAATAAAAAAAAAAACATGACTTTTTATATTTGTCAAATAAATACTCACCTTTATCTTTTAAGACCATCAATTATCAAATTAGATTTAAATATAAGCCCCGTGTGCTTTTTTTTTTAAGAAACATGAGAATTAATTGTTCTGTATATTGATTACAGAATAATTAATTATACGGAAGAAAAAAATTTGCATTCTTATCGTTTTCTCGTAACGAAAGATTATACAAGGTCAGGAGAAGCTTTGATTGTGACGCGGGTCTCATTAAGAATGATATAATTATATTCTTTGAGCATTCGTGTGTCCAGCTGTTACGTAATTCCATTGGAATTCATTGAAAATTCCACATTTCTTTAGTTTTTGTTAATATAAAACGAAAACGAGAAGGAAGGAAAAGAAAAAATTTCTATAATCTATAAATTTTAAATAAAATTTTTTTAATAGAAAAAAAA
>comp493_c2_seq4
TTTTTTTTTTTTTTTTCAGTTTAATTTTATTCATTTTAAAAAATTAAAAAATTGAATACAAATTTGTATAAAAAAATGCAAGCATTTGTACAATGTACATTATATCAATAGATTTTTAATCATTTTAATCATGCAAACTTGCATAAATTAGTGAAACACATTAGATATGCGTTTCTATTCTGTAGCATCGGCTTTCGCTACACTAAATGGTTCTACTATTTCCACAGTACAATCAGTAATAACGACATCATCTTTTGGTCTGTCGTTTCTGTCTGTAGTTGTACTTTCAATTTTCTTTACGATATCCATTCCTTTGATAATTTTTCCAAAAACTACGTGTTTCCCATCAAGCCATGAGGTTTTCTTAACTGTAATGAAAAATTGAGAACCATTTGTATCTTTTCCTGCATTTGCCATTGACAACCAACCAGCACCATAATGCTTCAGTTTGAAGTTTTCATCTGCAAACTTTTCTCCATAAATACTTCGGCCTCCGGTTCCATCTCCGCGTGTGAAGTCACCTCCTTGAATCATAAAGTCTTTAATGACCCTATGGAATTTACTTCCTTTATATCCTTCACCCTTGGGTTTTTCGCAGAGTGCAGCGAAATTCTCTGCAGTTTTATTAACAGTTTTACCAAAAACACCTATTTCAACTGAACCTGCTTCCACGTTTCCAATACTTATTTTAAAAATTACCTTTTTTGTCACTTTAGGTCCTTTAGATGTATCTGCATTGCTTCCGGAGCAAGAATAAATGCAAAGAAAACTAACTAATATAATAAATTTCCACATTTTAAAGTAGTTAATAATAACTAATATTTTACTTTAAAAATAAATGCAATGTTTAATGACTGTAAATGATAAATTACACTCTGGAAGGGAATAAAAAAAACTTGTTTAATGCCTAAGTCAAGCCTTCAGTAGGCTATGGCTATCAATGGATGTGGCTTGTTGGCAGATTGTGGGAGGCGGAAACACGCAACGAATCTCTATTCAAATTAATTGAGATGTGTACAGTTCCATTTGTAGCGACCTTGGAGAATTTACCTTAATGCTGAGTCCACAATCCAAGTGTGGATTCCCCATTAGAGAAAGATGTGTATATTTTCTATCCTTTTCTAACTCATGCTTTGCGTTCGCGAACGACTTTCGCGAACTTATTGTGCGTTGGACTTAAGTCCACGCCAAGAAGACTAGAGACAGGAGGTAAAACTTCGGTAGTGGGGGTATGGCAATGCTGAGTCGCTCAGCTGATGTATGGTCAGGCGTTTACTTTCAAAAAAAGTTTTCGCCGCAGTAGACCAGACGGACTTCTGCGCAATCTAACACACGTAAACACGGGAAAATATATTCTATACAAATACAATATGAAATATAAGTGTTTATATTTTCAAACATCTT
>comp4489_c2_seq4
AAAGTTACACAACAGAAATTGAATTAAAATTAAAAGTTAGAAATGTTATTTCCAATTTCTGGTGAGACATGTTCAGGAAGTTTATGTACTTGTTTGTACACGCTCATGCTCTCATACCTTTTGAATTACTCACCTGACAAGAAATTTAATTTGCAAGAAATACCGGAAGTAGAGGAGTATGACTTTATTGTTGTTGGAGCTGGCTCCGCAGGATGTGTAGTAGCAAATAGACTCTCAGAAGTTAACGATTGGAAGGTACTTTTATTAGAGGTTGGAAAAGAGGAACCATTGATTGCAAATATACCTGGTTTTCTTAAATACTTAGGGTTAACAGAATTCGATTGGGAATATAAAACACAACCCGAAAGTAGTTTAATTGGAGAGAATAAAGAAATTACATGGCACTTTGGAAAAGTAATGGGTGGTAGCAGTGCAATGAATGGCATGTACTACGTTAGAGGAAATCGGGAAGATTTTGACAATTGGGAGAAAATGGGCAATCCAGGATGGAGTTATAAAGATGTTTTACCATATTTCCTAAAGTCGGAAAATAATTTAGATCCTGAGGTTGTGAAGAATAATCCCAATTATCATGGAACAGGTGGATATTTGTCAGTACAAACATTTCCATATTTAACAGAAGAGGGAAAAATTCTTCTCAATGCTTACCAAGAACAAGGTCATAATTTAACGGATCCAAATGCTGTTAAACAATTAGGAGTGACATTATCACAATTAACAGCCGGCAATAATTTTCGATCAAGTACAAATATAGCATTCATTCGTTCAATTAGAGGTATCCGAAAAAATTTATTCGTCAAAAGTCAATCACTAGTTACAAAGATAATAATCGATGCAAAAACAAAAAAAACCATTGGTGTTGAATACACATCTCTAAAAACTAATGTAACTAAAACAATTCTGGTCAGAAAGGAAGTTATCATATCCGGTGGGGTTGTAAACTCACCCCAATTGTTAATGGTCTCTGGAGTTGGACCAAGTGAAGAACTTAAGAAACATAGTATTGAAGTTATAAAAGATCTTCCAGTTGGTAAAAACCTACATGATCATGTGTCAGCTCCAGGGCTATCGGCTAAGAAAGAAAATAATGAAACAACACCAAAGACCTGCGAGAAAAATATGGAAAATTTGTTTCACTATTTAACAGAACGGGAAGGACCATTGGCTGGAAGTGTCGAATTCATGTTTCTTTGCTTCAGCAAAACTGTATTTGAAAAAAAAGATGTTCCAGACATACTCATTACTATGGATGCATTAAATGAAAACGAAATTGCTATTAAACCGGCATTATTGTCAATTAAAAGTAGAGGATATCTTGCTCTTAATGAAAAAGATCCTGTTAGGGGTGCACCTTTAATATATCCTGGTTATTTAACCGAAAAAGAGGACGTTGATCGGCTAATAGATGGTATCAGGCTCACTATTGACATTCTCAATTCAACAGTTATGAGAAAAAATAAATTTATCTTCGACAAAAAACCTTTGGACTCATGTCAATCCCTTGAATTCAATACTTATGATTACTGGTTGTGCTTTTTGAAAAATAAATTTACTACCGATTTTCATCCCGTGGGAACTTGTAAAATGGGAAAAGAAGATTCTCAAGGTGTTGTTGACTCAAGATTAAAGGTTCACGGTATACAAGGATTAAGAGTAATTGATGCTTCAGTAATGCCTGTTGTGCCTTTGGGAAACACAAATGCACCTACAATTATGATCGCCGAGAAAGGAAGTGATATGATAAAAGAGGATTGGTTGTAGAATTATGATTCATCAATTCGACCAGAATTAGAATATTTAGGACTGCAACTATCTTTATATTATATTATTAATTTTCATTCTTGTGAAGGGTTCCTTAATGAGTCCTCTATTATTTTTACTATTTATATTTGATAAATTTGCAATTAATTTTTTAAATTTCTTGTTATTGCGAATATTCGTATTGTTATACTTATCGTGTAATTAATGATTTAGATGATTATTATTTTGCTGCATTACTTATTTTCAATTATTTACTTTAATAATTATCATGTCACTTATGGCTTTGTAAATTTACTTTATTATGTAAATCTTAAAGGGTTTTAATAGTAAACCGTTTATATGTCATGAATAAATAAAAATTTTAAAAACACTGTAGTTGCATGTGATACTTTTTTTAAATTTATTATATATAAATACATTAAAAACTTTCTGCACAATTTCGAAGAATTTTTCTGTTACTCTCATTACAAAATTACCGCCTTAGTCA
>comp1887_c0_seq1
TCCTCAGGATCTTCTGTAATATCTGTAGATTGTTTTGTGTTCTCCGTAGGATTCTCTGTAATGGTAGTAGTAAGTTCTGGAATCTCCGTTGCTGTGAGGGTTAAAAATTCATTCTTTGCATTCCTAACTTCATTACGTAAAATTAGGATTAGATTCCTAGAAATTTCATGCAATATTTTATTGACATTCAACTTTAAGATATCGGAAAAAAGCGTAAACATTTCAACCTTTGTTAACAAATTACTGTCATCAATCTTCTTCTTCAATTTAATACCAATTTTTTCAATAATTTTAGTATTTTCGTAAATATTAGTTTCATTTCTAACAGAATTGTATAGTAGATCTTCAATGTAGTTTAAGTTTGCTTGAATCTTTGGAATTGCTTCATCATCTTGATTTTTTACTAATTCTTTTTTGAATATTTCATATAATGATTGCGCTATTTTCCTTATTTCTATATTTAAGAAGTGAGGGACTGTGCGCAGGAAAACTATAGTAGGATCTGAAATACTTGGAAGCACATACTGGAGATAATTTCTCTGTACGCTTCTGGAGTTTCTAATGGCCGAAAAAATTTCAAAGTCAGTATCAGATGTAATAGTTTCATTATTTTCAGGCTTTCGGAATAGTCCAATACGATCATTATTTTTTATGATATAATTGAGAAAACTTTTTATATTATTGGATGCTCCTTTTGGAACGTTGGATTTTTCTTTCAAATAATGTTCAATCATTTCCATGTCAACTGCGTTGTTATCGTGTACTCTGGGTACTTTTGAGAAAATCACTGAAATACTTGGAAAAAACATTTCGAACTTATTTCCAAATAACTTCTTAGCATACTGCAATGATTTTAGCAATGGATTCACATCTTGCCTAGCAATGTCGAAAAAATTAATAACTAAAATAAATTTTAAAGATTTTACTTTTTTTGCCAAATGATAGAGATAAAAAGAATTAGTGATTTCTTGTAATGATTCTCTAAAGTCACTATATCCAGGAAAATCAAAAATGCTCAAACCAGGCAATTTATCTGATATCCATTTTGTAGGAATTGTAGTTTCTGGCGTTAATCCAAAACCAATTTCCGGTCCTTTGGATCGATTTTCATCTTGCATTATTTTAAATTCATCATATTTAGACAATTTCACACCCTTTAATTTATTGCCAATTAAGTAATTAATTAATGAACTTTTCCCTGTGTGTACCATGCCTAGGACAATTGCTGCATCTTCACCTGAAGCTTCTCTTGTCATATAATTCTCTGCTTCATTAAAGGATTTTACTAGTTCAATTAGTAAAAAATCATTTAGTTGAAGATTTTCTCCCTGGACCCATGAAATTAATAAGAAGATGATTGTACTTCTGATCATAGTTGATAAATGGTATTAGTTTTTTAAGAAAATAATTATCCAATTTGGTTGTTATTAATTTTTGATGATATTGTTACACGGTTTTGGTAGAACAGACAGACTAATATGAATGCTTTGTACTTCTTTGCAACCATATATGCAACGTGGCAAAAGACTTTTTTGACGTTTGCAAAAGTTTAACAATCAAACATTTCTAATATCACAAAATTTTATATTTCGTTAACCAATAATGAAGCTACAAGTGTACCGAAAATTCATAAAAGTATAGGTAGTATTTGAAGCGGAGAATATGATATATTTTTTATTGTCATTTTTATTGTTGCGCTTGAAAATTTTTGTATATGAAG
>comp155_c0_seq3
CAATCCTTCATGTTCCAGTCCAGATCTTTCCACTTCTTCTACCAATTTTTTTATAAGTGGATGTACCAATAACCTATTAATGCGACGATCAATTCTACCCTCATCTGAAGCAGAAGCATCAGCAGAAGCAGCACCACCCCAAGCACCTTCTTTGTCTTCCTTTGAGATTGAAACATTGGATTCAGTTTTAGTCGATTCATAATTTATCAATTCCTTCCAGAAACTTGATGGAAGTTCCAAAAGTTTCTCAATGATCTTCGTTTGTTGGTTATTTAAAGCAGCGGCTGCCATTAGGTCATCATACTGAGAATTCATCAAAGTTGGTCCAAAGACTATACCAATGTTCTTAGGATTCATTCTATTTATCTCCTTCTTTTCTACTACTTTTTGCAAGTGTACCATTAAGTAAGCAAGAGTATCTCGAATATCTTGTGGAAGTTTAATTATTATATCTGTAATTTTATTTTTCAAGTCTTCCGAATTTTCCATTTTCAAGGCATCTGAGAGTTGATTGAATGTTGTTTCATCGATAAGTGATGGTCTCAAATTCCGGAAAAGTTCTTTGAGATATGATGTAATTGCAGTTACATCATATTGCGATATATCCGTGTCTAAAAATTGACAATCTTTTTCCAACTTTTGTACTTCAGTTTTACTACCAGATAAGCGATATAATCCTTCTTGTTGCATTCCAGATTTTTCCACTTCTTCTACCAATTTTATTATAAGTGGATGTACCGTTAATCTATTAACGGGACGTCCATTTCTACCTTTTCCCCTCGAATGTGGCGTTCCAATTACTAGATCGGTGGTAAAGAAAACAAGAAATAGAAAATGTTTTAAAGAAATCATTTCTCCAAGAATTAAATAATAATATTTTCACTGATGATATATTTTAAGATGTAATATTATCTTGGAAAGATTGAGTTAAATTTCAGTTATTAAGTATTAGTACTTTTTTTTAATAAAATAGTTTACTAAAGAAAAATACTTGAAAATTTGCAGTAAAGTGCAAAAATGGTTGCTACTTGATCGTCTTTCAAAGGCGTGCGGCTTTT
>comp8050_c0_seq2
ACACCATCACCAACTACACCAACAACAACAACAACTCCAAAGCCTCAATATGAAAATATCGTCATTAAAATCAATAAAATCGATTTTAATATAGAAAAAACACTAATTGTGTCTAATATTACTGATACAACCGTCCAATTAAAGTGGAGCAAACCGAGAATGTCATACGGTAATGTAGAATACATTATCACAGGGCATGGAAAAAATGAAATTGTGAAATCATTTCAAGACTTTCCGGAACATATTGTCAAAGACCTCCAGCCAGGGGAACGATACACATTTCGGGTTACAGCTTCAGGGATCGATTTTAATGTTGAAAGTAAACAAATCGTAACCAAAACTGCAATAGGTAAACCTGGTCCCCCTACAGACCTGAAGGTATCAAAAATGAAGTACGTAAGAAGCATGATAATCGAATGGAGAAGACCACTGGGAAGTGAGATCATCACAGGATATAATCTTCATATTGCTAAAAATGGGTCAGGTGCAGTACAAGATACGCAAGTTTTTGACACTTCAGATTATCCAAAATATATATACTACTTTGAAGAAAGCAGTGAGTTTGACATAACAGTCACATCATTCAATACGCAAGGAACCTCTTCGAGTACTACAGTACAGTTTACATCTGACCCTATAAATAATGGGAATGCCTATCCTAATTCATTAAAAGTATCAAAAATTAAGGATACAACTGTCTATTTAAATTGGGGAACATTAGATAATGTTGACGCATCGGGATATGTAATAGCGGCCACCAAAAGTGCCGATGAAAATCCTACAGTAGAAGATTTTTATAATATATTATATTCACCATTACTTCCAGTTGTTGGACTTACTCCAGGAATGGAATATAGTTTTCAGTTATATCCCTTAAATACAACGGATGAAAGCCATGAGATTCATACTGATAAAAAAATAAGAACTAAATGGCCATTAGGCAAACCTAACAATCTAGGAGGAACACTTACAGTGTCTGTTATTGAGAATTCAGCGAAACTAACGTGGAAAAATTCTCCATTAGATGTAATCACAGGCTATGTTATCACGACATTTAACGCAAATGACTTGAGTTTGGTATATTTTCATCACATTTATGATACACCAGTCTCCGTTAAATTCAATGTTCCTGAACTAAAATCGGGAAATTCATATGCATTTCAAGTTACCGCTTTTAATTGCTTAGGCTTCTCCGACAGTCTTCAAAGTAATGTAGTCAGAATTAAGTAGAAAATTCTTTTCTTAACTAAATCAAAACTAATCAATTTGTGAAAAATCTACAAACCTGATTTCGTTTAATTAAATGTCTCAGTTCTTTTAGAAACTGATAAAATAAGAAAAATAATATATCTAGTGATAAAATTATCACTAGTGATAAAAATAATTTATCTACTGATAAAATAAAACAAATAATATATCTACTGTGACGTATAAATAAAAACCATAAAAAAATTGTATTTACAGTTAACAATAATAAATTAATGTAAAAACAAA
>comp1525_c0_seq1
GTGGATTTATTTTCTTGCCAGCGTAATCTACATGGAACATGGTTTTAATAGACGTCACGATTTTTTTAATGCTTTTAAAATATTTCTTCTTTCTTTTCTGCAAAAAAAAAATTTTTTTCTTATAATTCTACTCGATGCACCTGTTTTTTTCTGTTGATAAAAGTAATAAGTATTATTGTCGATGTATTATATGTGCTTTTAAAAATTGTTAAATGATAAAAATTCGTTAGATTTCTGCATTGCTTCGTTGGAGTTTACAACGAGTGTACTAAAATGATGTTTGTCTAATTTTTCTTGTTTATAAAAAGACGAAAAGAATTATCACCAGTATCGACATTGAATATCATTTGAGATAAATTGAAAATTTGTATATTCTTTTATAAAAGAAATATTATTGTTCAACCATGTTAAGAATAGCTGTTATCTGTTTACTATTCTCATTTGTCAATAGTAAAAATTGCACACTTTCCAGAGATGAGTTAAAAAAATTAGAAAATACTCTCTCTCTAGCATTGGATTTTGCGAAAAAGAATGTTGATATAAATGAAAATGCAATAATTTGCGTAGGCTCCGCAAGGGCTGGAAAAAGCACATTAATTAATTACTTAATAGGCAATCCATTAAAGGGAGAATCTATTTCAAAGTATGAGTCTTTAAAAATATCAAAAGCAGACAATTCTCCAGGGCCGGAAATTGGTCAGGGACCAACGTCAAAAACTAAAGAGCCTACAAAATATAGTATGCCAAAATTTAGAAATACTGTAGTCTGGGATTCTCCTGGATTTCACGACAATAGGGGAGAATCACAAGACATCAGTAATTCCTTTTATATTTATCAGTTGTTGAAAACTGTTAAAAATCTAAAAATTGTAGTAGTTGTTGACTATAATATCCTTCTAACAGATACTTCTTCACAGATGACATCACTTTTAAATTCTCTTGAAAACCTATTTGGAAATAATTTTAAACACATTTTCTCAAGCACAAGTATGGTTTTTTCGAAAGTACCTTACGATAAAAGTAATAAAGAAAGTATGGAACTTATAAAATCTAAATTGCAGTATAATTATATAGATTCTGAATTGAGCATGTCTGAAAATGCAAAAAACTTTTTAAAATATGTAGTACAACATAAAGAAAGTATTGCATTTTTTAAATCAGCAAGAAAAGTAGGTTTAATTAATTCTAAAGAAATTGGTTATAATATTATTGAAAGTATTAACGCTTCCAAAATCTTAAATAAGCAATTACTTCAGGATGTAAAACCAAGTATGTCGGAATCTTCAAGAAATTGCCTATCAGAAACCCTTGATATTATTCTATTAAATCCATTATATGATCATTTAGAAAGTGTGACTAATGAGATTATAAAAATAATTAACGATTATGACACGCAAGTAAAAGATTCAAAGCAACTAAATGTTATTGAAAATAAATTAAAGGAAATTAAAAGCGTACTCAAAAAAGCTAAAGAAGTTAACAATAATTTAATTGAACAATTTAATTTTTACACATCAATCAATGATAAAATAAAGACAAGAATTGAGAATTATGATTTGGTAAAGAAAGTTGAACTAATAGATTTTCTTGATAACTTATTGAATGTAACAAAAAAAAAAGATACAGAAATCCTTGTTAATCTTAAATCATCTGCTTTAATAGCGCAGGTAGATTCAGTACTAAGTAATATTCGATTACAATATTTGAAACAAAATACAGCAGATAAACAAACGGAATTGGAGGATTTCAGAAATAAATTTGAGGCTTTGAAAAACATTTCGAAATTCAAAAACACTACTGAATCTCAACCAGAAGCAATAACAAAGGAAGTTTTCAAACCCAATCTTCTTGTTCCAGTTTTTTCTTTAGTAGCATTTCTTATTATATGCTTTTTTCTAATTGATTAGCTATTAATTCAACAAGAGGCAATCTACTCTCCAGACATTCAACATCATACACAAATGACCCTGACAAGGAAGAAAAGAAAAGTCTTCTTCGCCGGCCTGAAAGTCCGCAACAGTTAATTAGTAATTTCAGAATAATGATTGTGTTAATTATTTGATAGTTTTTTTAAACATTTATTCCAATAATAAAAAAAAATGGTCAAATGTTTTTAACATCTATTAAAAATTATTATAATAATTGCTCTTAAGTTTTAAATTAACTGTCATTAATTTAAAGAATGAAATGAATTATAAAGGATTATGGATTTACCAAAAGATTAATGTTGACAATAAGAAATTAAACTTGCTAACCTGACAACTAAATTTGTGTAACTATGGAGAAAATAATTCTATTAATATTATTTTTACAATTAAATATTACTTTTTCTTGTAAATTAATTATAATTCCTTTACTGTTAAACACATTTATCTCATATTTTATGACATTTGTTTTATAGAGACTAATGAATGTAAGTTACAATGATATGAATTTTGACAGAACTCTTCTGATAATACGATAAATATTGAATTATTTAAGATAATTAATAATAATCTATAGCATGGTATATGCGTGAATCTAATAGTTCTTGAACATAAGAATATAAGTTATAAATTATAAATATTAAATGAAAGTATCCCTTAATTGCAGGCAACGTGAAATTAAAAAGTGTTAAATACATTTTTCCATTTATTTGTAATTTTTCTTAACATTTATAAAGTTTTAAGCGTGATACTTTCTTGTCCCTGACGAGAAACAATTTTCTACTAATAAATTTAATAATTGTGAACTTTCGTAACATTTAATATTTGTAAACATTATTTAGATGTATGTAGCCTGTTCTTCTTATAATTTAATAAACTAAAAGTGTTCTCAATATAAAAAAAAAA
>comp111_c0_seq1
ATTTTTTTTTTTTTTTTTTTTTCTAATAGTGTTGTTTTTATTAACAGCTGATAAAATTGTTGTTATACAAACTTCAAAGAATTTCTAAGAAGGATGACATTTTCATAAGTTTTTTTTAACAAATCAGTCACTGAATTAATTTCTAGGAAGGGAATCGAAAAAAATTTTTTTTTATATTACTGCCAAATATTTGCACTAATAGAAATTTTCAGCAAAAAATAGATGAACGTAAATAATTATCTAACCATAGTCATTTTTGAATCTACGCAAACGCCAACAGCCTCTTCATCATTAACATCAGTTACAGTTTTCAAACAATCTCTTGTATTAACAAGTAAACGCTCAATACTAAGATCTTTAGATACAAAATCGCCAACAACATCTGGATGACTCTTCATCCAATCGTCCAATTCAACCATACATTTCCAACTTAATGGATTCATAACGACCTTCAACGTTTTAACATTTTTCATCGTATTCAACATATCCATGACAACACAATTAAATTGATTATCTCCAACATCAACGTTCACCACTTTCGAAACGTCTACATCTTTATCAACTTTAGACAATTGATTTGAATTCATATTGACATCAGTCAATGCAACCATATCGTTCATCCAACCGGCTCTAACCTCCTTCAATTTATTTAATCTCATATTTAAAACTTTAAGCTTAGTAAGACCTTTGAATGCGTGATCTTCAACGTCCTCCACTTCTGAATGTTGAATTTCCAATCGTTCCATTGTCGGTCCAAATCTCTCAAAAACACCGACTTCAACTTTGGGTATTTGACTCTCTACAATAATCATTGCCACAACGTTCACGTCGTCGGGAACTTTGGCCATTTCAACTTTCAGGTCCTTAACAAAAAAGCAGACTACCACAACGTCCTTCTCACCCATATCGGCCGTCCTCCGCATTATGCAAGAGGCTCTAATCAGGGCAACAAGGCCCAATAAAATGAATAGTCTCATCAGCATCTTTACCAAAAACGTATCAACTAACTGCGATCGAATTCAAATAGACTGCAATTTATATAACGGAAATTGTTGATTTTACAAAGAAAGAAAAAAAATTCTCTTTACGAAAAATTATTTTGTTGTTTGACCTAAGAACTCGTAACGAATTTTTGGTAAAAATGAAAAAGCCACAAGTCATAGATGAAAG
>comp586_c0_seq13
CGAAGCAGCAACTCGAGGTCAACGTGGAAATGCGGCAATTGTCATAGGCAGTGCAAGAAGTGGCAAAAGTACATTAATTAATTACTTGATGGGAAATGCATTGAAAGCTTATAGAGAGAATGGTGAAATTAAAATAAGAAAAGCTAATGAAAATAGTCCAGGACCAGAAATTGGTGCTGGATCAGTGTCAGTGACTACAATTCCCACAAGATGGAACTCAGAAAGGTCAGCATTACAGAATTTGGACTTCTGGGATACCGCTGGATTTGAGGACAATAGAGGTGAAAAGGAAGATATAAATAATGCCTTTCATATGTATCATTTGACAAAAAAGGTCGATTCTCTGAAACTTATTTTAGT
>comp719_c0_seq1
TTCTATACTTGTTTTTAAATTATTAAAACATTTTTAAGGGGATCTGAAAGTGGATGCGATTTTTACACTGAATTTCAAATCTTACCGACTATTTACATCCCCTTAAAATGATTATTTTGTACAAAAAAAATTACATTTTCGAAAAATTGTATAAATAAGTATTTTTATAAACAAGTGTTTTTTGTAAACAACTCATTCTTTGCTGAATTTAATAATAAATATAGAAATTAGAACAATAAATAAAACTCGGTATATAGGTATTGAAAATAATGTTGAAAAATTCCCGCGACGTCGAAAGTTCCCGAACAATGACGAACACCCACGACTCGTGCTCCGACTATTTAAGGAGCACCAGACAAGTCGCGCTTTATTCATAGAGGAGATTTCAGTGCGAACGGTTCGTTCTTGTGGGAAAAAATCGTGACAACTACTTTTTTTGTGTTTTTAAAAAAAGAAAACAACAGTCGTCTGCTAGTTTTTTTGCAGTGAATTGAAAGTGTGTGTTTATTAAAGTGACAGTAGAAATTTGAAAAAAAATCACAAATATGGCAGACAGTGGTATCAAACGCAACATTCCCATCAAACTCGGTGACTTCAGCGTCATTGACACCGAATTTTCAAATATCCGAGAGCGCTTCGACGCCGAGATGAGGAAGATGGAAGATGAAATGTCCCGATTCAGGAGTGAACTCATGAACCGGGAAAGCAACATTTTCAAGAGTACAATGAGCAAACACCAGACGAAGAGCAGCTCCGAACAGAGGACAACGACGACCTCCAAATCTGAGAGTTGGGATAAGACAGAGACCTCGAAACCAACGAGGTCCTCTTTCGACTGTTTTAAAAGTACCACGACGCAAAGCAACCAAAGTCAAAACAACGATTCGAACACCTGGTTGGATGGCTACAACAGTCCGCTCATTCAGGATGAGGGAAATAATAAAATGCTTAAACTCAGATTCGACGTCTCTCAATATACACCCGAGGAAATTGTCGTCAAAACTGTCGACAACAAATTGCTGGTGCACGCCAAGCATGAGGAGAAATCTGAAACTAAATCAGTCTACAGAGAATACAACAGAGAATTCCTTCTTCCAAAAGGAACCAATCCGGAGAGCATTAAATCCTCATTGAGCAAGGATGGCGTTCTCACCGTTGAAGCACCTTTGCCAGCAATCGGCCAGGGAGAGAAACTCATCCCAATTGCGCACCAGTAAATTATTAAAAAAAAACATACGCCCATAAATGATTGTTAAGTCATAATTTTTTGGTTTCCCCCCACCCCTACTTCGAGTCCCTTTTCCTCCTCGACGTTTTTTTTCAATTCTTCTCCAAAAAAAAAAAATTGTTTTCAAAAATATTTTCGGCACAAAAAAAAATAAAAACTTTTGTGAAAATTATTTTCGTTGCGGAAAAAACAACGTTTTTCAAAAAAACACTATTTTCGACGGAAAAACAAAAATATTTTCCCTAAAATCTATTTTCTTTTTTGAAAAAAAATAATTATTATTGTCATTTAGAGAAAAAAAATATTGTACTTTATCTTCGTTTCTTTCCCCTCTTCGCTGAATTTTATTTTTCCGAAAAAATCCAAGTAAAAATAATTTTGTTAATTAAAATTCTTTTCTCGCGTTTTTTTCGCAAATAAATCGACGACGATGCCTATATATTTGTAACAACGAAGACTTTTTTTATATACACGAAGTTACGAACGCGAAGGAAGGATTTATTTTTGTTAAACAAAAAAAAAACAGAAATTCTTTGCGAAAATTTTACTGTAATTCTGTACTTTTTACGAGGAACAGATTTTCAGTGAAAGATATAATAAGTTTGCTGCTTTTTGGGGAAAAATAAATTATATTTGACCAATTAAAAATTATTGCGGAAGAGAAAAAATATTGAAACACGATTTTTCGAACGTTTGTGAGGAAAATGTAAATTATAATATTTTTCTTTCGAGAATGAATATATTATAGAATTGATAAAAAAAACAAACCTTCGAAAGCATAGCGTATGTAAGCATTATATAATTAATATTATTTATGAATATTTTAATACTTTCGAAAGAACGTAATATTTAATGAAAATGGAGATAAATAAAATTGGATTTTAAAATGAAAAAAAAAAAAAAAAAATTTTA
>comp2080_c0_seq1
ATTCGAACCCCATGGTAGGCCAAGATTTAATGAATTGTTCCACGATGACCCATTAGATTCTTGACTGGAACCCCAAGGTAGACTAAGTCCTAAAGAATTGTTCCATGATGTTCGATTTGATTCTTGATTCGAACCCCAGGGTAGACCAAGTTCTAAAGAATTATTCCAGGATGTTTGATTAGATGCTTGATTCGAACCCCAAGGTAGACCAACTCTTAATGAATTGTTCCATGATGGTCCGTTAAATTGTAGCCCGGAACGCCATGGACCGTTTAATCCTGATGAATTATTCCATAAAGATCCATAAAGGTCTTGATTGGAATTCCAAGTATCGTTCAATCCTGATGAAGTGTTCCATGATTTTCCATTAGATTTATTATTGGAACCCCAAGATCCTGTTGTTTCATTAGATTTCCATCTATATTGACCATCATCGTATATTTTGTCAGGTTTCCATCGATATTGTCCATCGTCATAAGTTTTCTTCGTTACATCTTCTACGTCTTCTTTATTCTTATGCTTTATTAGGTTTAAAGGATTTAACTTTGTAAAGAAACCTCCTTGCGCATAATCATAAAGAAATAAATGTGTAAAACACATAAACAGCCATATTGAATAGAAAGTGATTTTCATGTTTCTTTGTTAGCAACTATTGCAGAGAATGTATGAAAATATTAC
>comp436_c0_seq1
ATAAACAAATAAAAAAAAAAGAAGAAAAAAAATAAGCGTATCACATCTACGATCGATATCCTATATGTAATTTCTTTTCACTTAAATTAAACTGATCTTATGATTGGTTCAACGACACAGTTTTCAGAAAAAAAAACAAAAAAAATTTTCCCCCCCTTCGAAATAGTCTTCCTGCTGCTTGATTACAGGTTATTGTATTCTGCTTCACATATATATTTATATGTAAATGTTTTTCATTATCTTTCGAATTTTATCGGGTTTTTGCCGCTGACGCATGTTTGTACGAGACCAAGATAGAATGGGAAAAAAAATATAACTTTGACAGGACTGACTTTTAGATAATCGATTTATAGAAAAAATACCCTTTTTTTGATTTGTGAAAGATAGTACAGTAATCTGAGGAAAAATTTAGAAGCTAAAGGAAGATGATAAAAATGAAAATTGCTTCGTAAGATTTTTATGCTTCACAAAATTTTTTTTTGGAAGCGGTGATGTTCGAATCGATTTTAGATTGTCAAAGGAAATCCTTTCGTCGTTGAAAATCAACTTCTGTAGAATTGTATTGATACCAAAACTTAGCATGTTAGTTGACCTGTAACGAGAATGTACGTTTGCATACGTCTTTTATGTAAACTGTATCGGTAGTTGTGGTACGAGAAATGACAGAATAAATGGCTCTCTGTACTCTGCTTTGTTCTCTCTTCTATATAATCATTACTGAAATTTACGAATCCTCCTTTTTTTTCTAATTTTTCCGCAAACTTTTATTTTTCCGGTAACTATAAAAATTGAAAATGTAATAATTTTTCAATCGTAATTGAAAATAAATTCTTGACAATTTTGCCACATTGAGCGAGAGACTCGTATTTGAATTTTAACTCTGGTTTACGCGTGCAAAACTTTTATGAATTGCCTCCTGCGCATGCTCAATATTATTATGGAAAAAGTAATCAAATTACAAGAAATTTATACTTATTCAACATTTTTATTGATATTTGTTTTTTTGTTAATTAAAAACTTGAAAGAAAACCTATTTATTATTTATAGTGCTTAAAACTTGAACCTTAGTTAAATGAAAATGACAATCTGAAAATGATCATTTACTCGAATTTGTTAATAAGCTTTATTGAATCACTAAAATTTATTAACAAATTTCTACATTTTTGTAATTCTTCTTATAAATACATCATTCGTTATTAAATTATGAAAACCTAAATCGTCTTTATTTTATATTTGAAAATTTGAAATTTGAACTCCGAATCCTTTTTTACAAGAAAAAACTTGACCCTTCTCATCCAGATCGAACGCGTGATTTTCATCGGCAAATTTGAAAATTTTGAGACTGAGATCAAATGCGAGATAATAAGAAAAAAAAAAATAATCAGGCGAGTGCGAAGCGTGAAAAAAAAATTAAAAAGTGTCGCGTGCCCCTGCATTTAAGTATTATATCAGTAATATCGATAATTACATTTTAAAAAAAAGTATCTATTACAAAAAGATAAAATAATTGAAATAATAATATTATGAGTAAGAAAAATATTCATAATTTTAACTGCATAAGACGTCAAAGCGAGATTAATTAAGCTATATAAAAAAACAAATCTTTTGCATTAGGTGAAAAACTGATGATTGTACAATTACATAAAAAATGAAATTAATCGCGAATGTGGAGTGTATGGGCAATGAGAATATAAATTTCAACAAAAAACAAATTCATAGAGCGAGAGTGTGAGAAAACGCCGCAGATAGAACGAAAGATAGATATTCTCTTGATTATGTGTTTTAGCACAAAAAAAAAAAAAATGAAAATTTTTGCGAATCTCTTATAGTCGGAGACAAATCGTAATCGAAATTTGAGATATTAGGTTTGTATTAGAGTCAATACACCGAAAAAAAATTTATTGTAAAAGGCACACGTGGAGGAATAAAATGAATACAACTGTCTGTCAAATATTTTACTTTATTGAATGTGTTTATTTCACATTTTTTGAAGAAACAAAAAATTAGTCCTCGTGAAGATAAACGATTTTTAATCGTATTCTCAAGAGTGAAAATTTTTTTTGAAAAAACTATTTTTTAAATCGTCGATATTTTTTTAGAAATCTAGGTTTTTAACCAGAGTCAATAATACTGTGTGTGTGCGCGCTCTTTTTCTGTAAATTAAATCAATTTTTAACAAAGAAATGATTTTCTCCTCTGAGGTATGTTTAGATCAACATTCTTTAGTATTCTATTTAGAGGATTTTCTGATTTCGACGATGTGGGTGACATTTTTGGACTTGATTTTGATTGATTATTTAGAGCCACCGATCGATTGCGGGGAGAAGATTTCGTCTTTAAATCACTGGGTCTATTTCTAGATGATCGTAGTTTGACGTTTTGCAACATATCTAGGGAAACGAGTGGTCCCTTTTGAATCGGAAATGAATTTCTTCTTGTATTCTCCTTTGAGTTGTTTGGAGCTTTTTTCAAAGTGACTTTCAGTAAATCTTCGACTGTAATACTGGGTCTGGTTGAAGAAGTTGATGAGCTTTTCTTTGCAGGTGTTTTCTTTTTGTGTTTTTTGCTGCTTTTAGGAGTTGGCGTATTTTGTCGGGAAAAAGGAGATTTGGGAAGAGGAGGAGGTGGAGGAGGAATAAAGGGAATCGAAGAAGTTGGAAATGGAGGTGGTGGTGGTGGAGGAGGAGGTATCGAGGAAGAAACATTTTGAGTTAATGATGAAGGAGGCAGCGGTAAAGAAGACTTGAAAGTCATTTGCATATTTTTTAGAGTTTCGTGTAAATTTTTTAATTCTTCGACTAGAACTGAACTATTTTGTACTAGTTTTTCGTTGGCATCGCGAAGAATCGTTACTTCTTTCGTCAGAGTTTTTATCGAAATTTCACTGGATATTTGCACCTGATTTAGTCTTTCGGAGAAATTTGTCACTGTCGCGGAAAAAACCATTAAATTTTTATCATTTTCACATTTAATGACAGAAAGAATTTGATTGAAATTTTTGTTCTCCACAGACGCTGTACAATTTGATTGCGAAACAATTCGAGAAATTAAATTCTTTGGTCCTTGTATGAAAATCTGCTTCAAGAAATCACAAAATTTGATTGAAATCCACGAACAAATCTCGGTTACCTTTGGGAAAGGTATTGTTAATTTTCTAATGATTAACATTGATTGTCTAAACAATATAAATCGTGAATTTTGTTCAAAGATATTGTAATAATATTTTTTCGGTGTCAGTGAGACGATTTTCTCTGATAATTTTTCTCGGCAGTCTGGTACAATTAAAAAATCAGTCTGAGATTTAATTGCACATGAAATTCGATTCTCGTGATTGTTATTAACCTCTAGTTTTTGCACCATGGAAAACTTTTCTTCGTCAAAAAATGTAGATAAATTTTTATTTGTTGGAGAATTACTGTCGTAACCGCTCTCATATTCATTTATTTTAATTTTTGACTCTTCGTTCAATTCACTTGTTCTATTTTCAAGTCGAGTGGAGATCACATTATTACACTCTTCTGATAATTGTTTCACAATAGGTTCACTAATTGTAGTTGCAAAATCCTCTTTATCAGAATCATTTTCTGGCATATCGAAATCTAATTTCAATTTTGGAATTTTTGGCACTGGTCTAGGACTAAAGAGATTATCGAGATCGTCCATTTTAAAAGGTGTGTGAAATAAATCATTTGATGGTGTTTGTTGATTTTTTCTCCTCGACTCGGAATAAAAACTATTTGGTGTTTTTACTGGAGTTCTTCCTGCGGAATTGAGAAGAAATTTTTGTCTTTCAGCGTCAGGCGAGAGTAAAGAAAAAGGTGATTGATCATTTTTCTTAGACCCATTATTTCTCTGTTGATGAAATCGTTTAGGATTTTTCTTTCGAGTCATTTTATTCTTTTTTTTTTATATTCCCCGGCAAGTTTCTCGTTTTCAACTTTCACTTTATTTATTCTTGTTATAAAAAATAGTTTTAAAAAAATTGCACACGTTCAAAAATCGACGATTTAATAGAAGATTTAATTTTAATTCATTTCCGATAGAAAACCAGTTTCCGCAGTCATAATCACTATACTATCATTTTATTTATTTACAATCTGTACTTTCAAATCGAAAGATACGTTATTATTGGAAAGAAAAAGATTTGAAGGTTGGATTTTATTCAAAGTTGTAATCTTTAATAATTGTAAACAGCCTATTTTGTTTTGAACTAAGGAATTTGTATAATTTAATTTACGATTAATTATAGTAATTAAAATATTTTCATTTTTAATTTAAAAACATTATTTTTTGATCTAAATTTGTACTTTTAGTTTATTAGTTAAATGTTTAATGTAAACAAAAAATTGAAAATTGTTTTTTGATTGTTGAGGGCTTGAAGTAAAAGCGAGTAAATTAATTAACGTATGTCTCCGGAGGAAACTTTAATCGTATTTTACAAGAAATTACATGATTGAGGTGCAGTATTGATATTAAATGCTGCGAATTATTGTTGACAGTCGACTGAGGGTTATCGGGAATACATTATTGGTATCTTTTTTTACAATTTTCGTGTATAACTTTTGTTTTACAATTCTTCTATTTTTTTGTTTACTTCTTGTTGATGAAATCTTCTCCTTTTTGGATATTTTTCTTCAACTCTGGAATAGCATTTTTCAAGAGTTGCTCTTCAAACGAGCTCAATTTTCCTAAACCGTGATTTTTCTCTACGCCATTTTTGCCTAAAAGAATTGGGGTTGAAAAGTATTTGGCATCTGTGACATTTGACCTGACGTATGAGCATTCGACGACATTTTTCTCGCCATTGAGTGCTCTGATGAGGGAGAATCCAAATCGAGCTCCAGCGTACGCCATTGAGAGGGTAGCGGAACCAGTTCCGGCTTTTGCTTTAACAACTTCCGTTCCTGCCTCCTGAATTCTCTCCGTGAGCGCTTTTAGTTGATCCGCAGGGAATGAAACTGATGGATTGCATTGAGAAATTAGGGGAATGATTGTGATTCCACTGTGACCTCCAATAACCGGAACATTCACCTTCTGGGGATTGTGACCCTTGGCCTCTCCGATGAAGGTATTTGCTCTAACAATATCAAGAGTGGTTACTCCAAATATCCTATTTGGATCGTAGACTCCAGCTTTTTGCAAAACTTCGCTTGCAATTGGCACGGTGCTATTTACAGGATTGGAAATAATCGCCACGAATGCCTTGGGTGCCACTTCGGCCACCGCTTGGGCAAGATCGCGGACAATTGATGCATTGGTGTTGAAGAGGTCATCTCGGGTCATTCCTGGCTTGCGAGGTACTCCCGCAGGAATGATGACGACCTGTGCTCCCTTGAGAGAATCTCTCAGCTGATCGGGACCATTGTAGGCCTTGACTTTCGCCGCAGTGTTGATGTGAGACAAATCAGCAGCGACTCCAGGAGTATTGACAATGTCGTAGAGAGACAATTCCGTCACTAAGGGCGATTCCTTCAATAAAAGTGACAGTGGCTGGCCAATGCCTCCACTTGCTCCCATGACAGCAACCTTCGCATTGTGCCTGGCACTGGTTGACAATTGTTGGGCTCCTTTTTGAGCAATCGAGATTGTAGGTTTTATAAAACGGGGCAACATTTTGTATAATTTTATCTATAAATTAAAATACTGTGAAACTCAAGTTTCAAGCAAAGTAAATTGTCGATAACCTCTCAATGACACCGTAAAATCCACAGCAACTCCACGTCCTTGCCAAGATAAAAGTCACTTTCAAAAGTGACTCGAGAAAATTCTCTAGATTCTCTACAATTCTCTAGTGCGAGAATTTTCCCAAAAAAGTTAATTTGAACTTGTTTTTTGAAAAGGGGATTTTTTATCTAGTATAAAAATATGATTAAAAGAAGAAAGTTTAGATTATTGAATTTTTCCTGTAATATACTTGCTGAAAGTAATAATAAAGTTAGATTGGACCTATTTTTAATTGAAGAAACTAAATCAATTGAATGCAGATAAGTTCACAAAGTGGTAATTTACATAATATAAAGGCGATTACATAAGTTTCT
>comp644_c0_seq1
TGGTTCGCCTGGAAATTTCCAAAAATCATAAATTCCCTTGGCAATGATTTTTGATAAGGTTATGTTACATAATATGTGCAAATTGCAATATCAGATTTCAAATAATTTTCTATAGAAAAATCTGATATTCAGAATAAATAATTACAATCTTGCTCTCTTAAATCGTGACTTAAAAACTTTGTCAATCGAATTTATGGTTGATATTCCCCTTTGTTGATTTTGAGTATATTTTACAAAATTTCGATCAATATTGCACGCACTGCAGCAGGCACAATTGGAGGTCACGCCTGTAGGCCACAGTTTAGTCTGCTTCGATCGTTCATAGTGGTCTGTCACGCATTTAGAAATTCGAACTTGAAATACAGCACAAGCATCATGCCGATCCAAAGTATTAAAGCTCGTCAAATTTATGACTCTCGTGGAAATCCCACTGTTGAGGTTGATCTTGTGACGGAACAAGGATTGTTCAGAGCCGCTGTTCCTTCTGGTGCTTCCACTGGTGTTCATGAGGCACTCGAACTTCGTGATAATGACAAATCTAAATATCACGGAAAATCTGTATTCAAGGCTGTTGATAATATCAACAGTATTATCACTCCAGAATTATTAAAGGCTAATATTGACGTCACTCAACAAACTGAAATTGACAATTTACTTTTGAAAATCGATGGCACTCCAAATAAAGCAAAATTAGGTGCCAATGCAATTTTGGGTGTTTCTCTAGCCGTTTGTAAAGCTGGAGCAGCTAAGAAAGGAGTTCCACTATACAAATATATTGCTGAATTGGCTGGAAATAGTGAAATTATTCTTCCAACACCGGCTTTCAATGTCATCAATGGCGGTTCTCATGCAGGAAATAAACTCGCCATGCAGGAGTTCATGATTCTCCCTACTGGCGCAGCTAACTTCACCGAAGCAATGAAAATGGGAAGTGAAGTTTACCATCACTTGAAGGCTGGAATCAAGAAGAAGTTTGGTCTTGACGCCACCGCTGTTGGTGATGAGGGTGGTTTCGCTCCCAACATTTTGGAAAATAAGGAAGCTCTTCTTCTAATTACAGATGCCATTAAGGTTGCCGGTTACGAAGGCAAGATCAAGATCGGTATGGACGTTGCCGCTTCAGAATTCTTCAAGAATGGCAAATACGATTTGGACTTTAAAAACGAAAAGTCCGATCCAAACACTTACCTCGAACCGGAGGCATTGAAAAATCTTTATTTAGATTTCGTCAAAGAATTCCCAATTGTGTCAATTGAGGATCCCTTCGATCAGGACGATTGGAGTTCCTGGACATCAATGACAGCTGCCACTCCAATTCAAATTGTCGGCGACGATCTCACCGTCACCAATCCCGAAAGAATTAAGACCGCAATTGAAAAGAAGGCTTGCAATTGCCTCTTGTTGAAGGTGAATCAAATTGGAAGTGTAACGGAATCAATAAACGCTCATAAACTTGCAAAGAGCAATGGCTGGGGTACAATGGTCTCTCATCGTTCGGGAGAAACTGAGGACACATTCATTGCCGATTTGGTCGTTGGTCTTTCGACCGGTCAAATTAAAACCGGTGCTCCATGTCGTTCCGAGCGATTGGCCAAATACAATCAAATTCTTCGCATTGAAGAGGAACTTGGAAGTGGTGCCAAATACGCCGGTGAAAAATTCCGAAATCCACAAGCTTAAATTTTTGTTGATCACTCAACAATTTGCATTGTTATGAAATTTTAGCTGGTCCCGTTTCACTGTAATTTTTAAATGAGTCTTCATTGCAAAAACCAAAGGCAACTTTTTTTTAATTTAAACTCAGGTATTTGAATTATATATATTTGAATTTGAATATTCTTTCCTTCTTTAAAAATGAGAAATTTGAGTTTTCGTTACAATTTGAATATTGTTCTTTCTATTTTGAAAAGAAATGTAAGTTTTTAGATCTTGTTAACGGAGAACGTTTTATTTCTGTGTTGATTTTTTTTCTATATTCTTTTTTTAATTTCGAATCTATTTTAAGTGTTAACGCCTTTGCATAATAAGAGAAAGAACGTATCATATTTTGTGACGTTAAACTTGAAGAGAATTTAAATTTTTGCGAAATATTTTAGAATTGTAGACAAAAAGGAAAATTAAAGCACTCTTATCAATTATTGGACAATATCTGTGAGAGAATAGTTTGTTATTCTTGCGATCGAATGTATGTAAGCCAAATAAAAAGTAATGTATGAA
>comp307_c0_seq1
GAACACTAAAGATACAAAGTGCGCCGGCGTGAGCGCAAGAGCAAGAGGAACTTTGAGTTCGTCATTTGCTTTCAGTGTAGATTCACAGTCGTTTTTCACCCGGGTATCTATCAGACCTTGTTCTTATTGTCAAAAAATTTTTAATTTCTATTTCGTTGAAACGAATTTTATCACCTAAAAGCACAATATGGCGAAAGAATCTTACGCCAAAGCCGAACCCGAGCTTAAAAAAGAGTTGAGCGAAATCGCACAACAAATTGTCGCTCCTGGAAGAGGAATTTTAGCCGCTGACGAATCCACCACAACTATTGGAAAGCGTCTTAAGGACATCAATGTCGAAAATAACGAAGAGAACCGCAAAGCTTACAGACAACTTCTATTTACAACTGCAAAGGATGTAATCAGCCAGCACATCTCGGGAGTTATTCTTTTCCACGAGACACTCTATCAGAATGCCGAAGATGGAACTCCATTCGTGAAACTTCTTCAGGAACGTAACATTCTGCCTGGTATTAAGGTTGACAAGGGTGTTGTGCCACTTTTCGGTAGCCTTGATGAGACCACAACCCAAGGTCTTGATGATCTTCAGGCCCGTTGTATTCAATACAAAAAGGACGGTTGCCACTTTGCCAAATGGCGTTGTGTCTTGAAAATCACCAAAGACACACCCAGTAAACTTGCCATTCTTGAGAATGCCAATGTTCTCGCACGTTACGCCTCCATTTGTCAAAGTGCAAGAATAGTGCCAATTGTCGAGCCTGAAATTCTCCCCGATGGCGATCACGATCTCGCAAGATGTCAGCAAGTCACTGAAGAAGTACTCGCTGCCTGTTATAAGGCATTGGCTGATCATCATGTCTATCTGGAAGGAACTTTGTTGAAACCCAACATGGTAACACCTGGACAGAGTTGTCCAAAGAGGGCAACACCCGAGGAAATTGCATGCGCCACAGTGACGGCTCTTCTTCGTACTGTTCCACCAGCGGTTCCTGGAATCACCTTCCTCAGCGGTGGACAGTCCGAGGAGGAGGCCTCCATCAATTTGAATGCCATCAATAGACATCCAGCGAAGAAACCTTGGGCATTGACCTTCAGTTACGGTCGTGCCCTCCAGGCTTCGGTTCTCCGCGCTTGGTCCGGCAAGAAGGATCAAATTAACGCTGGTCAGGAGGAACTCATCAAGAGAGCCAAGGCGAATGGTGCAGCTTGCCAAGGAAAATATGTTTCCGGTAGTGTTTCTAGTAAAGCTGGAGCTACTTCTCTTTTCGTCAAATCTCACGCCTATTAAATCTTTCACATTTTCTTGTTGTCGTTCTTGTTATTTTTTTCTTATACAACGCCAACAGCGACTCAGCACTTGGAAAATATGCAGGAGGTGTAGCAGGAGCAGCAGGAGACGCAGCATTATTCGTTGCGAATCACGCATATTAAATTATTATCAAAATTAATTATAAAAAAAAATTCTCGAAACCACAAAATAATTGACTATATAAAAAAAGAAATAAGAAAATGGAAATATTTTCCTTTCAATAGACTCGGGAGGAAAACAAAATCATTTTCATATTGAATTTGTCCTTTTTTGTTTTTTAAAAATCATAATTGATCGAGATTCGATTTATTTTAACTATTTTTACTTTTCCCTCTTTCATCAATTCAAAGAGGGGGAAATTAATTTATTTACAATAATCACGATTTTAAACCAAAGTTTTAATTGTCAATTCCTCGCTTCTTGTATTTTTAATAACTTTTTTTTTTATTTTTTTTTTTTTAAATTAACTGCTGAAAAAAAACATGGGACCTAGCTCTATCCATTTATTCTTACGCCCATGGTTTGCCCCTTATCCCGAACATTTTTTTTCTATAAAAAAAAAATTTTCTGTGTCAACAAAAACAAAAAAAAATTTCTAATAAAAGATAAAATCTCAATAAAAATAAATTTTCTATCAAATAGAAAAAAAACTCAAAAAAAAAAATTTCTAATCTAAAAAAATTTCTATTATCAATAATAGAAAAAAAATTTCAATTTTGTAATAAATTTTCGAATTTAAATACATTTTATAGCGAAAAAAAATGAACAAAGAAGAATTTTTTTAGTGAAAAAAAAATTATTTTTTGTCTTTTTCGGGATGAGGGTAATTTATACGAAAAAAAGCTTGATTATTGCGAAATGAGGATCAAGGAAAAAGTAATTTAATTATATTATTATAATAAAAGAATATAAATAAATAATTACTGACTGTAATTATTTAATTATACTGTATATGTAAATTAAAAAAAAAACAGGGAAAGAGAGACAATTTCACGCATAATATAGAAAATTAGGAAACTTTATACATGAAAAAAATGAGGCGTACGGCATAATTATAAATATATTATATAATTATTATTCTATGGTTAAGTACTAAAAAAAATAGTAATTATCCTCGTTTCAACGCCTTAGAAAAGCACCACATTTTTCTTTTTTCTAGAGGGAAAAAAATCGAATTTATTTTCCAAAGGGAATTTTTCCCTTTAAATTTAGTTTTTAAAAATGAAATTGGAAATTAATTGCAATTAGTTTAATTATTAATTAAACTATTGAAACTTGAACTTTTTCTTGGGAAAATTAAATTAAAAGTCGAATTTTTTCGAAAAATTTCGAAATTAATGTTAATTAATTAAAATTAGTTTAATTATTAATTAAAATTTAATGAAAGCGATTTTTTTTCGAAAAATTGTATATTAATTGAAATTAGTTTAATTATTAATTAAAC
>comp1495_c0_seq1
AATTAACTAGTCCTGAAATTGTTAGCTCTGAAGCCACCACTCCCGAAGAAGTCCATAGCAGTACAATCTGGCAAATGAGTTCACCATCTAGTGTACCTAGCAGTGAATCTTCAATAACTTCAGAATTAACTAGTCCTAAAGTTGTTTCTTCTGAACCAACAACTCCCGAAGAAGACCGTAGCAGCACATTTGGACAAACTAGTTCATCATCTGCTGCACTTAATACCGAACCTTCAGTAACTCAAAAATCAACTAGTCCTGAAATTGTAACTTTTGAAGCCACCACCACCGAAAAAGTCCATAGCAGTATAATTCGACAAACGAGTTCATCACCAGGCGTACGATCCACTGCACCAATTCGAGAATGGACAGGCCATAGAAAATTAACAACAGCTTCACCTCTCACTTCATCAGTTTCATCTTTGTCACAGCATGATTATGAACAGATAATAGGTAATGACACAAAGATCAACGAAAGATTAACCGATCTTGAAGAAAAGCCCCAATCAATATACACTGAAACAAAACTACAAGGAAACGAAAAGGAGAATCTCATCTCCCACGATGAAATTTCCCTTAAAACCGAATCACCAATAATGGCAACACCAGTCTCGACAATTCTCCTCTCTCCAAATGTCTCCATACAATCAGTTTCTGTCGAAAAGAACGGCATTGAATTACCATGGGAAAATTTGACAATCAATCTCGAGAGAATTCTTCAATCACAACAAATTACCAAACAGAATTATCTATCTAAAATTACAATCATCACAAAAACAATCACCAATCTTTTCCCATCGCTTAAAATACTATTCCCCGCCAGTGAATTCGAATTAATCATCAAGGACAACATTGGAATGTCAATAAGTGAAGGCTACTCGACCGATATCAAGAAACTACTAAATTTCATCATCATGGACATCAAGAATAAATACAAACTCCAATCGACAGTACAACTAGATGGTAAAATAGTCAGTAACAAATACACCGAACCTGTAATAGAAATCAGTTGGACTGAAGTACAAAAGAATTTGAATAAAACATTTGCCACACTTCATCAGTTCTCCCAAGTTGATGAAACTAAACTATCCCAAAATTTGGTAAACATAATGTTTGAATTTGCTCCCACCATTGACAGTCACGTGAGTTATTCATCATTTCAAAATAAAATATTATTCTACTTGAGTGAATTGAAAAAGCAAGGTTATACTGATTTCACCGATCAGAACGTACAACAGAAAATTGTCGGCTATATGCAAGGACTCATTAAACTCTATGCAGAAAGTATGAAGTACTTGGTCGTGTTCAATATCACTCAATTTGAGAACATTGACGATATAGCGACCATTGAGAAGCAAATCAGTAAAGAAGTAATAAGTTTGATTTTCGACATTGGTCCCGAAAATATCAGAGAAAACAGCGATCTACTAAAAGAAGATATCATCGGTATTCTCGATAATTATGAAATACAATGTGTTATTGAAGTATACGATTCTTCAGTGAAAACATATTCGGATTTAATCTGCCGAGCTGAGAGTCGTAACAGTGTGATAATACCCTACGTTCCTCCTCCATGGGATATAATATTGAGTTTCCGTTGCTCTGATTCATGCAACTCTGCTAGTACACAAAAAGATGCTGCCTTGTTACAGAGTAAAATTTATGATCTTGTTTCGCATTTCCTTGCCTACAATGATATAAAATCTAATTTTGAATCATTGAAAGCTGAAATATTGAAATTGACGGCAAATTCTGGTTATGACTTTAATGTTATTGTTAGAAGTAAATTGGATGGAAAGAGAAAAGTTATTCTACCATTCCCTAGAGCTGTAAGAACTGCGGCAAAATATTATAGACTTAATAGGGAAATTAGAACTAATGCTGTGGCTTCGTATGCATTCAATACAACGATCACTAATATTCTTGATAATAAATTGTTCAATATGGGACAAATTAAGACTGGTATTAAAGCAATTCTTGAGGAACATATTACAAATGAAAAAGTTGATATTGAAGCAATTAAGAAGGATATAAGTGGTGCTATTTCTACAGCCACCGCTGATATGGAAGTTAATGTTACTATTAAAATGAAAGGCAAATTATATCCCTTTACTATTAAACACCGAGGAAGTGATCTAAACAAGAGAAGGACGAAGTAACGGAGCTGTTCAATAACATCGAAAATCAAAAATAAATTTTTTTGAAATTCAGAGAAAATATTTTATTCGAACCGTAAATGCGTGATTAAAATAATTACTGCTTTGTACTTTTTGACATTTTTTTTTTTTTTTTTTTTTGT
>comp575_c0_seq1
TTTTTTTTTTTTTTTTTTAACCTTATTTAATTCTCTTTTATTAACGATTTCCACAAGTTACATAATTTTTCTACAACCTTCAAACATATTTTCAATGTTCTATAGTAAATAGAATAGTGTATTAAAATGTAGAATCTAAATCCTCGCTCATGACATTTCGAGAATCTAGCTCATCGCTTCTGACACTTTGAGAATCTAACTCATTGCTCCTAACACTTTTAGAATCAGAATTCTCCTCTACCGATGGTTCAATAGTTTTTTTATTTAAGCAAATAGTTATTTGGTCAAAAAATAATTTATAAAGATAATCCTTCAGGTATTCTCTTAAATTAGACGGGCAGTTTGGATTCATTTTAAGAAGTTTTCGCAGTTTGCTTTTAACGTTACATATTTTTAAAAGAGCTTCTTCAGATGATTCAGTAAACTTAATGAAATATTTATTGGCATGAACAATTAGATGATCGCATCCCTTGTCAAGTTTTCCAAATTTATTTGTAAATTCCTCTCCAACCTCATGAAATTGATCGGTAAAATACTTTTCCAGTTTTCTGATTTCTGTATAACTTAATCCAAGTTTATCGTTGTAAAATTGTGCCCAAGGTTCTATTTCGAATGCATGATGTACATGGAAGATGTAGATAACAAGAAGTACTAACACTTGTTTCGTAATAGAAGACATTTTCTTCAAATTGTAGCGATCTATTCAAAGTACTAGTTACTTATGGTAAAACTTGCTTAGATTACACATATTTCTTACTCTTAATTTTCGAATGTTTTACACACTTCCTTTAATCTCGTATTTTATGTCTGAATTTGTGAAATATGAATAAAACGTGACCTATATATTTTCTACTACTCCATAAAATTGTTCCACGGAAGTGAAATAATAACTCAATACACAAAAAAACCGAAAGTATTCCAATTTAAAAGAAAAAACTTTATGTTATTGGTGAAACTTAGCAAATCTGTTTCTATTTACCCCAACTGACCCTAATGCCTAATATTTTATTGTTATTTGTGAATAAATAGAAGAGACTGCAATCGATTAGAATTATTATAATTTCTATAATTCTATAATAATGAAATGTGATTTATTCAGAGAGATTAGGGGGCAAATTAATAAAAACGTCGATTTGACAGTCGTTCGCCGATAATAAATGATAATGAATGAACGTCACTAAATTGAAATGTTGAAACGTGCG
>comp548_c0_seq1
TGAGCTATATTTGGAACTTCCAGCGCCTGAGCTGTATTTGGAACTTCCAGGCATGTTATATTGATGACGTGAATCCTGAGAACTCTGATATTTTAAATTTCCAGATGAACCAGGAGGATAATTGGAACTTCCAAAATAACCAGGATATTTGGAACCTCCAGCACTGCTACCGGTGTTATAATTTTTACGTGAAAGGTCCAGTGGTTGATCATTTCCATAACGTGATCCACTTTCTCTTGAAGATGAAGCACGAGAATCAGAAGAATCTTTACTTCCGTAAGCATCTTTTGAATATCTGCCAGAGGCATTAACTTCATTATTAATGCATATTGACAGAATAGTTAAAATTGCAATCCAAGTACACAGCGATCCGTAACTTATCATTTTGTTAACGATTGTTAGTATTATCGTT
>comp1630_c0_seq5
TTTTTTTTTTTTTTTTTATTTTTGAAATTTTATTTGTCTTGTTTATAATAATTAATAACCCTTTACCACCACCTTTCGGAATAACAAAAAATACATTCTTTATGTTTTAAATTCAATTTTATGTTTACTTTTTCCCAAAAAAATACTAATTTTACTTTAATGCAAATCGATTAAATCGATAAAGAAAGGAAAATTATATCAGCATCTCAAACGCCCTGAGAAAATACTATATTTAAGGCAGCACCAATTTTTGGTCCACTCTTCAGTTTTCTACACTTTTGAATTTCGAGATTTGCTCCCTTTAAAAAATCATCGTTAAAATTCTCTCTGAAAGGATGACGACTTTCAAAATTAAGATTGTTAATGGTTCCAGTTATAGAAAACAATTTACTAAAGCATCTTGCAAAGCATTTCGCATATTCATCGCCATTATTCTCAGTTGGGAAATTTTTTTTATATCTATTAATAATTTTCGAAAGTGTAAGAACTAATTCCTTATTTTTCATTCTCTGTAGACCACATTCTTTTGGCATTAATTTTAACATCCCTTCAGTTATATTCAGGAAAGGATCATTGAAAGGTGATCTAAAACTTTCTTGACGAAACTTAATACTTCTTTGCACACTCTCAAGTAGTAATTTCAATAATGGTGAAATATTTGATTCAGCAATGTTTATATTTTCGTATTCTGGCATTTTACTGCATTCATATTGGTCTAAAATTTTTTTAAAGAATTCAGACGCAATTTCTAAATGTGACATTAAATTTCTATCTTCTGGATAAATCTCATCTTGTAGCGATTCTTCATCTTTATCGTCTTCATAATCTTCTACTTTTATAACTAGATCATGATCTTCATTATTTGGTTCTTCGATGTTTGTGGTAGTGGTTGTGCTAGTAGTTACACTTTTTTCTGTTGTTCGCTTAATATCTTCACCATTCCTTTCCATCGTCGTTGATGAAGCAGGCTTCGATTGTGATGGTTCAGGAAACGGAGTGATATTTCTATTGTCACCATCGATTTTATTAAAAATATTGACAATAATTTCATCTAAATCAATAAACTGCAATGAACCATAGTACAAATTAATAATGTTTTTAAACAAATTTTGTGCTTGATCGAAATAGAAATTTTTTTCTTTTGTCGTAGTTCCACTACTCTCACTGTCTTCATACATTTTTATGACACTGACCAAATCAGTATTTATTTTAACAAACTTTTCATCTGCATCATAATTTTTTAAATTGTCAGGTATAGATTTGTACAATTCCAGAAGAAGAATGTTGTTCTCTAAAGTTTCATGAATCGGATCTTCTGCCATTAGAGATAAATCTTTATTTAAATGTATGGATATCCATTTTCTGAACACATCTCCTTCAAGGTTGTGGCATGGTGTCAGTATTTTTGGAGATAATGTATTTTTAGCCACTAAATACCAATTGTAGGGGTCTTGCAATATTTCCCTAACTTCATGAAGTTCAATACTTGTATCAGCAATGTTTGAATTCATTCTATTCAAAATATCTTCTTCACTTAAAAAATTTATTTCTT
>comp7731_c0_seq1
TTTTTTTACAGATTCAAATGAAACGTTTATTTAAATCATTAATTTATTTTAAAACATTTTGAAACATTTATTAATCATTAATTCATTTGAAAATAATTATTTTTCTTTATTTGTAATTAAATCTTCAGCACTTGCAATCACATGTTCGGTACTTGTAGTTACATCTTAATTATTTGCAATTACGTTTCAAAAATCTGTTGTATCGTACATCACAATACTTTTACTTTCATTTTCTGTTTCATTTGTATTTTTTATTCCATTCTCCGAGTTTATGATTACTTCTTTAGCATTTGTGATTACATCGTTAGTACTTGGAATTAGATCATCTGCGACTTTCTCAGCCATTAATTGTGCACTTAGACTTTCATTTCGACTTTCTGTTGTTTCGATTACATCCTCAGTGGTTGTGATTACATTACCATTACCTTCAAAGTCGTCAAATTCTTTGTTATGATTTTCATTTTTAATTTTTGCATTTTCTTTACTATCATTAGTGGTTGTAAATAGATTTTGCATTCGACTATCTATGGATATTTTTGCATTTTTACCCTCATTTTCATCATTTTCTCTACTGCTATAGTCAAATTTTTCAACTTGATTTTCCATTCCTGCAAACTTTGTATTTGTCTTATTGTCTTCTATTCCTGAGATTTTATCTTCAGTACTTATCATATCATTATCATTTGTGGTTACATTTTGACTGCTTGAAATAAAATGTTGCATTCTATTGTCTATAGATATTTCCTCATTCTTGATTTCTCTTTCACCATTAGTCGTTCCATTAGTCATTGTACCATCTAGTACAATGATTCTATTTACTTCATGATTTGAATTCCATTTTTCCCACAAAAACACACAGACTAAAATAGCCAATATCTCGACTATAATTAATAAACAAAATGCAGAAGACTTCATTTCAATTTTAGAAAAAATAAAAATTTCTTCTTAAGTATTTATTTTTGAATTGTAATGTTTGCCACGTACAACAGAACTAAACCGTGATTTT
>comp393_c0_seq1
CATTGGTAATTTTACAATTTTTGAAAAGAAAAGGATCCAGATTAATTTTTTGAATAAGAAAAAAATATTATTCTTTTGTTAATTTATCAAATTACGGGACGTGGTGGGGCGGAAAAATGTTAAGGGAGTAAAGAATTTAAATTTAATCTCGTCGCGAGTGAATTGTCAAGAAATTCCCTAGAGGAGATTTTTGAAGATTGCGTCAGCCAAAAGTCCTTGACATCGAGTTGATCAACGCCAAAGTTGCACGGGATTCTCCTCGGCATCGATCCGCTTATTCACCGTTGGACATTAGTCAGTCCACGTTCATTTAGAAACGAATTTCTACGAATTTTCACAAATCTAACTTATCAGAATGGGAGTCCCTGCAGGAGATGCCGAGAAAGGAAAAAAGGTTTTCGTACAAAAATGCTCCCAATGTCATACCATCGAGGCTGGTGGCAAACACAAAGTAGGCCCAAATTTACACGGAATGGTTGGTAGAAAAACCGGACAAGCGCCTGGATTTTCCTACACGGAGGCCAACAAAGCAAAAGGCATCACTTGGAATAAGGACACGCTGTTCGAGTATCTCGAGAATCCAAAGAAATATATTCCCGGAACAAAAATGGTGTTCGCCGGAATTAAGAAACCACAAGAGAGGGCAGATCTCATCGCCTATTTAGAATCAGCCTCTAAGTAAATTTTCAATAATTTGACATTAAAAAAAAGAATAATTAATCTCAAGAAACGGTGCTGTTTTTTTGGTGAAAACGAGGAAACGAAAAATTAGGAAAATTATCATCTCAACGTTTATTCGGACCTCGGATTCACTCTCTCACAATTAAAAAAAAAACATCCAACTCAAAATATGCATTGTTTCAAGAAGGAGCATCTAGTAACGAATTGTTATTGTTAATAAGTAGGTAAACAAAAAAACACACAAATCATTGTAACTATGTAAATTTTTCTCTTTCAAATAATGAGCATGGACAAGAACCGGCTCTAGAATTTTACCAATATCGATGATCAATTCTGTTTTTGGAATTTTCTTTTGTTTTGGTTGAGCCTTGACAAAAAAGTGTATCATCGATTTTTATTTATTGTCATTACAATTTTTTTTCATTTTTTTTTCTTGTGATTTAAATAATGCCTCGTTTATTCGTCGACAGTATTTATTGGAAATACAAAAAAGAAATTAATTAAAACAAAAAAAAAAAAAAAAAAA
>comp255_c0_seq1
TTTGGAATTTCTATTGTAACACTCCATCCATGCATAAAAAAATCAAATAAAAAAATGAAAGCTACTTTTAATAAAATTGGGAGCTGTTACCAAATAGCCTGTCATGCTTAGCGACACTACGCACACTGATGTTTGCAAAAATAGACCAATTGAAAAGGCACTATTAAGAGTGTTTGCATATCTATTAAATTTTTGAGAAATTCAATTCATGGCCATTTCATGACATTTAAAATCTATGGTTCTTAACGAAATTTAGCAATACTTACTCAATGTTCCGTTGGTGAAGAGAAATGCAATTTATTGTCTTATTAAGAATTCTATCACTTTCTGCTATACAAAATCTGTTCATCACTTTAGAACTACTTTCATTATTGCGCGTTATATTCTTGAGCCGATATCTGAAAATTAAAATCTTGCAATGTGTCGCCTTTCAAACAAGGTATAGTTGAATTTAAATAGGACTTAAATTTACCTTAGAATTTCAAACATTCCACAAACGTGTTCAGTGAGGACTGCATATGTAGTATCTACTGTTAAAATTGTAGTAATGTTTATAAATGTTGTAACATATTCGTGTAGTAATATTTGAAAATAATATTTCTCTTCGGCAACAAAGTACTTTGATTTGTAAGTTCGAATTACATGTCTTGTTTCATTTAAGGGATAAATAATGTTTAAAATAATTGGAGCAACTCCATTCACAGAATATACAGCCAAGTTTCCATACATGTACACTTCATATAGTAATGTTAAAAATCTCCCTCTTTTGGAAAATTGTTTTAATATGCAGAATTCTTCGGCTGATATTAATGACCAGTCTGATTGTATTTGATCCAAAAGACACTTTATCTAAAAGATACGTACAATATGATTTTAATTAATCATACTCATATAAGAGTGTTCAAAGACCAAATTTTGACCACAATAATATTGTAATAGTTAATCTGAAATGCGTACCCGCTTTGAGTTAAATAAGCAATTAAAAAATCTAGCACCGCACGATATTCCTGTCAGAACGGGTGCGACTAATTTAATGGAGTCCTCGAGGCCATCACACGTTATTGCCCCAGAAATCGTTTCTTTATAATTGACTCGACTGATGTACACTATCCGAAGAATAAAGTGAAATATTGATGAACTTTTCATTTAAGTGTTGCGTGCGTGAAGAGCTTTTAAACCAAGCAAATCCTTACAGTTTATTGATTACAGTCATTCGGACTTTAAACGTCTAAGAGGAAACAACTCTAATACAATTCATTTTAGTTATTAGTAGAATAAATTTTGCGCACTGTTCTTATATAGTATTGTAAAGTCCTTTTCCTATTTTCTCTATTTTTCTTTTTACCGTTTGAATATATACTGTGCAATTTATTACACTCAATTACACACTCGACTCTTATTAATTTTTTATTTCACTTTTATTTGAATTATCATTTCAACGCGCTACTTTATTCAATATCTTTATATTTTTGATTATTTATTAATTATTGTGTTTTAGAAATACTTTTTGTTTTTATTTCATTATGAAACAGACATTTGAATTAAAAATTTGTGATTCTCTATTGATCGCGAGTTTTTGATAATTGAATTATAAAAATTTGTATAATGTTTTCGCGCGTACAACACTACTAACTTGATTAAAAATTCCAGTTATATAATTCTATTAGTGGTTTTTTATTACGTCTTCTATAGCAATCATGTTTTATTATCTTTAGACAGAATAATTATATCTACAAAATTGATGATAAATAATGTTTCCTTGACTCTTTGTAAGGTCAGATAACTATCAAACATTTTAATAATTCTGATGCACTATTTAAACTTTTAAAATCTACAAAGGATGAGTAGTTTTCTTAACACCTCTGAACGAGGAGTGCGTATTTATCATCTCACAGTGTAAAGTAATAGGAAAGGAAAAATTATGAAGACTTATTATTTTATCCTTTTAATGGTAGTAACATTTGGCTACGTGCAGGATGCTGTGGCGATGTCAATGGCAGATCCGATTACAGTGGCAATGATGAATAGTTTGGCACAAGATGAAATTCCTACAGAGTCGATGTGCCCAGACAATTACAAAGCAATTGCACAAATAAAAGTTCAGGCTGTGCGTTCACAAATGGCCTTGTCACCTGTATTGATAGGAAAATTGCCAGACCCCCATTCAGCTGTCGGAATAGAAGACCTCCTTGTAGAGCACTGCCAGAAGAACGAGGATATTAAAAAAATTGGAGAAAGTCTTTCTGAGAACGTTCAAAAATGCTTAACTGGCAAAAGCAATATAAGCAGTGACAAACTAGAAAAACTGAAAACTGATTCTGTCACCATAACTTGTGCTGGGGCAAGTTCTATGGTTTCATGGGATATTATGAATAGAAACATAGCGGAAGGAAGAACCCCAGATGGAAAGTTACCGTAAAGATTTAAAGCAAATTTCATTCACTCTTATTAATAAATCAAATAGTGATTTAGGATCTTTAGGACACTATAAAGAGATTGATTTTAATAAAGTAATTTTTCTCAAAATGGAAAATTCGTTTTTTACAAATTACCAATTTAAATTATGATTTCCGAAGATTATAAATAAAGCATTTGAAACAAAATAAAGCAGTTATTAATTATTCTGCTTGTAAGAACGTGTTTCTATGAGTGTGATCGAAAACACTTGAGAATTCGTCATAACGTCGACGTTCTGTAATAAAGAAGGGAGAATTTTTAAGTGTGAGTGGGAAGAATGAGCCCGGTTCCCGCGAAAAGGCAGTTTTGAGCGTCGGTGTGGTCAAGGAACTCGTCCCCGTCAAAGTAAAAGGGTGACGGAGTTTCAAAAAATTTTATTAATTGTCAAGGCGCTATTCGCATTGGGAAAAAATATTTATTGCTAAGCCCGATTGGGGTAAGTAGTTATCGACTACTTTTATTTTTCTTTTTTGTTATCAATTGTGAATTAACGTGTAAAAATAATTTGATGTAGCGGTTGGTGAACAACCAAATTTATCACCGAGCATAATTTTCCGTCTCGAGGCGAGTTTATAATGCGGTGAGTTTCCGTTCCCATATTTTAAATCAATTGACCACACTTGTTATATTTTTCTTGTAATTTGTAAAAAGTCGCAATTTGTCAACCTAGAACCCGAATGAATGTGTATGTGAATGAAAAGAGAATAAATTTCGAATCTGATCAGATTGTTAAGACTAATTAAGTTAAATTCTTACTGAATGTGTGAAAAGTTTTAATTGTATTAGAGATATCCAGAGTTGCTTTGTTATTTATTCATTTAAAATACATATATTTCAGTAATTTTCACAAAAAATTGATTCTCTTATTTATTTTACTTTTAAATTTGTTACATGCTCCTGCACAATATTATTGAAAACCCAAGAATGCCTACTGTTTGGGAGTGGGTGAAACATACTTATAAATAAGCGACATGTAATGACATAACGTCCTATCTATATGCAAGGATAAATTAATTTGTATCGCAACACAGATAATTCCCAGTCTACAGAGAACATCACAAGCCTAAGGAATTGAAATGGCAAATCTCGTAAAAATCGAACAGGGCTCTTTAAAGGGTGCGATTGTTGACAGTGAGTTTGGGCAATTTATCACATTCAGTGGAATCCCATACGCCGAACCACCTGTTGGGAATCTAAGATTCAAGGATCCTCAACCTCCAAAACTTTGGGAAGGTGTTAGAGATGCAACGAAGGAAGGAAGCGTTGCGCCTCAGTTTGGGCCTCCAATCAGTGAATTTATCGGCCAAGATGATTGTCTTTACCTCAACGTATCGACAAATAATTTAAGAGGAAAGAAAGCCGTTATGGTGTGGATCCACGGCGGAGGATTTACCAACGGTTCCGGAAATGCCGAGTTTTATAGACCTGACTATTTTATGCAACACGATGTTGTGTTTGTCTCCATCAACTACAGGCTAGGAATGCTGGGATTCTTGAACATGGACATAGAAAATTGTTCAGGAAATCAAGGACTGAAGGATCAAGTAATGGCCTTGAGATGGGTCCAGAAAAATATTGAAGCCTTTGGTGGTGATAAAAGTAATGTGACAATTTTTGGAGAAAGTGCAGGATCGGCTTCCGTCCATTACCTTTGCATTTCTCCTTTAGCCAAAGGTTTATTTCACAAAGCGATTGCTCAAAGTGGAGTGGGTATCAATCCCTGGGCATTTCAGAATTCCAATAAAGAGAATGCGATGAAAGTTACCGCCGAATTGGGCTGCGCGTCTTCAAACAAGGAAGAGATTGCAGAATTCCTCCGCTCTGTACCTGTTGAAAAGATCCTTGTTACGCAAAACAAAGTTTTCGACGAATCTCCATTTAAACTGGAGTTTCATTTCGTTCCCACCGTGGACAATAAATGCCCTGATCCATTCCTGCCCAAACCGCTGTCGGAAATGATTGAAAACGGAGTTGACGTTCCTTTAATTATTGGCTATACCTCTGATGAAGGGATAATTGCACTAGGTAGTTCTTCATCTACTATTGAGGAAAGAATCAAGAAATTGCTTGACAATTTTGAAGCAGGTCTGTCTAAAGATTTGAAGATTAACTCAAGCGTTGCTTCCAAATTTTCCAAAGATGTGAAACAATTTTACTTTGGTGAAAATGGAAAAAATAAATCAGAACTGGATAATTTTGTGCAATATAAAGGAGATGCACTATTCTTAGCAGGAATTTGGCAGATAATGGAAAAACAATTGCACAAAAAAACACCGACGTATTTGTACAAATATTCAAATATTCCAGAGTTTTCTCTGGTGCAAATGTTTTTCAAACTTAACGTTAAAGGTGCTTGCCACGCTGATGATATAACTCACATGTTTTACAAAGCCATGCTCCCTCCAAACATGCAGCTTAAAGAAGGAACTAAAGATTACATAATTATGCAACGTGTAACAAGAATGTGGACTGATTTTGCAAAAACAGGGAATCCATCACCCAAAACAGACGATCTTATAAAATCTAAATGGTCTCCGTACAATTCTGACCAAAAATGCTGTCATCACATTGTGGAGAATTTCAAAACAGAAGACAATTACAAAGAAAATTCGTGGGATCTGTGGAAACCAATATATCAAAAATACAAGCTATTTTAATTTTTGAATAAGTATTTTTACGAAAATTTCCAACAGGTATTTCTCATATGATTTACTGAACTGACGTGCATTAATTTTTTGTATACTGAAAATAAATTTATATATTGTATGTTTGAATTTTAATACCTGTCACATTAAATGAATATATACTTAGGTTGCGGAATAATATTAGGAATTTGACTGTGGTTAAAAATTTCTGACCGAGAAATCAAATGTTGTTTTTACAAGAGATTTAAAACTGAGAAACAATTTGAAATATTTGTAGGTTAAAATAACACTCACACTAAAAAATTCAAAAATGTAAACAAAATTTTTTAAAGGTGATAATTTTACTCTACAAATCCTTGACAATAATCCAGGAAAAATACAGACGCGTAAAGCTATAAAAACTTATAAAATGTGTGATAATATACCGACAATTCAATTATCGTCAAAAGTCGATACAATGGAAACTCACGAATACAATAATTAAAGAAAATACTTTTCAGACGAAATGTAGCAATAAAATAAATATAATATTCATACCTTGTAAAATTCACTTTTCCACATGTTTGTCCTTGTAGGAAGAAACCAAACCGCAACTTTCGGTTGAAGTGTCATTACTGCCGGCACAGTCACGCGATTGACTGTCACACAAATTCACACAATTTTTACGTCGACACTCGATCGACGAACGGTCGTCTTTGACTTGAAAGACTATGCATGTTGCCAACTGTGACAATAAGTTTATTTTGAACCTCCGTATTCTATAACTGTAATAAGTATATAATTTGTTAAAAAAGTAATTAATTATCTTGAATATTTTTACTTTATAACGCCCAAAAAATTAAAGATTTAATAAAAAACTTGAAAGAATTTTATGTGCCCGTTTGGTGCTGTCCTCTGGCGTTGAATTTTTAACAGTATTCATTTGTTTATTTTGTGCTTCTACTACACTTCCTATTATTTGTATTTATATATATGAAAAAAGCATTTTGGGATAGATAAATGAACGTTTAATGTTTTCGTTTTTTACAATAAACTTTAAATTGCGTTCAAACGAAGGATCCTCAACCTCCAAAACTT
>comp1442_c0_seq2
AAACGTGGCACTCTTTTCTTGGCTTCTTTGTATTCTGCATTCGAAATCTTTGGAATAAGAAAAAACTTTTAATTTCCTTATATTGAAAATTATATAATTCAATAAAATGAAATTATATTCTAAATTTTGGGGATTACTTTTAATTGCAGTGTGCATTTCAAGTGAAGAATTAGGAAGTGAATTCGAACTGCCAAGGAATTTGAAACTACAAATGGTCAACGCCGTTTTTAGGCATGGTGATCGTACACCACAACCAATTTATGGTGAGACGTATCCAAATGATCCATTCGTAAATATGACCTATTATCCTCTGCGATATGGTGATTTAACAAACGTTGGAAAATTAAGAGCCTTTACATTAGGCACTTTTTTAAGGAAGAGATACAACAAATTTTTGGGTGACTCTTATATTCCTGAAGATATTACTTCCATAAGTACATATATAGATAGGGCAAAAATGACCCTACTTGCTGTTCTAGCTGCTTTGTACCCTCCAGATGCAGTACAAAAGTGGCATCCGACTCTTAATTGGCAGCCAATACCAATAATTTATGAGAAAATTGATAACGATATTTTACTATTTTCTAGAAGATGTCCGAAGTACAAAAAAATGTGGAAAGAAATTGAAGAATCAGAGGAAGTAAAGCAAATGTTTGGAAAATTCAAATCACTTACAAACAATTTGACAAATTTCATGGGAAAAAACATTACAACGCCCGCTGATGTATCTTCTGTTTATAATATACTTTCTTGTCACAAATCAATGAACCTACCGATTCCGAATTGGGCTGAAAAAATATTGGTAAATAATGATTTCCTAGAGGCTATTGAGATATTAGCAAAAATAGGCAACTACAATGATACAATGAAAAAAAT
>comp1266_c0_seq1
AAAAATTAACTATACTGGTCAAGAATTTAAAAAATAGTTTTAATTTCAATAATAATAAATTGATATATTTAATGGTTAATAATTTTAATTTAGAATATTTGAAATGTTTTTAGAAAAAAAATACAATTAGAGAAATGAGAAATTAAAAAGCACTTACTTAATGAAACGAAAAAAAATTTCTTCACAGCCCCATATTTGCGATTTTGTTCGCAATATGGATATTGGTATATTTCGAATAAATACAATATTTAGTTTGTGGTATATCTATTAAAAGAAGGGCGTTCCCCTTTAAATCAACGATTCTTCAATTTATTTACAGTTTATTCGAAGTTGTATGCACATTAGCGATGGTACGACGATAGATCTGATTGTAGTTTCCAGTATTTTATCAATAAAATAGGATCTAAGATTGTGTTTTTAAAAAAAGCACTGTATTGTTTTTCTTATTGATAAATGTTACTTTCTAGAAGTTGATCGGTTTGCCGAAGTAGGCTGCAAGGTGGGCTTCTCTCAGAGCCTCTGAACACGTTGGATGCGCGTGACACACTCTTGCGACGTCCTCTGCACTCGCACCATATTCCATGGCAAGTACTGCTTCATTAATTAATTCACCAGCCACGGGTCCAATCATATGAACGCCAAGAATTTTGTCTGAGCTATTGTCGGCGAGAACTTTAACGAAACCCTCAGTTTCCAAATTTGTTTTCGCCCTCGAATTGGCCATAAAGGGGAATTTACCAACTTTGTAATCGATTCCCTCTTTCTTGAGGTCCTCTTCCGTTTTTCCCACCCAACCAACTTCGGGATGTGTGTAGACAACACTTGGCACACAATTGTAGTCTATGTGAACAGCGCCTCCGGCAATGCCTTCGACTGTGATGATTCCTTCGTCTTCGGCCTTGTGTGCCAACATTGGTCCGTGAATGCAATCACCAATTGCGAAAATATTTGGTACAACTGTTTGGAATCGATTATTAACAGGTACTCGTCCCTTCTCATCTCGCTCGATTCCCATTTCTTCTAAACCTAAATTTTCCGTGTACGGTCTTCGGCCGACACACACCAACAAAACATCGCAGCCTAAAGTCTCTTTTTTACTAGGATCCTTAACTTCCTCAACGGTGACTTGAATTTCACCACCACTTTTTGAGGCACCCGTTACTTTTGTACCTAATTTAAAGTTCACTCCTTGTTTCGTTAATACTTTCTGTAACGTTTTGCTCACTTCGCCGTCAATACCAGCGCCTCCAATTGTACTCATGAATTCGACAGCCGTCACTTCTGAACCCAATCTTTGCCATACTGATCCTAATTCGAGACCGATAACACCGGCGCCAATAACAATGAGCCTCTTTGGTACAGGATTTAAAGATAATGCTCCAGTTGAGGAGACAACGGTTTTTTCATCAATATCGATACCGGCAAACGGTGTGACTTCACTTCCGGTTGCGATCAAAATGTTCTTTGCGTTGATTGTTGTGCCTACAGAACCATCTGAATTTAAAGCGCTAACTTGATTTTTTCCTGTTATTTTTCCGTGACCTTTGACCCATTCAACTTTATTTTTCTTGAATAAACCAGCGATTCCACCGGTCAGTGCTTTCACTACATTATCCTTTTGCTGCAGTAATTTATCCAAATCAAGTTTAACATTGTCGACTATAACACCTCTTTGATTTAAATCTCCACTGTGTGCCATGTGATAGTAATGAGAATTGTTGAGTAATGATTTCGATGGAATACAACCTACATTAAGACATGTTCCTCCTAGTGTTGGATTTTTTTCTACACAAACTGTTTTCATGCCCAATTGGGCAGCTTTAATTGCGGCTACATAACCACCTGGACCCGCTCCAATAACAACAAGATCTGCGTCCAAGGAACTTGCATACCTTCGTTGCTGAATTGCTGATAATGCCGGATTAATAACACGTTTCATACAATTTGGCCTCACAGAAACGGACATGAAATTCCATAGATTGACCTGCATTGTTGCTGTTAAAATTATTTATTTTTTTAATGAAAAAGGTGAAAAATAATTCTGAGCGCAGGTACCAGCAGCCCAGCAAGCTGAAGTCAGCTGTTTTCTCCGGT
>comp1630_c0_seq4
GTGACGTACGCCTAGGTTTTCTGGTGGTTGTGGTAATAGTTGTACTGGCAGTTGTCTCTGGTCCACTCTTCAATTTTCTACAACCCTTAATTCCGAGTCGTTGTCCACTTAAATACTTGTTCAATTCCCTTCTGGAACCAGTACGACTTTCCAAGTTAAATTTAACAAGTTCTTTTCTTATGTCATTTAATTTAGCAAGGCAGCTTGCATAGCATTTTGCGTATTCAACGCTATCATTCTGAGTTGGAAAATTTTTTTTATATCTTTTGATAATTTTCCAAAGTTTAAAAACTGTTTCATTATTTTTAACTCTGTGTGCACCACAGTCTTTTGGCATTAATTTTATTATCTCTTGCGTTATATTTATATAAGGATTTTTCAAAGGTGATTTATAATTTTTTTGAACATTTCTTTGCACACTCTCAACTAGTAAATCCAAAACTAGTGGAATATTTGATTCAGCAATTGGTGTATTATCGTTTTCTGGTGTTTTCTTACATTCAAATAGATTTTTAATTATTCTAAAGAATTTAGTCGCAATCTTAAAATGTGACATTAAATCTACATCATATTTCTTATTTTCTGGCTGATTGGGAGTGTTGGGCGAAGGCGGTTCTTTAACTTCATTGTCTTCATTATAATCTTCTTCAATATCATTATCATCATAATCCTCATAATCACCATAATCAGGTTCTTCGGTGGTTGTGGTAGTAGTTGTGCTGGTAGTTGTCCTTTCCATCGTCGTTGATGAAGCAGGCTTCGATTGTACTTTGAAGAACGACGTCATGATCATGCTATTATCCTCAAAGAGTTTTGAGAAAATTTGGATAATAACGTCATCTAAATCAGTAAATATCAATGAATTTTGGTACAAATTACTAAGATCTATAAACATTTCTTGTGCTTCGGCGAAACAGTTTGCTCTACTATTTATAAAACCACTACTTTCTCTATCTTCACACATTTCTATGATACTCGACACCTCATTATTTATTTTGCCAAAAATTCTATCTGCATCATAATTTTTTAAATTGTCAGGTATAGATTTGTACAATTCCAGAAGAAGAATGTTGTTCTCTAAAGTTTCATGAATCGGATCTTCTGCCATTAGAGATAAATCTTTATTTAAATGTATGGATATCCATTTTCTGAACACATCTCCTTCAAGGTTGTGGCATGGTGTCAGTATTTTTGAAGATAATGTAGTTTTAGCCCCGAAATACCAATTGTAGGCTTCTTGCAATATTGCCCCAACTTCATGAAGTTGAATACTTGAATAAGCAATGTTTGAATACATCCTATTCAAGATTTCTTTTTCACTTAGGAAATCTGTTTCTGCATCATTTCTACCATCACAATCAGCTGCTAACCGAGACCAAGAATATCTAATATTCATAAGTGTTTTTAAAATATGGATATTCCTTTCCTTCACTTCCGTTAATGACATAGCCTGGCCAAGGAAATTTGTGATTTCGCGCTGCGACAATACTAGTGGAAAAATACATTTGACAATCAAAACTAGAATTGGCCAGAAAATATTCATTTTTATCTTTTAATTTTTATTTTCGAGCAAGCATAAACTTATTTTCACTTTTTGAAAAATC
>comp4650_c0_seq1
TTTTTTTTCTGGTATTAAAAATATTTTTATTACACTAATACATTTGAAGAAAAAATTGAAGAAAACAATTCATTTCACAAATATTTTATTATTTTGCAATCACTCGAATTCGATAAAAAAAGCAAGTAGTACATATGGAATATTTTGAAAATCGTATTTTTCAACTTTTTAACTCTTGTTTTTTTTGTCTTCCTCCAACAGAATTTCTTTTATTGTCGAAGAATCAAATAGCGCTACGTTTGAAGCTGCATTACTCAAACGTATTTCCTGGAGACAATTTTCCTTTATGCTTCTACTGTTATTAATTGTCGGAAAAATATTAACATTGATTTTGGAAGTAACATTACCTTCATCATTTAATCTCTTGAAGAGTGCAATTCGATCTTCATTATCTAATAAATACCGTATAAAATTTATCGAAACTTCTGAATTTTGCGCTTTATTGAGTTCTAAATAGCTTTCTAAAGTAACTTTTATAGTTTCGTAATTAACTCGAGTTTCTTGAACATATTCAGGTACTTTTGTGAAAATTACAGATACAGCGGGAAAATATTCTTCAAATCTATTTCCAAAAATATTTGCAACATAATCTATAAGTGTTGTAAACAGATTAATGTCATCAGAATCTTTAATATCTGTGAAGTCGACAACTAAAATAATTTTTAGAGATTTAACAGATTTTACTAATTGATGGATATAAATCTCATTAGTGATGAATTTTACTTTATCTAGATCTTTAATGATACATGGAGTAGTCTCCCAGAGAGTCAAATTGGGTAATTTTTTTGAAATCCACTTTGTTGGTTTTCTAATGTTTAATGTAGACTTAGCATTAATTTCCGGTCCGCTGGAGTTACTGTTAGCTTTTACTATTCTTGTACGATTATAGAGTTCTTTTACACCCTTCAATTGAGTGCCGATTAAATAATTAATTAGTGTACTTTTT
>comp5838_c0_seq1
AAATTGCTAATTTTATTTAAAAAAAACGAGCGAGAATTGTTGCTAGTGTCAATTAATAATCAATAGTAATAATAAGTAATGCAAATTAATAAGCAAGTTCATTAAACTATTGTTACATAACAACCATTGTAAGATAATAATAATGACAATTTTAATAAAACTAATTATTATTTACAATTATAGTCGATAATTTATAATAGAACCCCACAAACAAATTTTAATGAACAAAAAATATTTAACAACAAATTATAATAACAAATTAATAATTAACATAATATGGTAATTAAATCATCAAAAATAATTGTGTAATACTACACAGTATGATAAATTCACTTACAATGTAAGTTCCAGTTGATTAATATCATCAGTAATCTGTTTTACAATACCCCATAAATTATTAATAGTACTTTTATTATTCAAAGCTTCAATTTCATTCTTCTTTTCATCTAAAGATCTTTTAGTACGAGCTTTAGAAATATCCAATTCATCAATACAATTTCTTCTTTCTGTTTCACCTAAGAAATTTTCAATTTGACAAATGCAATTATTCAAAACATCTTGTGTGGGAAGTAGAATAGTGTGCAAACTCATCAAAATTTGCTTATTTGTTTCTCTTTCCAATAATTTATCAACAAAAAGCAATAGATCAATTTTTAGCAGCAATTTATTCGAATCAATAATTTCTTTTATTGAATCATCAACTGTTTTATAAAGTTTAATAGTTTCCTCAAAATCGGTTGTTTTATATATTCTATTAAAAATTGAAATAACATTTCTTAAGCTTCTTTTAATGGCTCTTAATTCCACTAAATTTCTATTCTTAGCCAACTCACTTATTTTTTTTGATAAATTCTCGATATATGGTTTCGTATTATTTAACAGATTAATATATTCAACCTGTGACTGCAATATGTTAGCAGCTTTGTACAGCCAATTCTTTGATAACGCAGATATACTTGGATGTAAATCGAGAAGACAACTTCCTATTACTCTCGAGGACTTTTTAATAGCAGAAATAATATTTACATCAATATCACTTGAATTAACAGGACCATCACGGTTCGCTCTTTTGAAGAAACCGATATGATCTCTATGATCTTTAAGAAATTCGAGAAAATTTACTGTAAAGTTGTTCAAATGTAATATAGACTTCTGTGGTAAAACTTGACTTGTTATAAAATAATCTATAAAACCAAAATAGTCATCATCTTCATCGGGACTTACTTTTGAAAAGATTACTGTTACACTTTCAAAAAAATCTTGGTACTCGCTTCCCAACAGAGTTTCAAGACTATTTATGACTTGAATAAATATATTAATGCTATTGTTAACAAGTTCAGAGTATTCGAATAATAAAACAACTTTTAAGTAATCAACATTCTTTATCAATTGATAGATATAAAATGCATTGATAATGTCTTGAATTTCTCCTCTATTATCACTAAATCCAGGAGTATCCCAGAGGGACAAATTGGCGAATTCTTTCGAATTGTATTTTCTAGGAACTGTAGTATTTGATACTGAACCACCACCAATTATTGGTCCTTCAGATGTATTGTCTGCTCTTCTTAGACTTATTGGTCTTCCACGTTCAGATATAGCTTTTAACTCATTGCCGATTAAGTAATTAAGTAATGTACTTTTTCCAACTTTTCCTCCACCTACGAAAATTGCAGCATTATCCTTTACACTATGCTCTTTCATGTAGATGCTCGAGTTTAAAAGAGAACCTTTTAAAAACATAATATTTTCATCAGTATATTCATCTTCACTTTTTATCAGAGCAATTAGCAAACAGATGATCAGTACTCTTTTCATGATTAATCAATTGTAAAATTTTTAAAGAAGAATTAATAATTATTGTTGAAAGAATTTATTTATTGATGTTATTTCACGCCAATATTGATGTCAATGAGAACTATGGCCTCTTAATGAACAAGATCAAAAGTTTCAATATTTTCCGCACTTGCTTTAACTTTGAAGGTACGTGGCAAATACGTGGCACTTCGAAATTTCACAATATATAAAGAAAGATAACTTGAAAATGTCATTTCAAATGTATAGTCAATAAAGAAAAGTTATATATAATGTCTCCAAATATGAAGAAAAATAAAATTCTGCTTTAAAAAAAATAATCAATATGCTTTAAAGAACTTGAAAATATCGTGACAGTTCTTGC
>comp138_c0_seq1
AAAAAAAAAAAAAAAAAAAAAAACGCCAACTAACGCCTCACGAAATTCCATTTTACTCGGTCGAGGTGGTCTCGTTGCTCTTAGAAAAAACTCTTTCTCATCGCTAAGCACATCTTCTCCAAAAAAAAAAAAAAAACAAGAACCACGAATGGTCAACTCAACAACAAAGAACCATTCTATTCAATTTTTTCCTCTAGCGATACTAAAATCGCTATCTTTGGATTATTTTCGACAACATTTCTCAACATCCCAAGAGAGAGAAAGAGAAGATTAATTCAATATTCGAGACATTGCTTTTTTTCGAATTTTTTTTTTCTTCGAATTTTGAAAAAAATGGATATTCCAGGAGAAAAAGCGTTTTGAAAACGAATCCACCTCGCTGATAAAAAGTGGAGCAACGACGAAACACACACAACCATATTACCTCATTCATTACGGTTAAAGATTTATGATAATGGAAAGTGAAATGAGAAATAACTGACAAAAAAAAGGAACACTTAATATTAAAGTTTAAAATAATATACAGAGAAGTTTAAAAGCTACACTTTACGTTATAAAAAAAAACTGGTTAAATACTACATTACTATTACTACTACTACTATTATTATTGTTATTATTATTATTTCAGATCCTTAAAAGAAATTTTCACAAACGCTAATGTAACACTAAATAAAAAAAATCGATGAAATTTGTACATAATTAGCTAAGTATTAATATTTTGTTTAAGAAAAACAGGTTTGTTTTTTCTTCAAAAAACGGCACTATATTTAACGTACTCTAAAAATTGTATTAATCTAATATAAAATTATGTTACATTGAGGTAACTTAAGGCCGTTTTATTTTTATGTTAGGGACCCGAAATTGAATATAAAAATGCTTATTCAGTTTAAAGTAGTGTGCAAAATTTTCAGATATTCTAGTTGGAATAAATCATCAATAAAAAGAAGAGTAAAAGTTACTTGTTCTTTCAAAATTCCCTATCCGAATTTTAAATAAGTCTCTTCTTTCAGGTCCCTTGTGTGTGTTAGCATAATATTGTTTTTTCCACTTTGTTTTTGAATTACATTTTTCAATTTTTGGCACTATGCACTTATGCAAAAACAAGTTTACTCGTAACTCAAATGCTCGAATTAGAAGCTTCATTGCCTCGTTGAATTTAGAAAATAGCAAAAGTACTCATTGAATTTCCATAAAAGGTAATGGGAAAATCTTAGAAAACATATTAAACGAGGTCAGTGATTGCTTATACACATTAGTGGCGATTTGCGTGACATTAATTTACACTTAATGATATTGATTTTAAAATCGATAACATCTAACCTGAGAGAAAACACGAGTGTTTGGGAGTACAATTTTAAAAGACGAATTTTCAGCTTTCTCTGTTTATTCATCATTTTATAAAACAATCGTAGTAAAGTGTCCGCTCTACTGAGAAAGCTGTTTTGTTAAAAAATCAACAAAACATTCTCAGATTTACCGCGAAGCGACAACAGCCTTGATTTTAATTATATATATTTCAATTATATATCTTTAGTTTTGTTTTTCTTTTACCTTTATTTTTTACAAAAAACTATCCATCACTGGAGTAGCGACAATTTATATTAAAAAGTAAAAGTACTAGTGAGATATCGGTTTAAGAAACTTTGTAGAAAAAAATTTATCCGTTCGATAGAGTTGACGAAGGCTTTATAAGTAGCAAAACAGGTGTTTGACTTTATAAGGCATAACTTACAGAATTTCTCAAAAAGTATATATTTTCTTTTTTTTTTTGGTTATACCATGCCGACAACATACTTAGAATATCGCAATTTTATAGAATAAAAAAATCTCGTATGTGCGAAGGCTTTTTCAATTTTTATTTTTCTTAAAGAAAAGTTGTCGCCGTATTTCTTATATAACAAACAACGTGTGTATGTGTGTTGATGCATGGATAAGATGGGATTGCAAAATGCTTCTTCCCACTTTATAATCACATACATTACTTAAAAACTTTAGTGTAAGTCTGGATAAATAGCATGTAAGTGGATGTTTACTTTGTTAAAAAGTTATTTCTCTCCGCTGCTGAGTTTTCGCTGTTGTTGATATTGTTGGCTGTGATCTGTGTTCACTCGTTCTCTTGATTTGTTTTTACCAATGGAAAAATATCAATTGGTTAAGCGGGTTGTTGTGTTGTAAACGTTTGGAACTGAACACAATTATTTGTCAAGGGCAGTGTTGGTTTTGATGGCGATAACAACCTCCTCACCACAAGCTTTCAAAACGGTACACAATAAGTCTTTTCCTCCGTCAAAATCAGTGCGTATCTGACTTCCTAACTCACCGTCGGGAACTTTCAGATCCTCGCGGATGTCTCCATTGTCTGACATCAAAGTTAAGTAGCCATCGTCGGATATATCTGTTAGCTGATAATCTTCTCTTTTAACGAATGGCACATCCATATTGTGTGTGGAAGGACAAATGTCTTCGTATTTTTTGGAATTAAATATATCGATGCCTACGAGGTGAACCTTAGCGTGACCGTGCTTGCCGGTCTTGGAAGTTGACATCTCAACAATCTTGCAGGGTCGAGATTTCAACATCACGAAACCATTTTTGCGAAGTGCAGAACATTGCATAGGGTAAGTTACAGAGGCACCTGAGTCTCCAGACTCGAAATGACTGTCTTCCATTACATCTGCCATCTTTGATTAAATAGGTGATGTGATCAAAATGGATACTCTAACCAGAAAAGATCTTGGAGCGACTGCGCAGTACACTGATCATACACGGGGTCTACTCAAGTGGAATCACGGTTTTTACATTTTGGACAATACGCCGAGTAGGCCAACGCAAAGCCACGCAACACACAGAATCGTCACGTAAGACGTAAGATGGAAACATGATATAGAAAATGATGAAGAACATTTCTATTTCTTTTCTCCTCAGGGTGGAGTCCCATGACAGCGTT
>comp3315_c0_seq1
ATTCACTGCTATTTAAAATTTTAACTGCATTTCAAAATTTCAAAGTTCAATATAGAATTACAGAATAGTTTCTTCAGAACGCCATATTTGACTCTTCTATAGAAAGTGACATTCCAGTTTTTGAAAAAGTTTAATAAATAAAATTCTTATTTTCCTTCTCTCGTCTTCCTTCGAAGTTAGAAAATGGTTAGCTTCAAACAGTGTTTGGGAATTGTAGCACTTCTGGTGTGGGGAATAGGATTGGCATCATATTTAAAAGGTGGATCATCTGAAAGTGAGAAAGATCGGTTTAATATTACTCTTCTAGACAATCATTGTACAATTAACTTTGAAACAAAAATTCCTGAGAACTCCAATGTAAAATACAAAATCAATATTATTAACTCACCTAGCAAAAACATATATAGGACCGAATATTTAAAACAAGCTACAAATAACTTTACAATTGAATTGGATCGAGGAAATAAATACGAAATTCAAATTGCTACTTGTGATGATGTTGATGAATGTGCTGTTATATACACTTCCGATATAATTGATGTTAAACCAGAGAAAGTAACAAAAAATCAACTGCCGATTATAGAAAATTTAGATATTACGTTTGAGGATGATAAATGTGAGATTAAATTAAAAAAAGTGGATAATTCCGATATTAATAAGTACAAAATCGAGCTTTTGAATATAGATGATGGCTTAACAAGTAAACATATAATTATATCAAATTTACATCCTAAAGGCAAATTTGATGACAAAATGGGTCCAAAAATGTCTTATAAACTGAAAATCACAGCTTTTAATACAGCTGATGAACCTTATGATCCTGTGTACAGTGATGTGCACAATGGCAAAGATGTAAAAGTAATGAGTTTAAATGATGCAAAGAGAAGATTAAGTGAAATAAGTAATTATTGAAATAAAATTACCCAAACCTAATATTACACATGACAAAATGGATTAAAAGAAACATTTGTTAAAGTATAATATGTAAAGAGGTTGATAAATAAAGAAAAATTTGTTTAAATGTAAAAAAAAAAAAAAAA
>comp815_c0_seq1
ATTTTTTTTTTTTTTTTTTTATTGACAATAAAATGGTTTATCATTAATTAAGAAAATACAATATAATTATCCCATATTATTCCCGACACCAATTAATTAATTAATAAAGTAATATAAGTCATTATTTTTAATTCAAAACAAATTGATTTGCTTTAAAAATTATTTTTCGTAGAAAACAATATTTTTATTCTGCAGGGAGTACGGAAATTTTTATATTGAAAGGAGCATTTATCTTCGACACCCTTATTATCCTCTCTCCTTCTGAGCTTTCATTTTCCTTTTTATCTTTAGTTTCATTTTTAGATGAATTTATGTCCTTAAGAAATTTTTCCGCTTGTTTATCGAATTCCTCTTTTATGTCATCTTTATGTTTGTTTATTTCAATTGGTGGTATCTCAGTGGCATGATTTGAACCACGTTGATCTTTCCCTGGTTTTTTCGTCGTCCCCGAAGCACGAAAATCATGTTGATCATGTCTATTCCGTTGACCTCCGGCTCCGTTAGCTCCATTCGGTTGATAGCCGCCCCCACTAGGCTGCGGTTGATAGCCGCCCCCACTAGGCTGCGGTTGAGGGTTTTTCCTTCTATTCGAATATCGACTACTAATCATCTGCCCTCCTCCTCTTCCTCTTGCAACACGTGTATTATTATTTTCGATATCACCAGCCATATGTAATGGGTCAATAGACGGATCGTAAAATGGATCTTCATCCGTATTGTTACTACTTTCTGAGCCCTCTGCCAATATAAGTCTTGGGAAAATGCAACCTACAATCAAAAATAAAATTCGCCAAGAATTATTCATTTTTATTTTTTTTCCAGGAAATTTTCTAAATCAAGTTTAAGAAAATTTAAGAAAATTTAAATTGACTTTAAATTTATTTCAAATTTTGAGTCAATTTAAATTTTCTTAAAT
>comp141_c1_seq1
TTTTTTTTTTTTTTTTTTTTATTACCAATAATAATTTATTAAAAGATGTATCCGCGGAGGCGATTATATATACACTGAAGTCATTAAACGACGCGTAACCAAAAAACATTTAAGAAAAAAAAAATTAAAAAAAAAATTACAAACAAAAATAAATCATGTCAATAGTTTTTTTAAATACAAAAAGAAAAGCAAGACATGAAAAATAATAACATGCCTCTTTCTCGCAAGCGAGAAGAATCGTTTCCGCGTGTTCATTTAAAAAAAAGAAGGGGGGGAGGCAATCAAGAAAAGTTCCATGTAAAAAAAGGAAAAAAATGAATAATACAAGAAAAAAAATCAATATCGCAAAAAGGTTACGAAGCGTAAAGCTTTTTTTTCAGAGAGAATGGATTATATTTTAGAAATATTTTTTTTTTTTTTTTTTGAGTCAATTAGAAATGGGGAATTAATTGTCATCAACTTCGGCCTCTTGTTCCTCGTCGAATTCCGCGTCCTCATCAGCGGTAGCCTCTTGATATTGCTGATATTCAGAGACAAGATCATTCATATTTGATTCGGCCTCAGTGAATTCCATTTCGTCCATTCCCTCGCCGGTGTACCAATGCAAGAAAGCCTTTCTCCTGAACATCGCGGTGAATTGCTCAGAGATACGTTTGAACAATTCCTGAATTGCTGTCGAATTACCAATGAAAGTGGCGGACATTTTCAATCCACGTGGTGGAATATCGCAAACGGCTGTCTTCACATTATTCGGGATCCATTCGACAAAGTAGGAGCTATTTTTATTTTGAATATTGAGCATTTGCTCGTCAACCTCCTTCATTGACATTCGTCCTCGGAAAATGGCGGCGACCGTCAAATATCTTCCGTGTCGTGGATCGCAAGCCGCCATCATATTTTTCGCGTCAAACATTTGTTGCGTGAGCTCCGGCACCGAGAGGGCCCGATATTGTTGGCTGCCACGCGATGTCAACGGTGCAAAGCCAGGCATGAAGAAATGAAGACGCGGGAATGGTACCATATTGACGGCCAATTTCCTCAGATCCGCGTTCAATTGTCCAGGGAACCTGAGACAGGTGGTAACACCAGACATCGTCAACGACACCAAATGATTCAAATCCCCATAAGTTGGCGTCGAGAGTTTCAATGTACGGAAGCAAATATCGTAAAGTGCTTCGTTGTCAATACAATAAGTTTCGTCAGTGTTCTCCACCAGCTGATGAACGGATAATGTGGCATTGTAGGGTTCAACGACAGTGTCCGACACTTTTGGCGATGGAACAACCGAATAGGTGTTCATTATTCTGTCGGGATATTCTTCGCGAATTTTTGAAATGAGAAGTGTTCCCATTCCGGAACCGGTGCCACCACCCAGGGAGTGGGTCAGTTGGAAACCTTGGAGACAGTCGCAGCTCTCGGCCTCCTTGCGCACGACATCGAGAACAGAGTCGACTAATTCTGCGCCCTCGGTGTAATGGCCCTTTGCCCAATTGTTGCCGGCGCCCGATTGTCCAAAGACAAAATTGTCGGGGCGGAAAATTTGTCCGAATGGTCCGGAACGTACGGAATCCATTGTACCTGGCTCCAAATCGACGAGAATTGCTCTTGGAACGTATTTGCCGCCGGATGCTTCATTATAGTAGACATTGATTCTCTCCAATTGGAGGTCAGAGTCTCCATGGTAGGCGCCGGTTGGATCAATACCATGCTCGTCGCTGATTATTTCCCAAAACTTGGCTCCAATTTGATTACCGCACTGGCCAGCTTGAATGTGAACGATTTCCCTCATCTTGATTTTGCTTCTTTAAAATTGTCTTAATATCGATTTATTGGTGAAAAAACAACGTTGTTTAATCTATGAATGTGACGAACTCCGCACTGAACACTTCACCAGACGAGACAGGACCAAGGCCCGAGACAGGCAACGAATATGTAAAAGGGGGGAAGGTAGAAGCGAGGATTTTCATTGGCTGTTGCGCCCCTTCTACCCAACAATGGGAGTCAAGCGAGCGACAGGCGTCGGCGTCGCCGACGTTGCCACTTTTACCAAAGTAAGCATGAATTTCCGTTTGTTATAAACGAATCATTTTTTTTTTTCATATTCTCTATATGGTCTTGTATAGTA
>comp703_c3_seq7
CAGAGGGGGATGGAATGATTTGCTGTTCATAGTGCGGTGTCGTGTCAGTTTTCTGAAAGTAAAGGCAAGCTGGTTTGTGTGATAATGCGGTCTAAGTGTTTGCGACGCTTGAAAAAATGACGTATACCTTAGATTTTAGTGAAACCGGCGTCTTGTGATGATTTTTGTAAACGTGTCTAGTTTGAATTTAATTGTGGTGAATGTGTGTGAGACTTATCGTTGTCGTGCTTTGTAGTGCAGCATAATCTTATAGCAAACAGAGACTAATTTTACAGTTTTCTTGTCTTTGAATTTAAAATTGGATTTTATCACAATTGAAAGTAATCGATATTTATTAGTCTCTCCTCGTTATTCCTTGAAAAGATTTACATTTTCTTTGGACGCGCGATATTCTAAACATAATAGAAATTATTTGGGTGAATGAACGTACATAAACATTAACAAGACTGGTCACAAAGTTAAAGAAAAGCAATAATGGAGGACGCCCACTGTAAAAATGTGGACGAGGTGGTGAATTTTTTTGGTGTTGATTCTGAGAAAGGATTAGCACCAGATCAGGTGAAAAGAAATCAAGAAAAATATGGTCTCAACGAATTGCCAGCCGAAGAGGGAAAATCCATCTGGCAACTCGTCTTGGAACAATTCGACGACCTTCTAGTTAAGATTCTTCTATTAGCCGCTATTATTTCTTTCGTATTAGCTTTATTTGAAGAGCATGATGATGCGTTCACGGCGTTTGTCGAACCATTCGTTATTTTGCTCATTCTTATTGCCAATGCCGTCGTTGGTGTGTGGCAAGAACGCAATGCAGAGTCGGCTATTGAAGCCCTTAAAGAATACGAGCCCGAAATGGGTAAAGTCGTCAGAAGTGATAAATCCGGTGTTCAAAGGATTCGAGCAAAGGAAATTGTCCCCGGCGACATTGTTGAAATATCAGTCGGTGATAAAATTCCAGCTGATATTCGATTAACGAAAATTTTCTCCACCACCATTAGGATTGATCAATCCATTTTGACTGGTGAATCGGTCTCAGTTATAAAACACACAGACGCCATTCCAGATCCTAGGGCTGTCAATCAGGACAAGAAAAATATTCTTTTCTCGGGAACAAATGTTGCTGCTGGTAAAGCACGTGGTGTTGTCATTGGAACTGGATTGAATACTGCCATTGGTAAAATTCGAACAGAAATGTCCGAGACAGAGGAAATTAAAACACCATTGCAACAAAAATTGGATGAATTTGGCGAGCAATTGTCTAAAGTTATTTCTGTGATTTGCGTGGCTGTGTGGGCCATTAACATTGGTCATTTCAATGATCCAGCGCACGGTGGTTCCTGGATTAAGGGTGCAATCTACTATTTCAAGATTGCCGTCGCTTTAGCTGTCGCCGCCATTCCAGAAGGTTTACCAGCCGTCATTACCACCTGTTTGGCTTTAGGAACAAGACGAATGGCCAAGAAGAACGCAATTGTTCGTTCTTTGCCATCTGTTGAAACACTTGGTTGTACATCAGTTATTTGTTCCGATAAAACTGGAACTTTAACGACAAATCAAATGTCAGTCAGTCGCATGTTTGTCTTTGAAAAGATTGAGGGTAATGACAGTAGTTTTCATGAATTTGAAATCACTGGTTCGACTTACGAGCCAATTGGTGATGTTTTTCTAAAAGGACAGAAGATTAAGGGTCAGGATTATGAGACACTACATGAAATGGGAACAATTTGTATAATGTGTAACGATTCGGCGATTGATTTTAATGAATTTAAACAAGCTTTTGAAAAGGTCGGTGAGGCGACGGAAACTGCTTTAATTGTACTGGCGGAGAAAGTGAATCCTTTCGGTGTTCCAAAAACTGGTCTCGATCGTCGTACAAGCGCTATTGTTGTCCGTCAAGATTTGGAAACAAAATGGAAGAAGGAATTTACACTTGAATTTTCACGTGATCGTAAATCAATGTCCTCATATTGTGTGCCATTGAGAACGACAAAACTTGGTAGTGGCCCAAAATTGTTCGTTAAGGGAGCGCCTGAAGGTGTTTTAGATAGATGTTCACACGCACGTATTGGTTCACAGAGATTCCCACTTACGTCGACATTGAAAAATCGTATTCTCGATCTTACACGTCAATATGGTACGGGACGTGATACACTTCGTTGTCTTGCTCTTGCGACAGCTGATCATCCAATGAAACCAGACGAAATGGATCTTGGTGATTCGACTAAATTCTATACGTACGAGAAAGATTTGACATTCGTTGGTGTCGTGGGAATGTTGGACCCACCTCGAAAAGAAGTTTTTGATTCAATTGTCAGATGTCGTGCGGCTGGAATTCGTGTCATTGTTATCACTGGCGATAATAAGGCAACAGCTGAAGCTATCTGCAGACGTATTGGTGTTTTTGGCGAGGATGAGGACACCACTGGAAAATCATATTCTGGACGTGAATTCGATGATTTGCCATTGAGCGAGCAAAAGGCAGCTTGCGCCAGAGCGCGACTTTTCTCTCGAGTTGAACCATCTCATAAATCGAAAATCGTTGAATTCTTGCAGGGCATGAACGAAATTTCTGCCATGACTGGTGACGGTGTTAATGATGCTCCAGCTTTAAAGAAGGCTGAAATTGGTATTGCCATGGGATCCGGAACTGCTGTCGCTAAATCAGCTTCAGAGATGGTGTTGGCTGATGACAATTTCTCTTCCATTGTGGCTGCTGTCGAGGAAGGCCGTGCTATTTACAATAATATGAAACAATTCATCCGTTATCTTATCTCTTCCAACATTGGTGAAGTCGTCAGTATTTTCTTGACTGCCGCTCTTGGTCTTCCCGAAGCTTTGATTCCTGTTCAACTCTTGTGGGTCAATCTTGTTACTGACGGTCTTCCAGCAACAGCTCTTGGTTTCAATCCCCCCGATCTTGACATTATGAGCAAGCCACCCCGAAAAGCTGACGAATCCCTCATCTCCGGTTGGCTATTCTTCCGTTATCTCGCAATTGGCTTTTACGTCGGCGCTGCAACCGTTGGATCAGCAGCCTGGTGGTTCTTGTACAGTCCCAATGGTCCACAAATGAACTATTATCAACTGACCCATCATTTAGCCTGCATTGGAGGAGGAGAAGAATTCAAGGGCGTCAATTGCAAAGTGTTCCACGATCCTCATCCTATGACGATGGCTCTCTCCGTTCTCGTTACAATTGAAATGTTGAACGCGATGAACAGCTTGTCTGAAAATCAGTCACTCATCACGATGCCACCGTGGTCTAATTTATGGCTCATCGCTTCGATGGCACTTTCATTTACACTCCACTTTGTCATTCTATACATCGACGTTCTCTCGTCCGTATTCCAAGTGACGCCATTGACCGTAGAGGAATGGATAACAGTAATGAAATTCTCAATACCGGTGGTGCTTCTCGATGAAACACTTAAATTCGTTGCCAGAAAGATCGCAGACGTTGCACCACCCGTCAAGCCAACGAAGTAAACTCCAAAGCCGACTCTTGATTCGGCACCTACAACCACAGGAGATAAAATATCGTCAACGTCACACCACCAAAAAAAAAAAAAAAATCAACGTGGCAGACATGGTTCGAATCAATTTGCGAAAACCAATCCCTCAAAAAACAATCTCCTCTGTCGTCAATGACTATATATATATCCTTCCAGACTGAATTATGTCCCATAAAATTGTAAATATAGGCAAATAGTGAAAAGAAACAATTAAAAAAAAAAAAAACAATCCTTTCAATTTACCTCAAAAATTTCCTTTCTCCATTTGCCTATACAATTAAAAACTAGCACATATAGGGACACTTCAAAATGGTGATACAAGCAAAGACTCTCGCTGATCAAGGACCAAGATAAAAGGGGGCCGAGGGTGACGGAAAAACTGTTCAACTCAAATAGTATTTCTATAGTTATAATGTTATTAATAAAACAAAAAAAAAAAACAAAAACAAAAACAAAGAACGAAAAAAAAAAAATGAAAAACAGTGTGTGTGAATCGGTGTCAGAAAGAAATTTTATCAATCTCACGTATTCCCACGCTTCAAATTTCTTCTACACTTAATTATATTGTACTACAATTTTATTGTAATGTCCAAAATAATCCACTCTGTATGATTAATATACATAAAATGAGATTTTTGGGAGGACTGTTTTCTCAAAAAAAAAAAAATAATCTCGAACATTTTTTCCCGTGACTATAAATACAAGTTTGAATATTTATTTCTTGCTGGGCTAAGTAAAAAAAAATTATTTTTCATTTTCATAGTTTTGCTAATAGGAAAAAAAAACCCTGGGTGCTATTCTTTTTCATTAAAAAATTGATAAAAATAAGATGAGAAAAAAATTTTAATTATTATTATTAGAAATTTTTAATGAAAACCAATAGCACCCAGGAGACGTTATTATAACGACGCCGTCAACCAAAAGGGCTTACGTGAGAAACAGCGTTGTTTTTGTTAGACCCTGGGTGCTATTGTTTTTGTTTGAAATTTTCAATTATGGATCGTCTTATTATGAAATTTTAATGAAAAACAATAGCACCCAGGG
>comp367_c0_seq1
GTAAAAAATTTTTTTTTTTAAAATTTTTTTTTATTTTTAGTTTTTTATTATGAGAATAAAATCATTATAAAATTATAAGAGATAATTATAATGGTACTGTATTTAGAATACAGTAGTGTATTATAATTATATTGTTATAATTTTAATAATGATGAATATTAAAATTAGTAGGAGGGAATTTTTGAGAGATATTTTCGTATATATAATATTAATTCTACTACTTGGTCGCTTCGTGAGGAAGGACAACTCGTTTCGTTAAACCTTGTGTATCAATTAAATTGACATCATCTTCATCGATACATTGCCCATCATTATTACCCTCGATTGTCTTTTGTTTTATTCTCAATGATTCGTTTACGAAATTACAAACTGTATTTACATAAACGTCACGATATGTCGTGAAATGTTTAACGTGAGGGGAATCAGTAAAAAGAACCATTTCAACTTTAACACCACGTTCGGCTCGACGAGTCGCAAATTTTTCCACGTCCGCTGATGATATTAGAGTGTCTGTGTTGGAATAGAGGAACAATTGAGGACATGAATAAGGCTCTTCGGCCAATGATGCTAGACTTGCCATCATTTTTCCCTTTCTTAATGACGACTGAATGAAAATTTCGACAATCCAAATAACAGAGAGAAAGAATGTAATGACAAATGACATCGGAATATTTGTCAGCGGATGTCCACCAATTATTGCGCTAATTGCTCTATATAATGATAGAACTCTTCTCTCTCCTGGAGCACTATCGAAAATTACTCCTTTAACCTGAAATGGCGATCCGGCTTGTTGCATTGCAACACTTACGTATTCATAAAGGAACGCACCACCATTACTAAAAATATGAAAAAATATTGGATGTTCACCCAAACTTTTATCAAGTAATACTTGAACTAAACGTTTTCCTATATATGGCATTTTATCTCTTCTTAAAAATAGACAATCCACTGGTGCTGTGTATCGTAATGTAATACAACTTTTTTCTTCATAAATTGCACTATATTTGGCAAGATATTTATCTTGACAACCGGCCCAGCCGAGGAGAACGACCACCGGTCGTTTGTCTTCTTCATAAACGAAAACAAAATCATCCCTGCGGTCTTGATTGTCCGTTGCGGAAGTGATGGTTGGATCTTTCGGTGAAACAGGAAACGAGGGAAACATTATATAATAATCCAACTCTTCCTGGTCGGTCATCCTCGTCTGGGCATATTAATACAAAATTATCCAGAAATGATGATAACTTTCGTGAATTTTCGGATTTCTTCGGGTCGATTATTTGCTATAGTTTTAACATTTACCTCGCCCCGGTTTTTCAGCGTCTGTTTGCGCGCTCCGATACTTTAGCATTTGTATACCCTCTATACCTATAGTTACAATACAGTTCAATTTTCAATTCAGTTTTCATTGAAACTTCGCCAAGTGTTGAAGTGCTTTAACATTTTCCATTTCTCTTGTGAGAAAAAGCTTCAGTAAAAAAAAGCAAATAAAAAGTGGGAAAAAATGGTTCTCCAAATTAAAGATGCAGATCACTTGAAAGGCCAACTCACTGAAGCTGGTAATAAACTTGTGGTAATTGATTTTTTTGCAACATGGTGTGGACCTTGTAAATCGATATCTCCGAAAATAGAGGAATTTTCCCAGGAATACACTGACGTTGTTTTTGTCAAGGTCGACGTCGACGAGTGCGAGGAAGTTGCCTCTGAATATGACATAACCAGCATGCCAACGTTTATCTTTATTAAAAATGGCGAAAAGTTGGAAACCGTCGTTGGCGCGAATGCGGAAAAAATTAAGAACACAATTTTAAAACATCGAGCATAAAATGAAGAAAAATTATTGCCCACTTTTTTCTAGGTTTCTGTTAATATTTTTGTTATAAAAAGAGATTTTTTCCAAAAAAAAAAAATTTTTTTTTAAA
>comp873_c0_seq1
TCAAACTCAAGCACCAGTTCAAGCACCAGCTCAAGCTCCAACTTCATCTCTACTTCCAGTTCAAACTTCATTTCAAAAAGATTGTTCGACGGAAGTAATAGAAATAAACAAACAAGCCGAAAAAGTTTGCGGTGCAAGGTTAACAAGTTACAAAAACTTTGAAATTATGACGAAACTATTAAAAGAAACAATACAATCCTCTACCAATTTATGTAGCAGAGATAAATTATCCGCAATATGTTGTGAAACATTATCCAAAACTCTTGAAAAATGCGAGGGCACGCTAGACATGAGAGTTGCACCACTTCAAAAGCGTATGCAGAAACAAGTACTAAGTAAAATTCGTCGAAAACTTTAATTTCGAAGAATACTAAACATAACAGAATGTTATTATTATTGTTTCATAATTAATACCCTTCTTGTTTGTATCTCGGTGAAGAAAATTTGTCTAAATGTTTTTCGAAGCAGGGTATTTTCAAAAAATTATAAATTTCTATTTAAGGCAAAAATTAAATAACTATACCTAACTAATTACTGATGTTATAAAGAATGATAAATCTATTTTAAAAATAAATTTCAAATAAAAATGTT
>comp242_c0_seq1
CCTTAACCTAACTTTTTTGTTCAAAAATCAGGTGTCACTCCGAGCGGTGAATTCGGTGAATTGATGCAAGGGGGAAAGTGTGTAGATAATGCAGATTGCAGTGAAGAATAAACCATAGAACAAAGTAGATCTTACCGGCCTTCAATTTCCTCTTCCTGTAGACTACTGTAAACGTTGCAATGGCGTCTGGTACTCTATACACATACCCGGAGAATTTCCGTGCCTACAAGGCCCTTATTGCTGCCCAATTCTCTGGGGCCCAGGTCAAGATCGCTGACAATTTTGTCTTTGGTGTTACCAATAAATCCAAGGATTTTTTGAAAAAATTCCCCCTTGGCAAGGTGCCAGCTTTCGAGACCAACGATGGAAAATGTCTGACTGAAAGTAATGCCATCGCATACTATGTGGCAAACGAACAACTCAGAGGAAAGACAGATCTGGAGCGAGCAGAGGTTATTCAATGGTTTGGATTTGCTGATTCTGAAATTTTGCCAGCCAGTTGTGCGTGGCTATTTCCCTTGCTAGGAATTATGCAGTACAACAAGCAGGCTGTGGAGAATGCAAAAGAAGATGTGAAGAAGGCATTGACTGCTTTGAATACACATTTGCTCACGCGCACATATTTGGTTGGAGAACGTTTGACCTTGGCTGATATTAGTGTGGCAATGACACTATTGAATCTCTATCAATACGTTTTGGAGCCAAGTCAACGCAAGCCTTACCAGAATGTTAACCGATGGTTCCAAACCGTTATCTATCAACCAGAATCGATTGCCGTGATTGGTGCCTTTAAATTGGCTGATAAAGCTTTGGAATATGACCCCAAGAAATTCGCCGAGAGCCAAGGAAAGACGGCCAAGAAGGAGAAGAAAGAGAAGGAGCCCAAGGAACCTAAGGAACCTAAGCCCAAGAAGGAGAAGGAGAGTGAACCAGCAGAGGAACTTGACGCTGCTGATGCTGCATTGGCAGCTGAACCCAAGAGTTCCAATCCATTTGACGCCATGCCGAAAGGCACTTTCGACATGGAAGATTTCAAACGTTTCTATTCAAACGAAGACGAAGCAAAATCTATTCCTTACTTCTGGGAGAAATTCGATCCCGCAAATTACAGTATCTGGTTAGGCGAATACAAATACAACGACGAATTGACGAAGGTGTTCATGTCCTGTAACCTTATTGGTGGAATGTATCAACGTTTGGATAAAATGAGAAAGGCTGCATTTGCCAGCGCCTGTCTGTTCGGTACCGACAATGACAGCACCATCAGTGGAATTTGGGTCTGGCGTGGTCAGGATCTCGCTTTCTCGCTGTGTCCAGATTGGCAAATTGATTATGAATCATACAGCTGGAAGAAATTGGATCCTTCAGCGCAAGAAACGAAGAACTTGGTGAAACAATATTTTAGCTGGTCAGGCACTGACAAAGATGGACGTAAATTTAATCAAGGAAAGGTTTTCAAATAAAAAAACAAAACTCTTTAATTAGACTTTTCATAAATGAGATCCGTATATTGCTGAAAGAATAGAAGACGAAAAAAAAGAAAGATACACTCTTAATACTGTAAAAACACAAATTTCGAAAAAAACGAACTTACGGATCTTCCAAGACACAGAACACACACAAACACCCATTTTATTCCTCATTAATGTCCAATTCTACATGTTTAAATTCTATTTTGCTACGAGTTTGTCACGCGTAAACTTAAGCTCGAAGTTATGTCCTCGGTTATCATTTAAATGTATAAAAAAAAGAATAGAACGTCTTTTCCTTTTTTTGATTATGATAATATTTTCCTTTTTCTCTTCAATCACAGTTCGTTTAATCGTTTAGACTGATCAGTCAAAAAACAGATCATATTCTTTAATTTTTTTTTCATTTATTAGAAGCAGACAATTATACTGTGCAATGTGTTATTTATTGTTGAAAACTACAATTTTGTTTTAGCGACGCATTCTATTGAGATTTGGACGTTTTGTCGAGTGAGACACGTTACGTTGATTTTATCGATCTGCGATTTTTGTATGTCAGTAGTGAGAAAAAAAAAATTAAATATCGAAAAGTCTGAAT
>comp354_c0_seq1
TTTTTTTTTTTTGTTTAAAATTCAGCATTTATTGAAATACAAACAACAGTTGAAACGTTCCAAAAAGACCAACACCATTTAAAAATAAAATTTCTTAAAATTTAACCCAACTTTTTTCACTTATACATTAATGGAAAAAATTATTTTATTTCATATATTTAGCTATTAGAAGCATAATATTGGGCTTCAATCATAAAATCAATGACAAGTTATCTCATCTTCTACAAATCTATGCCTATATCGTCGGCAAAATTTTTCTCATCCTCATTGAATTCGGATAAACCTTCATCAACATCCTGTTCTTCATCATATGCAACAAATATATTATCTGCATTCTGTTCATTATCTTCATTTAATCCCGAATAGGAATTATCTTTGTGAATTACTCTCGCTTTATTTTTTACAACTCTTAGCGCATCCGTATCCCAATTAGTGGATGGTGTAACACATTTCCCATCTAAACAATATTTGTTAGTTTCGCAAGGATATCCATTTTCTGCAGTTAACAATTCAGTGACAATATTTTTCTCATCTTTAACAGGGTTAAAGACAGAAGACAAATCCAGTTCATTTTTACTAGTGCACATAATTGTACATTCCTCTTTATGATTATGGGACAGAAACATTTGAATCTTTTTACATCGTTTCCTGGGAGAGTCAAATTCATCAATTGATCTAATTAAGGGAGTAGTTGTACCAATAGTTCTGGGAGTAATTGAAGTAACTTTATATTCAAAACACATGCCCTCACTGCAAACTCCGTTATCAAGGCAAGGATATCCATCTTCAGCAACTATACGTTCATCGTAATTGTTTGTTGTATTTTTGCAATAAACACTGCAACCATCGTTGTAGACGTGTGACCAATCCATTCCAAAATCTTTGCATCGTTCACTGAGATTTTTAAATGCAACTGGTGATTTATCCGTAACAGCAGTCATATTAGCACACTCTCCATTTTCACAGTATCCAAAATTATTGCAAGGAAATCCATAATCATCGTCGAAATATTTGTAATCATTATTGTCCTCGCTATTTTCTGAATTGTCATTTTCTTTCACGCAGAGAAATTGGCACTCCATCTCGATATCTGATAAAGACATTCCAATTTCTGTACATCTTTCAATGCGTGGTCTGAATGTAACTGGTATATTCGAAGGAGTAGATGAACCAGTAATGCTGACAGTATTTGTAGTTGAATCAGTAATGTTGACAGTATTTGTAGTTGAGTCAGTAATTCTGTGAGTTCTTGTAGTTGAATCAGTAATGCTGAGAGTACTTGTAGTTGTATCAATAATGTTGTCAGT
>comp66_c0_seq1
TTTTTTTTTTTTTTTTTTTTTAAGTTGCTGAAAATTACTGTTTTTTATTCAACTGGCAAAAGCTGTAAACAAAGACTGGTGTAAAAGATATTGGTTTAAAAATTTCTTGCAGAGAGGAATGTCATTAAAATGATGAAAATTTGGTAGTCTAGTATTCTTCTGCTCCCTCTCCCTCGCCTTCGGTGGAGTCCATACCGACTTCTTCGTAGTCCTTCTCCAGAGCAGCAAGATCCTCTCTTGCTTCTGAGAATTCGCCTTCCTCCATACCCTCACCGACGTACCAATGTACGAAAGCACGTTTGGCGTACATCAAGTCGAATTTATGGTCGAGTCTTGCCCACGCTTCAGCAATAGCTGTTGTGTTGGACAACATGCACACTGCTCTTTGTACCTTGGCCAAATCACCGCCTGGCACAACGGTTGGGGGTTGATAGTTGATACCGACCTTGAAACCAGTTGGACACCAGTCGACAAATTGGATTGTGCGCTTGGTCTTGATTGTTGCGATTGCAGCATTGACGTCCTTGGGAACAACGTCTCCTCTGTACAACATGCAACAAGCCATGTATTTTCCGTGTCTGGGGTCGCATTTGACCATTTGGTTGGCTGGCTCGAAGCAGGCGTTTGTGATTTCTCCAACGGAAAGTTGTTCGTGATACGCCTTCTCGGCAGAAATGACTGGAGCGTAAGTGACCAGAGGGAAGTGGATTCTTGGGTATGGTACCAAATTTGTTTGGAATTCGGTAAGATCGACATTGAGAGCACCGTCAAAACGAAGAGAAGCCGTGATGGAGGAAACAATCTGTCCAATCAGTCTGTTAAGATTTGTGTAGGTCGGTCGTTCAATGTCCAAGTTTCGTCTGCAAATGTCGTAGATAGCTTCATTGTCTACCATGAAGGCACAGTCGGAGTGTTCCAAGGTAGTATGGGTTGTCAATATTGAATTGTAGGGTTCGACAACAGCAGTTGAAACTTGTGGAGCTGGATAGATAGCGAATTCCAATTTCGACTTCTTTCCATAGTCAACAGAGAGTCTTTCCATCAAAAGAGATGTGAATCCAGAGCCGGTACCTCCACCGAAGGAGTGGAAGATTAGGAATCCTTGGAGTCCAGTACATTGGTCGGCCAATTTACGGATGCGGTCGAGAACCAAGTCAACAATTTCTTTTCCGATAGTGTAATGACCTCGAGCATAATTGTTAGCTGCGTCCTCCTTTCCAGTGATTAGTTGTTCTGGATGGAACAGCTGACGATATGTTCCAGTTCGTACTTCATCGACTACTGTTGGTTCAAGATCGATGAAGACAGCTCGAGGAACGTGTTTTCCAGCACCAGTTTCACTGAAAAAGGTGTTGAAACTGTCATCGCCTCCACCGATAGTCTTGTCAGAGGGCATTTGACCGTCCGGTTGGATTCCATGTTCCAGACAGTAAAGTTCCCAACAGGCGTTACCAATCTGGACTCCGGCTTGACCAACATGGATTGAGATACATTCACGCATTTTGAATATTAAAGTAGTGCTCCTTTCTTGTGAGACGGAAAGTTGATTGTTGGCTGAAGCTGGTAATGCGGCTTCTGCAAACTGCACAACAATACCGTTTAAAGAGAAGACGAATACTGCCACCAAAATATTCTAAAATTAAATAAATATCAGTTGAATTATTTGGAATTTTTCTAAAATCTATTTTAATAAAAATAATTAGTTAATACTTTATTAATTAATATTCATGTCGATGATTTTTTAAAGCTCAATAAGCAGACTCACAGTTATTTCACAGCATAATTTTCGTAAATTTTCCTATATTCTGTAAATATGTATAATTATTATAATTATATAATTTCTTTCTCTATTTTAT
>comp712_c0_seq1
GTCTTTCATGCAGAATAAGTGGGGAAGGCGCAATATACTTTTTACTCGTACTATTCTTCCAACTTAACTAGAAGACAGTCTTCTCTGGGAAGTCCAACTCTCTGGTCATTCCTTGACCACTAGCACAACAAGTCCTTTCTTTATGCGAAACATTAAAAAGTGGAGGTTTTTTTTCTATTGTGAATTTTTTTTTTAAAACTGTGATATTTTTTTGTAATTTTTTTTTTTTGAAAAATTTGTTTTTGTTTGAAAATTGTTTTTTTTTTTGCAAATTTTGAATTGTGATGGTATTCTGTAAATTCATAGTACTGTAAACAAAAGTTCTTTTTTGAAATAATATATTCTCTCGTTGGAAAATGATCATTGGAGATTTATTTGGGAAAGTGGAATAAATTTTCATTTTAAACATTCAAGTTGCGTGTATGTGGATTTTTTTCGCAATTCACAGCATCCATATAGAGTTGAATTGAAAGAGGCAAAAACACAACACTGAAGTACTGTAGCATCCATCAACAACTCTAGAAAGGAGGACTTCTACTTCTCTTTCACCATGACAACGGCAAAGATATTTAAACCTGGAACTCAAGAATCGTTAATTGAGACGGCAAGAAAAACCCCGCCGATTAAAGTAGGAAAACATTTGATTAAAATTGAACCTGAAGAATTTAATGAATTTTATGCTGAAAAGGCGCGAATTGAATTAAACGAAACTCCCGAAACTGTGAAACGTGGTTTGGAGGAACTCAGAAAACTTCTCAGAGAGGAACCTGACTTGGTGATACCAGATGAAGATGAATTTTTATATAAATTCCTGAGACCCATTAAGTGGGACGCAAAAAGTGCTTTTGATTTGATGAAAAGATTTTATCAATTTCATTTCAATAATCCACGATTTTGTAAAGGATTGGTGCCAAAAAATGAAAGAGCCGTCTTGATATCCGGTATTTTAACGTTCCTTCCGGAACGCTCAGATGGATGTAGAATTTTAATAATTCAAAGTGGTAAAAAATGGAAGCCTAAACAAGTCTCGTTGGATCAAATATTCAGAGGTGTAATGCTATGCTTAGAAGCTGCCATGTCAGAACCAATTACACAGGTTTCAGGCGTTCATGTAATTTTGGATATGGATGGTCTTAGTTTAGGTCACGTGACACACTTTACACCAAGTTTTGCAAATGCAGTTTTGGAGTGGGTCCAAAGGTGTTTACCCTGTCGGCTCAAAGGTGTTCATATTGTCAATCAACCATACATATTCAACATGGTTTTCGCTATCTTCAAACCTTTCATCCACGAAAAATTGCGAAAAAGGATACATTTTCATGGAACAAATAGAGATTCATTGTTGGAGCAATTAGAAGCTAAAGCAATTCCAACAGAATATGGTGGTGAATTTAATTTGCCAAAGGAACCACTTGGCGAAGCACTCTATGAATATTTTCATGCATATGAAGAAGAATTTATAGCGAGCTGTGCTAGGGGATATTCCTCAAAAAGTTAAAATTAAATTTTGTGTCCTAAAGAATTTTTTTTAATTAAGCTGTAGTGATTTTTCAATTCGTCGCTTATTGAAAATAGACGAAAATGTAAAATTTTAGTAGTTTTGGATACGAATTTAAAGTTTTTTTAATGTTTGTAAATTTCCTAAACTATTTATAAATATATTAGCAAAAATATATAACAAAAAAACTTCTACAGAAAGGTATTTTAAAAAAAATACTATAGAAAAAGTAATAATATTTTAGTAAAATACCTTTTCATGAAAATTTTCTTTGGGAAATTTTTCTTCAAATTTTTGAAGACAATTTTTATAAATGAATATAAAACAAATTTTTATAATTTATTTGTTTAGTACTTGTGGCGAATAGATACGAATTTTTGTATCTTCTCTTTATATATAAAATAGAGAAAATGGATGAAAGTATTGTCCCTAAGAAGACATAAAATATTTAATAATAAATTAAGATATTTATAATTTTCAAATTATTTTATTGTAATAAATTACAATAATAGAATAACTAAAATTATAATTAAAAATTAACATTCCCGACGATTATAAAAAAAAAATTTTATTTAGAAAGAGAGATTAATATATTAGAAAATTTGTATTTAACATTTTAATAAAATATTTTACTACTTATACAAATAGATAATTTTTTATTTGCAACACTTATTTGTAATAGAAATTTTCGATATGCGCAACTTATTTTTATTTATAATTTATAATACAAAAATTTTACTTTCTAACACAGAAAATTTAATTCATTTTTATTAGAATTTTGATCTTCTTGTAAAAATTTTTATTTGAACAAAAAATTTAGAAAAAAAATTTGATTTTTTTCTCATTACGAATAATTGTTTATTTATTTTTTATTCCTATTTTTAATAATTTATAAACTTTTCTGATATGTATTACAAAATTGTCATATATATATTATATTTATATAACAATATATAAAAATTATTCGAATAATTGCATATTTTATTCGTTCAATTTTTTAAAGAAATATTTATAATTTTTATAAATATTTATAAATATTTTTTCGTTGTAGTAAAAAGGACGTTGTGAAGAGAGCATTTTTAAGTTATTATAAACTAATTTTAAAACATTCGTAAAAATAGAATGTTTGGAAAATTCTTCTTTTACAAAACAAGAATAATTTGATTTAAATTATTATTTATCATAATACACATTATTATAATACACAACAATAATATTTTTCAACCTTTCCGTACACTAAACCTTCTGTAAATTAATTATTAAAAACTAGTCTGAAAGTAATAATGTTCTCTTTACTCGCACGATAATTGGCTTTTTATCACGTTATATGAAATAAAATAATTATATAAATATAATTTACACTAAAAAAATGAGCAATTAAAGGCAGTTGAAGGATATGTTTTTTTTTGTAAAACAATTCGGAAATTAATCTTCAACTAATCCAAAAAAATCTTCTCCAAAGAAACAAGATAAATCTCTATAAGTTTTATTTCTTCTTGTAACCATACGAGTTGATAGCGTCGAATTCCTTGTCGCATTTTAGTAAAAGTTCAAGCCACTGAGGACCGGATATTGTTGGAATTTCTAAAGTTCCTCCATAGCAACTTGGAAGGCATTTTGGTGACATGTGTTGATGCAAAGATTTTCTGTCTGTGCCATGGAATATTATCCTCGATTTAAGTTTCTCTCTCAAAAATGGTTTAAAGAGATTGAAGACCACGTTGAAGATGTACGGTTGATTGATGATGTGAATATTTTTAATTCTCAATGGAACAGCGTCCTGTAGCCAATCGACTATTCTTTTGGCGAATGGCGGCGTGAATTGCCACGTTTGTTGCAGTGACAAGCCATCCATATCAAAAATAACAACAGCGCCGGCAATTTGTGACGTTGGCTCTAACATTGCCGCCTCCAAATATAAAACACAACCCTTAAATACTTCATCGAGACTACATTTATTGTGCTTCCATTTTTTTCCTAGTTCTATAATTAAAATTCGTCGTCCATGTTGATCGCGATTTGGCAATACAGTGAGAATATTGTGTTCAAATATATTTCTCTCATTACTTGGTTTGAGGCCTAAATAAACATTTGAATGTTTCACTTTAAAACTATAATAATTTTTCACTAATTTTGACGCCGACTCGGGATAATATTTGCAGGGCCTCAAGAAACGTATTAGCCATGCCTCATTATCCAATGGACAGTGGAGATCTGGCTCGGCTCTGAGCAATTCCTGTAATCGTGAGACTGCTTCTTTCTGTAATTCAGGCGATTCCCTCAATTCTTCTCTCGCGACTTCTTGAATTTCAGGACTCGGTGGACCAAGTTCAAACTGAAGAACAAAATTACCAACCTTGATTGAAGGCAATTCCTCCACGTCCGTCGACAGCATTATGTTTTCGATAACCAATGCCATGATCAAAAAAGCAAAGAAAGAATAAACTGTGGGACCGTGAGACAATAATTACAACTGTGGTAGCAAAATTTCGACACGATCGTTTTTATTTTTATTTTTTTTTTAACAGGTTGGAGGCGAACAACACGCGAACGAGGTTCCCCCTTCGAATATACGACCAAAATGCTGATGCGACTTGTCTGGATCTACTCTTTATATGAACGTTCGTTGCTCAAGGCTTGGGAAAACCGTATAGAGGAATCAAGTCTCTTTTTCGTCGAGTTATGATTTGAGCAAAACAGAACGCAAAAAAAAAAATTAAAAAACAGAGAATGAAAAAAAATTAGAAAAAAATTATATATTACTATGAGAGAAACGAGTTCAGAGCTTACGACTTGCAGTTAATTTTATTGTCTTTTATCCTGTCGCGTGTATCAAGGAGAGTATTATATACATATAAGGTCAAATAAACAAGGCAATCTGTATGAAAAATGACTGTAAGTATCCTGTCAAGGAATATATGGAAATTTGGAAAATTATCCTCATTATAAGATCAGTTTTTCATTTTACTGACAATTTTGTATTCATACGTGAATTTAATGAATTTATTCTTATTCACTGAAAATGAGACTAAAAACAATTTTTTGAGGGGAAAAATTAATTTTCTTCATTTTTGACTTTTTTTGCTTGTGGCTAAGAGGGTTAAGACACGCTCTGGTAACTCTCACGGGGTTCGATTCCCAGCAAGAATTTGATTTTCTTTATTCACTTAAAATTTTTCTAATTCTTTTTTTAAATTATCTACTGATTTTTGCAATAATTCGTTTCATTTATGAGGGAAAATAGTTCGAACAAATAAATATGATAATATAAATTTATTTTCTACTACAATTTTTTGCAAAAATGTCTATTAAAAAATTTAAATAATTGTACATTAATAATAATTAATAGCAACAATGGTTCTAATAATTTTTTAACATTCGAAAGCTTTTTTCTGTTTCATTTTTCTTCCTTGTGGATAAGAAGGTTAAAAAAGCACAAAAAAAGTACTTTAATAAAAAAAGCAAAAAGTATTCTCACAGGGTTCGATCCCCAGCCCAAAATTAAATTTTTTCAAAAAGAATTGCAGAGGAAAATTTCCTAATGATTTTTGTAAAAAAATTAGTTTTAATCGTTAGTAAAACTATTGGTAACGAATAAATATAATGTAAATCTTTAATTTTTTCTGCTGTAAATATTTTCAAATATTTCTAGTACTAAATTAATAATAATGTAGTACTAAAAACTATAATCAAATTTAATTAACTATGAATATAATTA
>comp107_c0_seq1
TTTTTTTTTTTTTTTTTTTTTAAAGTTTTGTTATTTCATAGTCGTTTCATTGTACGAGTACATTGTTCTTTTCGCAACCAATTTCATTATAGATTGCATTTTGCTATTGGATGTTTTTTTCAGTCAATTGAAAATTTACCGACAGTGCAATAACATAAACAACAAAAATACACTTAAAAAGAACGTAAAAAATACAATTTGTAATTTAATTAACAAGATTTTTCAATTTTTTTTGTTTTCCCTAAAAAAGACATTTGAATTTTTTTTCTCTTTTTCCCGATAATTTAACGTATAAAACACGAATACTCATTAAAAATATTTGCATTCTTCAACAATATTAGTTTCACTAAATTTCATGAAATAAATTGATTTTCTTTCTTTCTTTTTTTAATTCCAATATTTACTCTTGGAAAATAAATCGATTACGTTACTTTTAAATGTATTTCAGTATATATATATATAAGAGGCAGCGTTAGATTCAATTACAAAATTTAAATAAAATAAGTATTTAAATAAAGTATGTCAGTTACAATTTATCCAAATACGATGACAAATCTGGGAGACCTTCCTTTAATCCCTTTCGCTTACGAGTTTCTTGAACAACTGTGTATGGTCGAGTGGTGGATTCCATTGGATCTCCAGGAAGAATTTGCCAATGGTCAAATACACATTGTGGGAAAGCTTGACCGCCAGTATTGGAACGCAAATCAGCAGTGAATCCAAACGACTCATTAACGGGAAGATAAGCTCTAACAACAAACATAGGGGTACCAGCCACTTGTTGTTCTTCGAAAACATGACCTCTCCTGCGATTCAACACTCCATAAATTCCACCAACAGCAACTTCTGGGCACTGAATTTCACACAAGTAAACGGGCTCCATAAGTCTCGGTTTTGCAGTGAGAAGGCAAGCGTACAAGCAACGTCTCGTTGTAGGAATGATTTGACCACCTCCTCTGTGAATGGCGTCAGCATGCAACGTAACATCCTCGATGTCGAATCGGACTCCTCTCAAATTTTCCTCAGAAAGAACTCCCTCTTTCGTTGCCCATTGGAATCCAGCTACAACTGAATCCTTAATTTCATTAAGATATTGCACTCCCTTTGTGCAGTCGACAAGGATATTTGGTCCAGTTCCATCGGGGCCGAAGCACCAGATTTTCCTGGCCTCTGTAACATCGTAGTCGTATTTTTCGCTAAGATAACGAGCTCGCACTTTGAAGTCGTCTCTTGGATTGACCTCTCCGTTGTCAATGTCCTCAGGAAGACCGTCAGGCATTGGCTGCGCTCTCATGAAGAGACGATTGTGCTTGTTTGGTGATTTTGATAAGCACACTTGATCGGATCGTTCCGAAACTGTTTCTCTGTATGAGACGACGGGATCTGATTTCTTGATAGGAATGCATGCGTGATCTTCCTCAAGATCCTTGAGGCAAATTTCAAGATGAAGTTCTCCAGCACCGGCAATAATGTGCTCACCCGACTCTTCAATTATACATTGAACCATAGGATCGGATTTAGCCAAACGTTTCAAACCTTCGACTAATTTGGGTAAATCAGCTGGATTTTTGGGCTCAACTGCAACACGAACGACAGGTGAGACGGAGAATTTCATGACTTTCATATTGTGCGCTTCCTTGTATGTCGTGATGGTTCCAGTTTTCACCAAGAATTGATCAACACCAACGAGACCGCAAATGTTACCAGATGGAACATCCTCAATGGCTTCGACATAACGACCCATCATCAAGATAGTTCTCTGAATGGCCTTCTCGTATAAATCTTCCTTCTTTCCTGGTTGGAAATTGGGTCCCATGATACGTGCCTTCATGCCAGTTGATACTTTTCCAGCGAACACACGACCGAACGCATAGAAACGACCTTTGTCGGATGTCGGTACCATTTTCGAGATGTACATCATGAGTGGTCCATTTGGATCACAATTCTTGATAGCAACGGCGGCCTCATCATCATGAGGACCCTCGTACAACATTTCCATTCTGTATTTTTGAGCAGTCACAGGTGATGGTAAGTGAATGGCAATCATCTGAAGAAGTGCCTCACCAGCTGGGAGCCAACTTCTCATGACAACCTTCAAGAGGGATTTGCCATCCTTGTCCTCATCCTCTTTCTTCAAAGTGATGCCTAATTTATCGAGTAAACTCTTGGTCTCCTCTTTCTTGTAATTCATTATACAATCGAACACCTTATAGATTGGATCCAAAACGTACATGCAGAATGAACGTTTGTTGTCAGGCTCTTTCTGCTTCATCCATTTCTTTGTTTTCGGATTGAAAAACGACTCTCCCCAAAGTCTGTTCATTAATTTGACTACGTCGATCTTGAATTTCTCGGCATACATTTCGGAGAATTGTTTTAACGTGAAAGCCCAGCCGTGAAGACCGGATCCAAAACCTACGGATCCTTTGCTTGGATCGACATGAACTTCACCCATTGGACCGCTGTCATCGGAATAGGTGGCAATAATAACGTTAACATTCTCAACAATACGTTGGAAAGTTTGATAGAGTTCTTCGCTTTCAAGCTGAAGTTCAAGCAAAGCACGATCCATTTTGTTCATGAAAAGAACTGGCTTGATACGTTCAGCAATAGCTTGACGCAAGACAGTTTCCGTTTGTACACAGACACCAGAAACACAATCGACGACAACGAGAGCTCCATCAGTGACACGAAGAGCCGCTGTTACTTCACTGGAGAAATCTACGTGTCCAGGTGAGTCAATAAGATTAATAAGGAAACCCTTTTCCTCTTTATCACGTTGATCCGGATTGGTAATGAAAGCCATATCCTTCTCGTCCAGTTCAAAGAACATAGAAATTGCGGTTGATTTGATCGTGATACAACGTTCCTGTTCATCTTTGCGAGTATCAGTGAATCGCGTCTCACCAGCCTTGGCACCAGCAATAATACCGGCTTTGGACACGAGGGAGTCAGTCAGTGTTGATTTTCCATGATCGACGTGGGCAATGACGGACATGTTCCTGATGTTCTTCTTCTTGTCCATCATCGCACGGATCTCGTCTACTGTGAAGTTCACCATTTTGGATGTTGTCCGATTATCGTAGCCTGTTCAGAAAATAATACGTGCGCCAACAATGGCGGACTCCCTGGGAAAGAACAGGATTCTGAAGGAACAAATCCTTTGCTTCGTGTGATCTTAAGACAGAGGGCGTTGCACTCTATTTGCTTGCGTCGCGTGGACACAAAATAAAATACCATCTACGCAGCTTGTGATGCGCGCGCAACTTCCATTCACGTGAAATATACTTTTTTTTATTTCTACTTCTACATTATACCATTATCAGAAAAAAAGATGGAATATTATTCCAAGAATGCAGTTTTATGAATTTTTTATTACGGGACCGAGCAAATAGCTCCACTTCCGGTTTCATGTTCGCCTTTCAAGTGTTGTTCCCTACCTTATCGACTTCACGCGCGAAAATTGGAACACGTTTCGACAATTGAAATTTGTTGTTCAAAAAAGTTAATAATATTAGAATTCCTAAG
>comp2614_c0_seq1
TAAAAATATCGTGTGGACAATGCAAAAAAATTTATCTCATACTAAACGTTATTGTCTTCTTGGAAACTTGGCGTTGTGCTTTCTATTATTAGAAAATTTAATAAAAATCCAATTTTTAAAGTAAAAAAAAAAACTGTTTCATTTCCCAATTAATAAAATTTTAATTGAGTAAAATGAAATTATATTTTATTTCTTGGGGATTGCTATTAATTGCAATATGCATTTCATGTGAAGAATTATCGGACAGTTTTGCTCTTCCAAAGAATTTTGAACTGAAGATGGTCAATGCTCTATTTAGACATGGAGATCGTACACCACATCCATTTTATTATGAGACGTACCCGAAAGATCCATTTGCAAATGAGACATACTTTCCTATGGGATATGGGGCTTTAACAAATAAGGGCAAATTAAGAGCCTTTGAATTAGGTACTTTTTTGAGGAGAAGATATAATCAATTTTTGGGTACCACTTATATTCCTGAAGATATTTATGCTAGAAGTACACAAATAGATAGGGCACAGATGACCCTACTTCTTGTTCTAGCT
>comp63_c0_seq1
GAACTCGAAAAGGATGATGACAAGAAGTGGATTAAGGGATTAGCAGGAATTTTTGCAGTAGAGCATAAACCAAATTTACTCGAAGGCTGGGTATCCGGAGAAAAGAACACTGAAGACATGGAAAAACTATCGGATGATCAAGTCAAAAGTCAGGTTGTTGAAATTATAAAAAGATTTTTCGGAAAGACCAACACCGTCACTGATCCCACTGGAATGAAGAGAACTAAATGGCGCACCAATAAGCATGTCATGGGAGCTTACAGCTACAGAAGCTCAAAAAGTGACCAAGATGTTGTTAATCCAACAAAATTAGCAGAACCCGTTGGAGGAGAAAAACCAGTCATTTTATTCGCCGGCGAAGCAACGAGTCCCCATCACTATGCTTCAGTTCATGGTGCAATTGAAACCGGTTGGAGGGAAGCTGACAGAATTATGGAAGAACATCCGGATGTTAAAAGTTAGCTTTTTAACAATCTTGATGTTTATCTTTTAGAAAAAATTATAATTTCAAATAAATCAAATTAAAAATTGTTGTATTACAGCGAAAGGTTTTGTCTTTGTCCCTAAAAAAATATCACAAAATAAATTTTAATCTGAATTGTATATTTATCAATTTAAAAAGACATTTATCAGTGTTTTGGATTTTCCTTACAGTACATGAAGAATTTGAAAGAATTAATTTAATAAGTCGTCGGGATATTATATTTCAATATACAAGAAATAAATTTGATCAAGCTAATTTTAATCAACTACTTTTTTAAATTAGTTTAATTTTTACTAAAAAATAGAAAAAACTTATCAGATTACGTTGAAGATTACAAAAACGCCATTGAACCAATTTTCATTCCTATCGCATGCTACTTTGATCTTTTATTCCACTTATATTTATATAAAAATCATCGGATAATTATTAGTTTTATAATGTGTTGTCTTCAGTAAATTATAATAAAAAATTTTCACGATAGTACCATTGACCTTGAAATTATTTTTATAAATTCGTATCAAATTATTTGAAGTAACAGAAAAATATTTTGAACACAAGCATTGTGATTAATTGCATTACACTGAATACATAATTGTTTTGATAGAGATGAATAAATTTTCCTTCGAAACATAAAAAAATAGATTATCGCAAGTGACACTTTAATAACAGAAGATGCGTTCAGATTAATCCGTTAATATAAATTGAGCCATCAAGCTTGGAAGATCATTTTGGAAAATTGTAGTACAATAATAAGCAGAAATGCTGCTTAAGAAGAATTTCTTTACTATTGCTTTACTATTCTTGTATTCAATTATTTTGTCAGTAAATTGCGATGATGATCAACCAAGTGTAATTATTGTGGGGGCAGGAGCATCGGGAATTGCAGCAGCATCCAAACTTATGCAAAATGGCTTTAAAAATGTCAAAATTCTAGAGGCACAAGACAGAATTGGAGGCCGAATATTCACCACAGATTTCGGTGATAAACAAGTTGAACTGGGCGCCCAATGGGTTCATGGTGTAGAAGGAAATGTTGCTTTCGAGTTGGCATCGCCACATGGAGTTTTAGACAAAGGAGGAGAAGATAGAGTAGTGAATATGCATGAGAAAATAATGGATTCTGAAGGCAATGTTGTGCAACAAAATGTCATTACAGATGTTAATGAATTTGTTGCAAAAATGGAGCTAAGTTTGGGAGAGCATGCTGCAGAAAATATAACTTCTCCTTTAGGCGATTACTTTAAGAATGAAATTAATCAATTTCTTGAAGTACAACCACAATGGAAGGAAAATAAAAAAGGATTTACACATCTTAATAACATGGTAATGATGGCTTTATATTCTGCGAATTCATTGGATGATGTTTCAACAGTATCTATCAGAGATTTTCACAATTGTCCTGGTGAATTTTTCGTTAATTGGAAAACGAATGGATACAAAACTATTCTCGATATATTAATGAAACGTTTTCCGAAACCAGAAGAAGAATTACCAGTGATGGCAAATACAGTATTAAATGCTGAAGTAGAATCAATTGATTACTCAGATCCAAATGGAAAAGTTACAGTAAAAACTACAAATGGAGACACACATACTGCAGATCATGTAATTGTCACATGTTCCGTGGGTGTGTTAAAAGACAAACATAAGTCAATGTTCAAGCCCGCTTTGCCAGAAGATAAACAAAAAGCAATCGAGGGAACTGGTTACGGAAATGCAGCAAAGGTTTATCTCTCTTATGATGTGCCATGGTGGAAAGAAGATATGGAGTATGGATTTGGTTTACTTTGGTTGGACAAAGATTTAGAAATGCTCGAAAAGGATGTTGAGAAGAAGTGGATTATGGGTATGGTTGGAGTTTATGCAGTTGAGCACAAGCCAAATTTACTCCAAGTTTGGGTATCCGGAGAAAAAAATACTATGGATATGGAAAAGCTCACGGATGATCAAGTCAAAACTCAGGTTGTTGACATTTTGAAAAGATTTTTCGGAAAAACGCACACCGTCACAGAACCCACAGGAATGATGAGGTCAAAATGGCATAGCAATAAACATTTTATGGGAACATACAGCTTCAGAGATGTAAAGAGTGACCAAGACGTTGTT
>comp202_c0_seq1
TTTTTTTTTTTTTTTTTTTTCCCTTTTTTTTTTTTTTTTTTTTAAGTATCAATTCTCTTTATTCAGAAATAAAATTTGTTAATTAACAATGGATATTAATTATAATAATTGTTTCTTGAAGCTCTTCTAAAAGCATATGGCGCTTCTTTTTTCTTACAACCACCTTCACAGTTGCATCCTAATACATTACACGGTCCTACACCACAATAGTATGAGAAAGTTGTACGGCCATCTTCGCACACTTTTTTTCGTTTGTAACAACATTCAGCATTACTTTCAATAATTAATAATGAAAATGTTACAATAAATGACAGAAGGAAAAGTTTTAACATTGTTGTCATTTTCAATGTATTTGCTGAATTGATGATTTAAATTGGATTACTTTTATTGAAGTTGTGAGGTTTTCAAAATCTTCTATTATTGTATTCTTCTATACTCTTTGATATTCGGCTACTGTAGAATTTTTCCGCGTTTCCTAACTTTTATACCCCACGAATGCAGAGAAAAACAATAAAAATTGTTTTTTTCACATAAAATTCATTATTA
>comp82_c1_seq3
GAAAATTAAATTTGAAGGCAAATTTAATTCGAAGGAAAATTTAATTCAAATTCAATTGAAAGGCGAATTCAATTCAAAGGAAAATTGAAATTCAATTCGAATTCAAAAGTCAAAATTAATGTTTTCGATGTCACTTAATAATCAATTCCTGGATCAGTTAATATATCTTTTTCCCACTGTTGCTTTATTCAATGACGATAATTTATAATCGATGAGAGGGTCTCTCTCTACATCTCGCTAAGTGAAATGAAACTCATTTGTGCGGTCCTCGCTCAATGTTATTGTTCTTGTGATTAAACTTGTGAATTTTGTCATTATTTTTTTATTTTTTTTTTTTTTTTATTTTTTGAAATTCTGGAATTTATTTTTTAATTTTCACGTAGAAACGTTACCGACACCATATTTTCAAGTTTACAATTATTTGAATTAACCCATAATAACAGTAGTTTAGTTATAGAAGAAATACTGCCTGTATAAATAACTCCAGAAATCTTTATCAGACACTATTTTCTGTTGGTTATTCTTTGTGCATCAAATCATTAAAGTGTTGCAGGCAAGGTAGATATCGTTCTGTAATTGATATACCCATATTCTGGTGAGATGCCTTGTCTTTGCCCTGAGCGTTATTAATAGCTGGAATAATATTATCATCGATATCTGCAGCAAGGTTTCCAATATCTTTTGGTAGCCTGAAGATGCCTACACTTTTTTTATTATCTGTTATATGCTGTATAAAGTCTTTTAAAACTTGGGACTCAACCAGATTACTTTCTAATATCGAGTTTAATTTGGCACTTACATATTCATGATCAACTGTAGCTTCATTGTGTTGATAAGGTGCTTTTGAGATAATTAGTGATATACTAGGGAAAAAGTCTTTAAACATGCCATTAAATAATTGATCAAGATCATTTAGAAGCAAAATAATCTCATAAATATCATCAGAAAAAATGGAATTAAAATTGACATCTAAAATGAGTTTCAGAGATTCGACTCTTCTTATCAGATGATACAGATAAAGGGCATTGCTGAATTCACGCACTGGATCACTGCTGTCCAAAATTGAAGGAGTATCCCAGAGGTCCACATTTTGAAGTTCTGGCCTTCTTGATGACCATTTTGTAGGAATTTTAGACCCTAATTCTACGCTAGTACTAATTTCTGGTCCAGTTGTATTTTCGTTAGTTTTTCTTATTGTTATGTCTTCAAATTTATCACGTCTAAAAGCTGTTAATTCATTGCCCATCAAGTAATTAATTAGTGTACTTTTTCCACTTCTTCTGGTGCCTATGACAATTGCCGCATTTGCACTTTGATTTTTAGTTGCTTCTTCCATACTTTTATCCGCATCCTTGAAAATTTGCTTTACTTCATTTAACTCATCAGAATTAAGCACACAGTCCTGACTTCTGACAATGGAAACTAGAAAGCAGATTATTGCTATTCTTATCATGATTGACAAACAAGGTAGTGCAACGTTTTTCAGTTGATATTTTAAAGTCCTTGGTGTGAAACTTTTCTCGTGTATTTGATATTCAGGAACAATTAGACGAAACTTAATTCCACGTCCTTCATCGCCTCTTAAC
>comp1380_c0_seq1
AAAAAAAGTGTAGGCATCTTCAGGAAACCGGAAAATGTTGAAAAGGTTACTGCTGTTATCGATGATAATATTATTCAAGCTATTAATAACGCTGAGAGCAAAGACAAGTCATCTAATCAGAATATAAGTTTACCAATTTCAATAGAATTGCATCCTTGCCTGGAAGACATTAATTATTTGCTGTCCAAAAAAGAAGCAAAAGAAGAAAGTGCCTGATAAAAATTTCTGGAATTTTATTTGCAGGCAGTACTTCTTCTAATTAAACTACTGTAG
>comp326_c0_seq1
GTGGTGGAGCGTGGTTGGCGTTGATTCGCTGTTTACAATTGACCAATGAGCGCTTTCCATCTGTCTGCCTTGGCTGACGACGACGACAGCTAAAAATCATCAGCGGCATTTTGTGTATTGTCATTATCGGTTCGTTTCTCAGACAACAAGGAATTATTACTTGGAAATGCGTACTCTTTCCGTGTATATTGCCTTTTTGGCAATTATTGCAATAAAAGCAGAAGTATTTTTGGAGGAAACTTTTGCTGACGAAAAGTCCCTTGAAAATTGGGTACAATCAGAACATAAAGGAATTGAATATGGTAAATTTGTACTCAGTCATGGTAGTTTTTGGAACGATCCAGACAATGACAAAGGTATTCAAACTTCTCAGGATGCCAGATTTTACGCTTTGAGTCGAAAGTTTGATAAATTCAGTAATAAAGATAAGGATCTTGTCATTCAATTTTCTGTGAAGCATGAACAGAATATCGACTGCGGCGGTGGATATGCAAAAGTATTTGACTGCTCTCTTGATCAGAAGGACATGCATGGAGAAAGTCCTTATCATATTATGTTTGGACCTGATATTTGCGGTCCTGGAACCAAGAAAGTACATGTAATCTTCAGTTACAAGGGCAAGAACTATCTCATCAACAAGGACATCAGATGCAAGGACGATGTTTATACTCACTTTTACACACTAATTGTTAAGCCAGACAATACCTATGAGGTCCTCATTGACAACGCGAAAGTTGAATCTGGAGAATTAGAGGCTGACTGGGATTTCCTTCCACCAAAGAAAATTAAAGATCCACAACAATCGAAACCAGAAGACTGGGATGATAAAGAAAAAATCCCCAACCCCGATGACACGAAGCCTGAAGATTGGGATAAGCCAGAACACATTCCAGATCCAGATGCCACCAAACCCGAAGACTGGGACGATGAAATGGACGGCGAATGGGAACCACCAATGGTCGATAACCCAGAATACAAGGGAGAATGGAAACCAGAAGAAATCGCCAATCCAAATTACAAAGGAGCTTGGGAACATCCAATCATCGACAATCCTGAATATACTTCTGATCCTGAAATTTACAAACGTGATGAAGTTTGTGCTCTTGGATTCGATCTTTGGCAAGTTAAGGCTGGAACCATTTTCGACAATGTCCTCATTACTGACGATGTTGAGTACGCCAAGAAAGTCGTGGATGATTTATTGAATAAGACTATTGAAGGTGAAAAGAAAATGAAGGAAGAGCAGGAAAAAGCTGAGAAAGCTGTTGAAGAAGAATCGAAGGAAAATGCTAAAGACGATGAAGATGAGGATGATGACGAAGATGAGGATGACAAGAAAGACGAAGTAAAAGATAATGAAGTCGAGGATCACGACGAATTGTAAATACGCTTGCTACAGTGGCGAATCAGACTGTATTCCAGGAGTTGCGCAGCCTACGTTTATGCGCTAGCGCAATGTAGGAATAGACGATAATTACTCGAAACAAAATAATATTGTTTCGAAGACTGGAGGATTAATCCTGGATCCTTAAAATTAACATTCTTCGAGAAAAAAGATAATTTTTACGATGTACATTTTATATTTAAAACCTAAGACTCTCGGCAGATTTTTCTTGTGCTATATATTTATATAAATAAATATTGAAAACCGAACGATTTGAACCAAGTTTTAATCGTTCGCTATATAAGCAATATTCCAACATTGCTGCATATAATTATCGTCTTGCAGCAGCTCCCAAACTAATAAGTTGTTCAGTTTTTGTTTGTCAAGTGTTTTATATTATGAAAAAAAAAATTAAAAGTGTAATTTAATATCAATATATATATAAATATAAATATATTATAAATAATTATCTCATCATCCATAAGCAGCAGTAATGTAAAAGTGAGTTGATGTGTGCAAACGTGTCTGAATGATAAAAGAATAATTATGCAAATTCATCATTAAAAAAAAAAAACCATGTAATGATTAAATAAAGAAGTCAGTTTTTTAGATGACATTTTGTTGAAACAAAAAAAAAAAAAAAAAAACAAAACAAAACAAATACGAAATAAACTATTAAAGCCAAAATGCTGTGCACTTGTTCATAATTTATTGAAAATCTAATAAAAATATGAATTATAAAGCAGTGGAAGAAATGTTTGATAAAAACGAAAATTATTTTAACAATAAATAAATGGCGTGAATGAACGAGTTTATTCACATGATATTACTTCCTGAAGTCAACATCAATGTTTTTATAGTCAACATCACAGCCATAGGAAGCAATACTGTGTTAAGCGATGATTCGAGCATTAATTACAATTAAGTGCCACGTATAATATTCTGAAAATGTTAATTCAAAACTAAAAAAATGAAACTTTAAAAAAAAATCTTATATTATTTTTATAAACTTTAAAAGGAACTTTAAAAACTTTGAGGAAAATTACAAATCAAAGATTCTACAAAAAAATTAAATATAATATATAACAAACATTTTTTTAATTATTGTACATAAATCAAGTATGTAAATGAAATCTAAAAAAATTATTAAGAGACTAATATAAAATTTCAAGACATTATTTTCTAAATGGTTGAAAATTATTTTCAGTATATTTTCACTATTTCCATAATTTTGAGAACGTCTTGAGTAAAGATCACCTCATCTCTTTTAGAACAATAAATAAAATTTCAATTTGAAGTCAAGTAAAGCTTTTTTTTCTCTTCGACTTTTACAAAAACATGTACAAGCTTCCCATTCATATTTTCTTTTTCGCTTTCGTGATTTTCATGCAAAAAAAAAAATTGATTTTACGCTCGACGAAACTTGAAAGAGTAGAAAAATCTTAATTGATCTCGAGGATTTGTTTTTTTATATTTTCATAAGAATTTTTAATGGCATTTTTTAAATTACTGTTACGATGACATTAGTTGAATATAAGGGGACAAAAACTTTTTTTAACTCGACAGCAATATTTTCAACAAATTTCTACAACATCCACGACAAGATTATTTTTTTTGAAAAAATATTTTTCACCGTCAGGATTATAGTGTTTTTTTTGAAAAACACAACTCGAAATTTAACTAATTTATATTTAAAATATTTAGATCCTAATTACGAAACTTGAAATAGTCTTTTAATTATTGTTTTCAGTTTCGAACTATATAAAATATTCCAACAAGAATTCATTTCATTTTATCAGACTTTGTAACATGTCTCTACAGCAACTCTTTTTAATCACATAGCAATTTACAAAATTGACTTAATCAGTCATATATTCACAAACAATTCTCGTGGATACTGTTTACAATATTTCCGATCGTATTATTTACTCGAGGGCATAATTTACATTAAAGAAAGCAAAAAAAAAAAAAATTAATAGTTTTACAAAAAAAAAATTATTTTTGTACTCAGTGGATACAAAAAGAATTTTCTTTCTTCTAATTGGGCCAGCGACCTGCACTTGGCACTTTTGTTTTTTCAATTATTTAACTATCCAAGAAATATACATGTATGTGTGTGTGTGTGTGCTTATTTTTATCATCGTAACAACGTCTGGATTGAAAGAAAAATTACTTTGCCAATAATAGACTTTTTTGAAACATAAAATATATTAGTTTCGTTTCACTATTTAGGTGGATACTTAACACGTCAGGATTCACCTAACTCCTTGTCACTTTCAACAATACCGGTGAGGATGTTTGCTGTTGAAAATAGAGTCCCGTTCCTTGAAAACTACTTCGTGTGATTGGCGGCTGAAATCCTGATACACTCGGCGTATCCTCCGTTTTACTTGGCTCTGGAGTTATGCGCTTTATATCTTTATTTCGTTGCAAAACATATTTGAAAAATTCGTATGTCGTCCAACAAATAGCAGCACCTGGCATTTGAGATAAAATTCGTGCATTTAGTCCACGAAAATAGCCAGAAACGCCTTTTAACCTGTAGACAATTTTGAAAGCCTCGACCATTCCCTGTGGTTGAACGCCGGCTTGTTGTGTATTTAAAAGTGTCTTGCAAACATCCAAAGGCGTTGTGGCCGCCGCCGAAGCTGCTCCTGCCATTGCCCCGGAAACAACATGTGCAAGGGGATTATATTCATGTTGTGGATTCGTAAACGATTGAGAAAGTTCATAAGCAATAAAATGGATACTTTGAAGAGGCACATTCATAATTAATTGTGTTGTGTAGCTTCGATAAAAGGCGATAATTCCTTCCGTTTTATACACATGTAAAATACAATTCATTATATTTCGATATGGCGAATTGTACATTTGAAGACGTTGTTTGACCACTTCTGCTGGATTCATTACTGCGTCATGAATGAAAGTCGCCGCGCAACCTGCACTTCCATAAATAAGAGGATTAAAATGTGTTGCCATATTATAGCTGAGCATTGAATTTTTCAGAAATTCATAACATGAAAAATAAAGAGCGTGCGCTGGTCCAGCTCCAGCGATCATTACACCAACTCCACGAAACGGCCTCAAAACTCCTTCTTGTCGCATCATTCTACTCAGGACTAATGAAATACTTCCTCCACCTCCTCCGGGACCAGGTGTTATTGCCTGCATTCTTGTCTTGACACTGTCAAGAGGATACATGACACAGTGTTCCATGATCCCGGCGAAGGCACCAGCAATCATATGAACTCCCACAGACGATGTAGGTAAACTCTCATAATCCTCTACATTCATGATCTCAATTTCAACTTCCTCGATATTAACAGCTTCTTTGAACAATTTATTTCCACTTCCAATATATACATTCAGTTGTAATTTTTCTTAAATTTGATTCTTTTTTTTTATATTAAAATTGATAAGAAATATTGCGGATGTAGATAAGGAGATAGATTGTTACGTGATTGAATATTTCCAAAAAAAAAGAAAAAACTTGCAGGTTTTTCAAAGCGAAGTTGCACTCATAAAAAAACACACACTATTTACATTTGTTTTTGTTAGAATTTAAGGACAAGATATTTTTTTTTATTGACTACGTTTCGCGAGTCAAATCGCGAAAGATAACTTTCGCGAAAGACATGAACGCAATCATTGACGGCGTCTTTCGTATATGCTCGGTTCTAATGTGGCTCAAATGAGGCCGCGTTGCTGAATATACACTCCCGGCAGGCAAGGGAATATAATTGTAAAATGAGAAATCCCCTCTTCACTTTTATTTCCACGTTATTGAGAATATACGTAATTTTTCTTATTCATTCCACGTTATTGCAATTCGTCAATTGTGACAAGGTGTAATTTAATGACAATTGTAATTTGTATGTTAAAAAAAGTAGTTGCGAAAGAGATTTTAAATGATTTAAAGAAGAGAAAAAAAGTGAGGTTATGTTTTAGAGCACGTGGCGCGCATGCGCTTATCAAACCACGTGGTTAAATGTCAGCATCCTCTTGCGGTCAAAACGTCAAGTTCTCAATTTCGTGATTTTTGCAAAAAATCTTTTCTTTCTCAATTTGATGCTTTCTTCAATTTTCATCTTCTGCTTCATAACTTCTATTTATTTATTCTTCTTCTTCTTTAAGTGGCTAAAGATATATATTTCTTCGACTTCTTTTAAAGAAATATTTTTCATATTTTGCTTTATTACAATTGATGGTTTAAGCTTATTTTTGAATTTACAATTCTTCTCTATTCGATTCTTTCTTCAATTTGTATTTTCTGCTTTATAACTTTCTTTTTTATATTCTCT
>comp635_c0_seq1
ATTTAGTTTCTATTCAAAGTAAAGTTGCAAAAAATTTTTAAAAAAAGCTGCCAAGTTAAATTAAAATTTTCATTTATGTATTATTTATCGTAGAATTTTATAATCTTTCGAAATATTTAAAACAATGAGAAGTAGAAAAAATTGCCACCAGAGAACGGCACTTGACGATAACTTTATTTTATAATTTTTCATATTTTGAAAATAATGTCATTCCAACAGAATTATATTGAGAAATAATCTATCAGATAATTACTTTTGGTCACGTTTTGTACATAATCCAGAAATTTAGGTATAAAATGTACAAAATAAAATGTATTCACAGAATATATTAAAAATTCCGAACTAATAAGTTTCACGTTATATTCAAGTGAGTTCTTATAGAAGAAACCAGTGTAGTGATCACCAAATCACAATTCAGTAAAAATGTCTGTCGCTTCAATTAACTTGTTACTGTGTCTTATCATCGGCATTTTGCATGCAAATGATGCATTAGAATTGGCGGGTGCAGGACGATTTTATAGTCAAGATCTTAAGATACCATTGATGGACATAGAAGGAATAGAAACCTCTTTTATTGAAGCATTCAACACAATTTCTAAAAACTTTGAAAAAAAATATGCAAATCAGAATCAGGAATGCCAAAATATATTCTCCAATCCAGCAAAATATTTTTCTCTTTGGACTGAATCGTCTAAAAAACCTCTTCTTAAATTGTGTAGCAAGAGGAATGATACAAGTACACTTATGAAAAATAAAATGAAGTGCGTTCTTAGAATTCAAGAATATTTCGACTACTACATCCGTAGTTTTACTTTCAGTCAATTAAATAGTTGTTTAAATGAAAAACAATTGGATCAAACTGATCTAAATGTCAGTGTTCTAGACAACCTAAATGTATCAGAAGACAGCATTGATAATGATTTTTAATTTTCCGTTAATATAGCAATGGAAGTAATTTTTCAATGTCTCTTAAAATTACCAAATTTGTTAAATTGAATAATAAAAAAATAATTCAACAGATTAAAAAAAAAAAAAAAAAACCAAAACAAAAAAAATTCTTCTTTCCTT
>comp6251_c0_seq1
[truncated: 3,162 more chars]
